# Supplementary material for: Hedgehog interacting protein–expressing lung fibroblasts suppress lymphocytic inflammation in mice
Source: JCI Insight. 2021 Sep 8;6(17):e144575. doi: 10.1172/jci.insight.144575 (PMC8492352; doi:10.1172/jci.insight.144575)
Supplement: Supplemental data file 1 [file jciinsight-6-144575-s123.xlsx]

## Sheet: main.cluster.markers
feature	group	avgExpr	logFC	statistic	auc	pval	padj	pct_in	pct_out
Sftpc	AE	1719.72	1716.06	7.39543e+07	0.996178	0	0	99.4538	7.43062
Sftpb	AE	96.7885	96.4943	73881793	0.995201	0	0	99.3049	1.41613
Sftpa1	AE	209.474	208.941	73837054	0.994598	0	0	99.1559	2.05637
Sftpd	AE	37.3669	37.2626	7.38296e+07	0.994498	0	0	99.1559	0.963078
Cxcl15	AE	42.6852	42.573	73709918	0.992886	0	0	98.8083	0.982068
Wfdc2	AE	21.3431	20.9869	7.34498e+07	0.989382	0	0	98.9573	1.7254
Npc2	AE	37.4523	36.1278	7.33629e+07	0.988211	0	0	99.3545	40.2648
Slc34a2	AE	19.1907	19.1391	7.33481e+07	0.988013	0	0	97.8153	0.971216
Chil1	AE	22.2686	22.1824	7.31537e+07	0.985393	0	0	97.4677	2.13776
Cbr2	AE	19.1971	18.5745	7.30552e+07	0.984067	0	0	98.4608	2.9245
Napsa	AE	14.7329	14.1705	7.28409e+07	0.981181	0	0	98.5601	19.9343
Lamp3	AE	6.09285	6.07239	7.26138e+07	0.978121	0	0	95.8788	0.925097
Scd1	AE	21.3739	21.2519	72593151	0.977843	0	0	96.1768	5.42579
Lyz2	AE	277.605	265.136	72279276	0.973615	0	0	98.7587	33.5856
Ager	AE	8.12314	8.08874	71886689	0.968327	0	0	94.0417	1.42156
Rnase4	AE	6.93198	6.82015	7.17477e+07	0.966454	0	0	94.4389	6.40243
Cldn18	AE	3.81728	3.79433	71677836	0.965513	0	0	93.6445	1.08516
Sfta2	AE	8.55958	8.5305	7.14611e+07	0.962595	0	0	92.85	0.96579
Lpcat1	AE	4.41907	4.34869	7.13562e+07	0.96118	0	0	93.3962	5.72421
Hc	AE	6.63357	6.61316	7.12214e+07	0.959365	0	0	92.1549	0.840997
S100g	AE	10.0581	10.0339	7.11186e+07	0.957981	0	0	91.857	0.830146
mt-Nd2	AE	16.3426	13.7957	7.08352e+07	0.954163	0	0	99.007	65.3699
mt-Nd4	AE	26.0978	20.7339	7.06489e+07	0.951654	0	0	99.4538	85.1469
Dram1	AE	3.30536	3.26665	7.05749e+07	0.950656	0	0	91.0626	3.071
mt-Cytb	AE	33.8401	25.7466	7.02753e+07	0.946621	0	0	99.5531	91.8667
mt-Co1	AE	61.9593	48.1364	7.02118e+07	0.945766	0	0	99.7517	95.6729
Alcam	AE	3.45432	3.35077	69795849	0.940163	0	0	90.6157	6.87719
Wbp5	AE	5.26068	5.05119	69771900	0.93984	0	0	91.2612	14.278
Ppp1r14c	AE	2.90169	2.88159	6.94725e+07	0.935807	0	0	87.7855	1.3673
Chchd10	AE	5.37835	5.05145	6.94078e+07	0.934936	0	0	90.9136	10.9764
Selenbp1	AE	3.86495	3.73296	6.88916e+07	0.927982	0	0	87.7855	4.81539
Cldn3	AE	4.01639	3.93117	6.86684e+07	0.924975	0	0	86.3952	1.4297
Spint2	AE	3.4434	3.2459	6.86243e+07	0.924382	0	0	89.424	11.0388
Fabp5	AE	10.2954	9.97306	68576313	0.923735	0	0	88.1331	8.32316
Muc1	AE	2.44191	2.42091	68301855	0.920038	0	0	84.7071	1.26963
Lgi3	AE	2.35055	2.34168	68203073	0.918708	0	0	84.0616	0.531727
Elovl1	AE	5.88977	5.71813	68127422	0.917689	0	0	86.7428	13.4831
Abca3	AE	2.47021	2.41511	68092316	0.917216	0	0	85.3525	4.80725
Atp1b1	AE	4.96276	4.85007	68046930	0.916604	0	0	85.3029	6.53808
mt-Nd1	AE	24.9717	17.9466	6.79763e+07	0.915653	0	0	99.3545	89.8619
mt-Co2	AE	27.3173	19.1337	6.78634e+07	0.914133	0	0	99.4538	92.4826
Cd63	AE	5.30785	4.88615	67755307	0.912676	0	0	89.2751	11.6844
Ptprf	AE	2.25074	2.23232	6.73958e+07	0.907834	0	0	82.3237	1.23437
Fasn	AE	2.58739	2.55283	67363336	0.907396	0	0	82.8203	3.0086
Nkx2-1	AE	2.05313	2.03427	6.71859e+07	0.905006	0	0	81.7776	1.0092
Bex4	AE	3.2572	3.24659	6.71396e+07	0.904382	0	0	81.1817	0.548005
Mid1ip1	AE	4.03625	3.91061	6.70757e+07	0.903522	0	0	83.9623	9.80169
Aqp5	AE	2.7423	2.72879	6.69302e+07	0.901562	0	0	80.7349	0.634817
Gde1	AE	2.56207	2.44142	66869150	0.90074	0	0	84.3098	9.37305
Vamp8	AE	5.84955	5.14154	6.68354e+07	0.900285	0	0	90.0199	33.3577
Lcn2	AE	7.50844	7.30603	66683324	0.898236	0	0	82.3734	3.73566
mt-Atp6	AE	52.2865	34.2793	6.66356e+07	0.897593	0	0	99.6524	96.3512
Mgst1	AE	4.58987	4.15527	6.66234e+07	0.897429	0	0	86.7428	14.6008
Atp8a1	AE	2.25074	2.1693	6.66091e+07	0.897236	0	0	82.6713	6.93416
Bsg	AE	4.71351	4.21897	6.65832e+07	0.896888	0	0	87.9841	27.11
Irx1	AE	2.27756	2.26931	66388722	0.894268	0	0	79.1956	0.545292
Car8	AE	2.32026	2.29877	6.62804e+07	0.892809	0	0	79.3942	1.32932
Prnp	AE	2.03327	1.9967	66149142	0.891041	0	0	79.7915	2.65864
Scd2	AE	2.32572	2.27377	6.59878e+07	0.888867	0	0	79.9404	4.30536
Etv5	AE	1.79593	1.78109	65845036	0.886945	0	0	78.1033	1.26692
Cystm1	AE	2.2721	2.19879	6.58373e+07	0.88684	0	0	79.8908	3.52134
Ces1d	AE	2.69215	2.58345	65706102	0.885073	0	0	79.0467	2.30867
Pla2g1b	AE	2.3853	2.37779	65618182	0.883889	0	0	77.0606	0.45034
Scp2	AE	4.64201	4.04823	6.54977e+07	0.882266	0	0	87.2393	33.0566
Dbi	AE	5.34806	4.69084	6.5361e+07	0.880424	0	0	87.5372	28.4121
Cpm	AE	2.08838	2.04408	6.52272e+07	0.878622	0	0	77.7557	3.66241
Ctsh	AE	5.54071	4.89922	65176866	0.877944	0	0	86.9414	23.7975
Gpx4	AE	5.87637	4.86356	6.50068e+07	0.875654	0	0	89.9206	43.5772
Tgoln1	AE	2.72989	2.50049	6.49585e+07	0.875002	0	0	83.1182	18.7515
Ank3	AE	1.64598	1.63391	64892145	0.874109	0	0	75.422	0.751472
Errfi1	AE	3.65243	3.57257	64873308	0.873855	0	0	77.0606	5.6591
Oat	AE	2.73932	2.58808	64760599	0.872337	0	0	78.997	11.8581
mt-Co3	AE	52.147	37.3671	6.47093e+07	0.871646	0	0	99.6524	95.9117
H2afj	AE	4.83764	4.19511	6.46965e+07	0.871474	0	0	85.7994	35.9676
Sdc4	AE	2.98709	2.7588	64649425	0.870839	0	0	81.281	12.5905
Socs2	AE	2.01142	1.90372	64516835	0.869053	0	0	78.5998	7.6802
Mettl7a1	AE	2.04022	1.92242	64512379	0.868993	0	0	78.3019	6.29663
Il33	AE	2.67279	2.66188	64281288	0.865881	0	0	73.5849	0.596837
Hp	AE	5.19116	4.57042	64157538	0.864214	0	0	80.7349	9.36762
Cat	AE	1.99255	1.85466	6.39748e+07	0.861752	0	0	78.3515	11.3019
Dstn	AE	3.56504	3.09289	6.3879e+07	0.860461	0	0	82.7706	22.4709
Nupr1	AE	4.24628	4.05681	6.35797e+07	0.85643	0	0	75.72	8.32859
Gclc	AE	2.428	2.35462	6.35221e+07	0.855654	0	0	74.1807	5.6184
Sdc1	AE	1.56703	1.51741	6.32981e+07	0.852637	0	0	72.7905	2.8187
Cmtm8	AE	1.59235	1.54694	63236430	0.851806	0	0	72.6415	3.24733
Cd36	AE	3.49255	2.92539	6.3184e+07	0.851099	0	0	84.0119	22.5659
Ldhb	AE	1.82175	1.73206	63165679	0.850853	0	0	73.1877	4.11275
Ctsc	AE	4.45134	3.71113	63162643	0.850812	0	0	84.0616	26.9526
Tmbim6	AE	4.56256	3.37632	6.29596e+07	0.848077	0	0	89.9206	49.334
Atp11a	AE	1.51738	1.48141	6.29191e+07	0.847532	0	0	71.4995	3.13068
Zdhhc3	AE	2.17925	2.10708	6.29155e+07	0.847483	0	0	73.287	6.52994
Acot7	AE	2.76713	2.65311	62827163	0.846293	0	0	73.5849	8.80334
Dcxr	AE	1.74578	1.65981	62821110	0.846212	0	0	72.9394	5.60755
Prdx6	AE	3.8426	3.18969	6.24485e+07	0.841193	0	0	81.8769	30.7479
Iah1	AE	1.715	1.61633	6.24136e+07	0.840723	0	0	73.0884	8.61887
Pi4k2b	AE	1.42999	1.4027	6.22471e+07	0.83848	0	0	69.2651	2.35208
Adk	AE	1.63406	1.54426	62064707	0.836023	0	0	71.8967	7.52014
Exosc7	AE	1.61519	1.52502	61837170	0.832958	0	0	71.4995	8.26076
Egfl6	AE	1.33615	1.33186	6.18173e+07	0.83269	0	0	66.7825	0.317409
Sepp1	AE	4.44389	3.05595	6.17618e+07	0.831943	0	0	86.6931	33.1217
Abcd3	AE	1.31976	1.27942	61540621	0.828963	0	0	68.2721	3.62714
Prdx1	AE	5.84409	4.21999	6.14897e+07	0.828278	0	0	88.6792	46.0812
mt-Nd5	AE	3.28004	2.72509	6.13377e+07	0.82623	0	0	79.4439	34.3045
Cebpa	AE	1.44935	1.34149	61096637	0.822983	0	0	70.5561	7.73717
Acsl4	AE	1.39225	1.33862	61033193	0.822128	0	0	67.6266	4.95646
Npw	AE	1.32125	1.31428	61025039	0.822018	0	0	64.7964	0.493747
Bcam	AE	1.50794	1.38353	60988788	0.82153	0	0	70.2085	6.97485
Jun	AE	7.24429	5.96359	6.09653e+07	0.821214	0	0	81.4796	31.8195
Tmem243	AE	2.46127	2.2348	6.09455e+07	0.820947	0	0	73.8332	18.3799
Tpm1	AE	1.45084	1.33489	6.09125e+07	0.820503	0	0	70.0596	8.05458
Avpi1	AE	1.5993	1.46312	60800320	0.818991	0	0	70.5065	9.3622
mt-Nd3	AE	3.86246	3.08904	6.07189e+07	0.817894	0	0	80.9831	39.2122
Krt18	AE	1.98908	1.93251	6.07006e+07	0.817648	0	0	64.8957	1.41884
Apoc1	AE	2.84657	2.81619	6.0693e+07	0.817546	0	0	64.6971	1.76609
Mtch1	AE	1.72294	1.53315	60391722	0.813487	0	0	72.2939	15.1976
Acot1	AE	1.36147	1.30379	6.03385e+07	0.812771	0	0	64.995	2.88923
Atp6v1g1	AE	3.90914	3.03339	6.03215e+07	0.812541	0	0	81.43	39.8199
Bri3	AE	2.8138	2.25733	6.02686e+07	0.811829	0	0	77.7557	30.9433
Smim6	AE	1.31082	1.29528	60166297	0.810451	0	0	62.86	0.835571
Csrp1	AE	1.80338	1.51871	6.014e+07	0.810097	0	0	74.7269	17.235
Ang	AE	1.35204	1.32114	60099830	0.809556	0	0	63.7537	2.45788
Gstt1	AE	1.21748	1.18913	5.99245e+07	0.807194	0	0	63.1082	2.06451
Mlc1	AE	1.05164	1.04789	5.99207e+07	0.807142	0	0	61.6683	0.287567
Acly	AE	1.43396	1.30323	5.98584e+07	0.806304	0	0	68.8183	11.3399
Oaz2	AE	1.56653	1.34145	59688804	0.804019	0	0	72.3932	16.3235
Chchd2	AE	4.70904	2.98689	5.96276e+07	0.803194	0	0	89.5233	59.4314
Tsc22d1	AE	2.20159	1.92628	5.96065e+07	0.802911	0	0	69.1162	12.6529
Nrp1	AE	1.72741	1.39353	59484041	0.801261	0	0	74.3793	17.4385
Malat1	AE	213.28	138.422	59480953	0.801219	0	0	96.574	96.9426
Gas6	AE	1.2289	1.14227	59462450	0.80097	0	0	64.4489	4.48441
Calm2	AE	4.16137	2.88959	5.94612e+07	0.800953	0	0	84.9057	49.5022
Prr15l	AE	1.17676	1.15709	5.93943e+07	0.800052	0	0	60.9732	0.973929
Ctnnb1	AE	2.21847	1.94615	5.93423e+07	0.799351	0	0	70.1092	19.1747
Cox6c	AE	4.24727	2.94503	5.93149e+07	0.798983	0	0	85.005	50.5466
Enpep	AE	1.02284	1.01367	59307705	0.798886	0	0	60.3774	0.72163
Phlda1	AE	3.4285	3.04449	59267816	0.798348	0	0	70.8044	16.6789
Rgcc	AE	4.12165	3.75739	5.91851e+07	0.797234	0	0	68.0735	15.6208
Bex2	AE	2.6713	2.65969	59175719	0.797108	0	0	59.8808	0.735194
App	AE	2.14052	1.70892	5.91252e+07	0.796427	0	0	74.9255	23.1139
Aldh2	AE	2.33416	1.81825	5.90639e+07	0.795601	0	0	76.5144	28.0242
Map1lc3a	AE	1.99255	1.74381	59051469	0.795434	0	0	69.3644	16.5839
Ndufc2	AE	2.4429	1.9874	5.89913e+07	0.794624	0	0	73.6346	28.6482
Etfb	AE	1.9136	1.60111	5.89576e+07	0.794169	0	0	72.145	21.95
Tspo	AE	3.64995	2.62043	5.89441e+07	0.793988	0	0	81.1321	43.7834
Chia1	AE	2.429	2.41665	5.88434e+07	0.792631	0	0	58.8878	0.49646
Cldn7	AE	1.09285	1.05598	58797767	0.792017	0	0	59.9305	1.44326
Txn1	AE	3.67726	2.57498	5.8776e+07	0.791723	0	0	82.0755	37.7038
Grb14	AE	1.10775	1.09103	58722623	0.791004	0	0	59.285	1.36459
Krt8	AE	1.45233	1.38413	58617107	0.789583	0	0	59.434	1.31575
Pmvk	AE	2.21202	2.1261	58603856	0.789405	0	0	62.3138	7.21359
Ift20	AE	1.66137	1.41097	5.85692e+07	0.788938	0	0	70.0099	19.4162
Kcnj15	AE	1.04916	1.0443	58516292	0.788225	0	0	57.9444	0.344538
Acoxl	AE	1.12463	1.11893	5.85115e+07	0.78816	0	0	57.994	0.463905
Gabarap	AE	3.87885	2.65072	5.8348e+07	0.785958	0	0	83.4161	46.5071
Tmem59	AE	2.785	2.09772	5.82621e+07	0.784801	0	0	76.3158	39.1742
Atp6v1c2	AE	0.993049	0.987541	58219054	0.784221	0	0	57.1996	0.409647
Epcam	AE	1.11668	1.02024	58136644	0.783111	0	0	61.8669	5.7432
Slc39a8	AE	0.96574	0.956055	5.81265e+07	0.782974	0	0	57.1996	0.713491
Fos	AE	11.2046	8.60363	5.80907e+07	0.782492	0	0	79.2949	38.9382
Fdps	AE	1.66981	1.55617	58070708	0.782223	0	0	62.2642	8.29332
Vimp	AE	2.00695	1.65813	5.80558e+07	0.782022	0	0	70.3078	23.868
Cdh1	AE	0.94141	0.904298	5.80291e+07	0.781663	0	0	58.7388	2.6505
Fgfr2	AE	0.970209	0.963453	57994163	0.781192	0	0	56.7031	0.572421
mt-Nd4l	AE	1.60874	1.40115	5.78813e+07	0.779672	0	0	67.0804	16.6599
Apoa1bp	AE	1.26961	1.11693	5.78428e+07	0.779153	0	0	64.7964	12.1483
Ppic	AE	1.0422	0.982033	5.77814e+07	0.778326	0	0	59.5829	4.74214
Lpin2	AE	1.02383	0.961138	57456108	0.773944	0	0	59.136	5.44207
Adgrf5	AE	1.17627	0.933245	5.74557e+07	0.773939	0	0	67.2294	11.9666
Cadm1	AE	1.07299	0.976763	5.74296e+07	0.773587	0	0	60.4767	6.45669
Emp2	AE	1.24975	1.03253	57404615	0.773251	0	0	62.4131	7.47131
Matn4	AE	0.885799	0.881187	5.73893e+07	0.773045	0	0	54.9156	0.336399
Cox6a2	AE	1.41261	1.37965	5.72991e+07	0.771829	0	0	55.3625	0.976642
Nenf	AE	1.33366	1.13999	5.72272e+07	0.770861	0	0	64.995	14.2671
Soat1	AE	1.14002	1.01835	57033497	0.768252	0	0	61.3704	9.8044
Acsl5	AE	1.11917	0.970581	56963201	0.767305	0	0	63.3069	12.6502
Uqcr11	AE	2.78103	2.10696	5.69136e+07	0.766637	0	0	72.2443	35.5877
Apoe	AE	5.8709	1.05378	56898987	0.76644	0	0	71.1519	19.3239
Cox8a	AE	4.33019	2.68387	5.68933e+07	0.766362	0	0	84.9553	59.3066
Rasl11a	AE	1.24429	1.21898	5.67512e+07	0.764449	0	0	54.1708	1.51108
Ngfrap1	AE	1.18024	1.04717	56688068	0.763599	0	0	60.9732	10.7729
Gprc5a	AE	0.900695	0.879453	5.66537e+07	0.763136	0	0	54.0715	1.63859
Mal2	AE	0.834657	0.82386	5.66166e+07	0.762635	0	0	53.2274	0.718917
Igfbp7	AE	1.46872	0.82674	5.65473e+07	0.761702	0	0	63.0586	9.93462
Cox4i1	AE	5.16286	2.81884	5.65413e+07	0.761621	0	0	90.1688	66.2218
Cd200	AE	1.22939	1.06117	56499968	0.761065	0	0	61.3208	10.8516
Clic3	AE	0.991063	0.973239	5.64563e+07	0.760476	0	0	52.9791	0.878978
Mme	AE	0.818769	0.811769	56353892	0.759097	0	0	52.3337	0.591411
Fkbp4	AE	1.56802	1.25843	5.6349e+07	0.759031	0	0	67.1797	23.6347
Nucb2	AE	1.03923	0.950839	5.63274e+07	0.75874	0	0	57.4975	6.97756
Swt1	AE	1.0139	0.90224	56322493	0.758674	0	0	59.4836	9.80169
Ndufa4	AE	3.21152	2.10558	5.62943e+07	0.758295	0	0	78.9474	50.4625
Nkd1	AE	1.0854	0.962454	56285895	0.758181	0	0	58.4409	7.53099
Eif1	AE	11.1375	5.27915	5.62423e+07	0.757594	0	0	97.4677	91.3079
Oaz1	AE	6.52433	3.33329	5.62046e+07	0.757086	0	0	92.1053	76.7586
Hmgn1	AE	2.10725	1.6906	5.61684e+07	0.756598	0	0	66.435	26.8441
Pon3	AE	0.874379	0.833442	56113350	0.755857	0	0	53.9225	3.24462
Cited2	AE	1.85849	1.55901	56080980	0.755421	0	0	65.144	19.3674
Eef1a1	AE	18.1981	7.6105	5.60567e+07	0.755094	0	0	99.5035	92.6915
Rabac1	AE	2.56256	1.80751	5.60351e+07	0.754803	0	0	73.9821	43.664
Ddt	AE	1.03078	0.922432	56005858	0.754409	0	0	58.292	9.35406
Chka	AE	1.21797	1.11795	5.60034e+07	0.754376	0	0	57.15	8.05187
Slc31a1	AE	0.902681	0.847284	55996445	0.754282	0	0	54.9156	5.05955
Slc12a2	AE	0.863952	0.839265	55965095	0.75386	0	0	52.4826	1.9777
Fth1	AE	21.8381	8.23123	5.59122e+07	0.753147	0	0	98.9076	85.2012
Rpl36al	AE	3.85353	2.34567	5.58955e+07	0.752923	0	0	82.0258	53.2053
Fdx1	AE	0.989076	0.905899	55881584	0.752735	0	0	56.4548	7.37636
Uqcrb	AE	2.80586	1.88809	5.58523e+07	0.752341	0	0	75.0745	41.86
Irx3	AE	0.787488	0.778101	55802237	0.751666	0	0	50.9434	0.607688
Ociad2	AE	0.808342	0.804923	55749359	0.750954	0	0	50.4469	0.303844
Prps2	AE	1.00149	0.900271	5.56151e+07	0.749145	0	0	57.001	9.03936
Hsd17b10	AE	1.17726	0.999863	5.55936e+07	0.748856	0	0	61.3208	15.3007
Wls	AE	0.875372	0.781045	5.55715e+07	0.748558	0	0	56.7031	8.31502
Fkbp2	AE	1.49106	1.2093	55569960	0.748537	0	0	63.0586	18.4721
Cd74	AE	35.4568	2.48607	5.55588e+07	0.748387	0	0	96.9712	51.7539
Anxa3	AE	1.44389	1.19064	5.54683e+07	0.747168	0	0	61.569	14.0392
Gsta4	AE	0.826713	0.792802	5.54166e+07	0.746471	0	0	50.5462	1.1774
Dhrs3	AE	1.02731	0.857916	55406914	0.746341	0	0	59.9801	12.0181
Eif4h	AE	1.5715	1.26133	5.53771e+07	0.74594	0	0	65.2929	23.8843
Ubc	AE	5.84558	3.27007	5.53644e+07	0.745768	0	0	86.8421	65.2885
Lrg1	AE	4.72195	4.50142	5.53522e+07	0.745605	0	0	53.8729	5.8273
Higd1a	AE	1.66733	1.35722	5.53185e+07	0.74515	0	0	63.1579	23.3851
Stmn1	AE	1.81778	1.40091	5.51941e+07	0.743475	0	0	59.2354	15.0294
Arl6ip1	AE	2.428	1.75293	5.50873e+07	0.742036	0	0	70.5561	40.4357
Ndufa7	AE	2.40417	1.76116	5.50234e+07	0.741175	0	0	68.8679	38.0565
Secisbp2l	AE	0.854518	0.785312	55018465	0.741109	0	0	53.426	6.37801
Tceal8	AE	0.853029	0.795217	54944556	0.740113	0	0	52.2344	4.99986
Cyb5a	AE	2.13654	1.54454	5.49393e+07	0.740043	0	0	66.7329	29.2179
Aox3	AE	0.847071	0.840044	54907954	0.73962	0	0	48.3118	0.401508
Tmem30a	AE	1.21251	0.984684	5.48859e+07	0.739323	0	0	61.8669	18.7814
Lrrk2	AE	0.854518	0.813201	5.48461e+07	0.738787	0	0	50.8441	3.75736
Tspan11	AE	0.754717	0.749861	5.48201e+07	0.738436	0	0	48.0139	0.34725
Siva1	AE	1.01092	0.875225	5.48195e+07	0.738429	0	0	56.7031	11.0876
Taok3	AE	1.01738	0.816244	54727827	0.737194	0	0	61.1221	16.3045
Crb3	AE	0.724926	0.714562	54703731	0.736869	0	0	48.1629	0.889829
Cyb5b	AE	0.888779	0.758451	5.46576e+07	0.736248	0	0	56.852	11.4538
Sparc	AE	1.26216	0.9673	54623786	0.735792	0	0	57.9444	10.621
Idh2	AE	0.905164	0.799252	5.46063e+07	0.735557	0	0	54.568	8.83861
Tnfaip1	AE	0.831182	0.739594	54594353	0.735396	0	0	53.9225	7.98405
Pfdn5	AE	3.87885	2.22523	5.45862e+07	0.735286	7.16729e-302	2.07525e-300	80.8838	57.451
Smim22	AE	0.747766	0.727012	5.45108e+07	0.73427	0	0	47.9146	0.96579
Ppib	AE	2.48709	1.81557	5.45044e+07	0.734184	0	0	66.0377	34.3859
Irx2	AE	0.717974	0.713851	54473325	0.733766	0	0	47.0705	0.355389
Mbip	AE	0.769613	0.723602	5.44103e+07	0.732917	0	0	50.1986	4.37319
Alad	AE	0.758193	0.707055	54208548	0.730199	0	0	50	4.59293
Phldb2	AE	0.71996	0.687975	54201241	0.730101	0	0	48.5104	2.78886
Tmsb4x	AE	69.3307	21.9428	54164789	0.729609	9.4657e-265	2.4608e-263	99.9503	98.7521
Aplp2	AE	1.47219	1.12204	54152500	0.729444	0	0	62.5621	22.4845
Cd9	AE	3.48262	1.61612	5.41407e+07	0.729285	0	0	79.5929	38.0022
Anxa4	AE	0.880834	0.743155	5.40862e+07	0.728551	0	0	54.7666	9.96717
Anapc13	AE	1.38977	1.09938	5.4083e+07	0.728507	0	0	61.0228	21.535
Cers2	AE	1.01043	0.808344	5.40013e+07	0.727408	0	0	59.3347	17.4466
Sec61g	AE	3.40218	2.05382	5.38676e+07	0.725607	1.14982e-293	3.27171e-292	75.6207	48.7914
Tmem50b	AE	0.784012	0.701214	5.38534e+07	0.725415	0	0	51.4399	7.36551
Me1	AE	0.696127	0.688287	53837386	0.725199	0	0	45.6306	0.659233
Tmem205	AE	0.790467	0.717436	5.38237e+07	0.725015	0	0	50.1986	5.95752
Yae1d1	AE	0.784508	0.738498	5.38204e+07	0.72497	0	0	48.5601	4.31079
Ccdc141	AE	0.702085	0.691912	53797411	0.724661	0	0	45.7299	0.911533
Clu	AE	1.23386	1.11941	53785128	0.724495	0	0	49.8014	5.14365
Mpc2	AE	1.40963	1.06146	5.37761e+07	0.724374	0	0	62.7607	25.0888
Atp5d	AE	2.22244	1.50203	5.37292e+07	0.723742	0	0	69.3148	42.2859
Crip2	AE	2.06207	1.38221	53672869	0.722983	0	0	62.711	20.0239
Ptma	AE	8.40665	3.30237	5.36552e+07	0.722745	5.95944e-252	1.48187e-250	93.7438	83.6195
Hint2	AE	0.923039	0.765582	5.36352e+07	0.722476	0	0	55.4618	13.1223
Tst	AE	0.727905	0.684661	5.35852e+07	0.721802	0	0	46.2264	1.82307
Naca	AE	4.68918	2.25397	5.35691e+07	0.721585	5.20867e-258	1.32459e-256	88.6296	65.8609
Ndufa2	AE	2.4285	1.55544	5.35639e+07	0.721516	1.9807e-292	5.6188e-291	71.4995	46.2033
Iqgap1	AE	2.26713	1.4165	5.35631e+07	0.721505	0	0	70.9037	39.4292
Stard3nl	AE	0.938431	0.764534	53531251	0.721076	0	0	55.9086	14.1125
Creg1	AE	1.35799	1.00464	5.35183e+07	0.720901	0	0	61.4201	21.2257
Idi1	AE	0.811817	0.746002	5.34254e+07	0.719649	0	0	48.3615	5.02157
Scgb1c1	AE	0.76862	0.760644	53398706	0.71929	0	0	44.141	0.271289
Itih4	AE	1.15938	1.15431	5.3344e+07	0.718553	0	0	43.9921	0.325547
Atxn10	AE	0.953823	0.755077	5.33407e+07	0.718509	0	0	57.1996	16.0088
H1f0	AE	0.926514	0.822312	53318272	0.718207	0	0	50.5462	8.00846
Ahcyl2	AE	0.849553	0.723892	53301546	0.717981	0	0	52.9791	11.0957
Ndufb11	AE	1.97319	1.43229	5.32632e+07	0.717465	0	0	64.0516	35.5498
Kcne2	AE	0.693148	0.689241	53257143	0.717383	0	0	43.7438	0.287567
Myh14	AE	0.622642	0.610271	5.32343e+07	0.717076	0	0	44.2403	0.808443
H3f3b	AE	8.43942	3.30554	5.32134e+07	0.716794	1.62107e-238	3.84322e-237	94.3396	85.2039
Laptm4a	AE	2.12016	1.38076	5.31719e+07	0.716234	0	0	67.7259	36.5644
Sod1	AE	0.924528	0.723232	5.31654e+07	0.716148	0	0	57.001	15.9301
Ccz1	AE	0.890268	0.757499	53084191	0.715054	0	0	52.6812	11.8499
Ptgs1	AE	0.78004	0.737583	5.30777e+07	0.714966	0	0	46.0278	3.44266
Lrp2	AE	0.663357	0.661078	5.30722e+07	0.714892	0	0	43.148	0.184477
Slc43a2	AE	0.844091	0.71645	52965470	0.713454	0	0	51.8371	10.5586
S100a11	AE	4.46922	1.82745	5.28976e+07	0.712541	5.04148e-267	1.32666e-265	79.6425	45.2484
Pbx1	AE	0.802383	0.660662	52887202	0.7124	0	0	51.9861	10.0106
Myl6	AE	5.37786	2.38686	5.28629e+07	0.712073	1.20467e-232	2.81313e-231	89.573	72.4668
Car2	AE	0.761172	0.679351	52862578	0.712068	0	0	47.6663	5.61569
H2-Aa	AE	8.11768	-1.16588	52857542	0.712001	7.97153e-275	2.14611e-273	84.2602	41.4422
Rbpjl	AE	0.621648	0.619315	5.28296e+07	0.711624	0	0	42.5025	0.192616
Atp5h	AE	2.78103	1.61197	5.27669e+07	0.71078	3.77333e-256	9.51798e-255	73.7339	49.4588
Gpx8	AE	0.658391	0.620194	5.27564e+07	0.710639	0	0	44.3893	2.23271
Cnpy2	AE	0.846077	0.691687	5.27335e+07	0.71033	0	0	52.8302	12.6746
Nedd4	AE	0.704071	0.603369	52663016	0.70938	0	0	49.2552	7.85654
Atp6v1a	AE	0.797915	0.650116	52641667	0.709093	0	0	52.284	11.5868
Prrg3	AE	0.616683	0.61123	5.26271e+07	0.708896	0	0	42.2046	0.461192
Pdzk1ip1	AE	0.670308	0.663037	5.26153e+07	0.708738	0	0	42.2046	0.480182
Urah	AE	0.598808	0.595526	5.25964e+07	0.708483	0	0	41.9563	0.284854
Myl12a	AE	3.39027	1.86711	5.25674e+07	0.708093	4.98893e-240	1.18881e-238	78.2026	54.9144
Romo1	AE	1.53327	1.15075	5.25638e+07	0.708044	0	0	59.5829	26.7898
Cox6b1	AE	2.73833	1.5341	5.24934e+07	0.707096	2.50614e-248	6.13905e-247	74.1807	48.8131
Icam1	AE	1.15194	0.965425	5.24787e+07	0.706898	0	0	51.3903	12.1104
Snx7	AE	0.62711	0.609232	5.24526e+07	0.706546	0	0	42.8004	1.7037
Atp5l	AE	3.57795	1.8273	5.24307e+07	0.706251	3.81613e-233	8.9263e-232	78.1529	56.7456
Tagln2	AE	3.48411	1.77738	5.24199e+07	0.706105	1.17896e-242	2.84077e-241	78.3019	49.8413
Spr	AE	0.7572	0.632298	5.2411e+07	0.705986	0	0	50.6951	10.9303
Slc25a51	AE	0.771599	0.653452	5.23872e+07	0.705666	0	0	50.1986	10.5939
Polr1c	AE	0.7572	0.654001	5.23516e+07	0.705186	0	0	48.9076	9.20756
Lyz1	AE	16.8227	16.6242	5.23069e+07	0.704583	0	0	44.5382	4.72586
Abhd2	AE	1.10129	0.901215	5.22634e+07	0.703997	0	0	52.5819	13.1304
Prmt8	AE	0.64002	0.638121	5.22169e+07	0.703371	0	0	40.8143	0.151922
Atp5e	AE	2.99106	1.69579	5.22108e+07	0.703289	2.66007e-238	6.29581e-237	73.138	49.2797
Jund	AE	7.67627	3.88448	5.21715e+07	0.702759	3.4369e-212	7.53561e-211	88.6296	72.6567
Bambi	AE	0.911619	0.818539	5.21697e+07	0.702736	0	0	46.3754	6.59233
Cox7a2	AE	2.35948	1.51618	5.21643e+07	0.702662	5.05897e-251	1.2535e-249	66.7329	43.7644
Cox7c	AE	3.05958	1.58735	5.21642e+07	0.702661	2.0282e-229	4.70876e-228	77.2095	53.794
Anpep	AE	0.628103	0.607458	52119405	0.702058	0	0	41.9563	1.65758
Lmo7	AE	0.660377	0.618979	5.21083e+07	0.701908	0	0	43.2473	3.02216
Ddrgk1	AE	0.944389	0.689052	5.20544e+07	0.701183	0	0	57.7458	20.8459
Rab9	AE	0.721946	0.626371	5.20413e+07	0.701005	0	0	47.7656	8.78978
Rab27b	AE	0.585402	0.573737	52037641	0.700956	0	0	41.0626	0.949513
Suclg1	AE	0.886296	0.691076	5.19965e+07	0.700402	0	0	53.9225	16.3913
Tmem238	AE	0.703575	0.61527	51993833	0.700366	0	0	46.8222	7.53642
Snhg11	AE	0.618669	0.612321	51978227	0.700156	0	0	40.4667	0.458479
Emc6	AE	1.14598	0.865899	5.19624e+07	0.699943	0	0	56.6038	22.0423
Eci1	AE	0.73287	0.623947	51958941	0.699896	0	0	48.5104	9.8261
Snx25	AE	0.57994	0.566403	5.19531e+07	0.699817	0	0	41.1122	1.30762
Ssr2	AE	1.0422	0.786216	5.19458e+07	0.69972	0	0	55.5611	19.3131
Arpc1a	AE	0.892751	0.676235	5.19188e+07	0.699355	0	0	55.3128	17.9784
Fosb	AE	2.50199	2.11944	5.19102e+07	0.69924	0	0	51.6385	16.961
Ubb	AE	12.4767	4.55534	5.19059e+07	0.699181	1.7139e-200	3.5785e-199	97.7656	92.9655
Carkd	AE	0.654916	0.583648	5.19047e+07	0.699165	0	0	45.4816	6.31019
Ppia	AE	8.10973	3.32299	5.18821e+07	0.698862	1.31476e-201	2.76158e-200	85.7001	80.6706
Cox6a1	AE	2.69563	1.48191	5.18706e+07	0.698707	2.06334e-222	4.65148e-221	73.5849	53.4549
Cd81	AE	1.95929	1.15084	5.18625e+07	0.698598	0	0	60.9235	25.5799
Por	AE	0.711519	0.587106	51835041	0.698227	0	0	48.4111	9.70131
Ndufb2	AE	1.17329	0.851972	5.17797e+07	0.697482	0	0	58.1927	24.1773
Neat1	AE	2.56802	1.827	5.17385e+07	0.696927	5.01964e-271	1.33725e-269	61.3208	33.3388
Pon2	AE	1.08292	0.75257	5.17215e+07	0.696697	0	0	59.3347	23.2793
Mthfd1	AE	0.588878	0.553963	51691311	0.696291	0	0	42.1549	3.1985
Echs1	AE	0.764647	0.647586	5.16601e+07	0.69587	0	0	47.9643	10.3226
Cyb5r3	AE	0.867925	0.61728	5.16336e+07	0.695514	0	0	56.1569	18.5915
Tmem42	AE	0.593843	0.564056	51583109	0.694834	0	0	41.4598	2.85396
Atp1a1	AE	1.3575	0.922485	5.15731e+07	0.694698	7.608e-289	2.14302e-287	61.0725	28.9737
Tecr	AE	1.29841	0.954877	5.15324e+07	0.694151	2.94439e-307	8.56964e-306	57.6961	26.1415
Akr1a1	AE	1.99404	1.23356	5.15198e+07	0.693982	1.2196e-248	2.9954e-247	64.7964	37.0364
Dad1	AE	2.14449	1.31917	5.15116e+07	0.69387	6.47461e-229	1.49697e-227	66.286	44.3287
Mal	AE	0.548163	0.544609	5.15017e+07	0.693737	0	0	39.0268	0.292993
Azin1	AE	0.814796	0.679911	5.1417e+07	0.692596	0	0	48.2622	11.6193
Tpt1	AE	10.5293	4.05039	5.14098e+07	0.6925	1.0618e-187	2.10698e-186	93.7438	86.9184
P4hb	AE	0.853525	0.630281	5.13951e+07	0.692301	0	0	54.0218	17.1835
Pgs1	AE	0.664846	0.57958	5.13832e+07	0.692141	0	0	45.3823	7.97048
Tmem256	AE	1.48659	1.05937	5.13685e+07	0.691943	4.4911e-301	1.29369e-299	57.3982	25.7833
Ramp1	AE	1.40218	1.05936	5.13638e+07	0.691879	0	0	53.1281	19.153
Serpinb6b	AE	0.753227	0.627295	51328307	0.691402	0	0	45.0348	6.91788
Slco4c1	AE	0.530288	0.527222	51307911	0.691127	0	0	38.4806	0.274002
Acaa1a	AE	0.860973	0.649476	51307870	0.691126	0	0	52.9791	17.0614
Met	AE	0.532771	0.526422	51265913	0.690561	0	0	38.6296	0.561569
Ralgapa2	AE	0.6286	0.573555	51254783	0.690411	0	0	42.5521	5.04056
Gja1	AE	0.576961	0.567982	5.11997e+07	0.689669	0	0	38.5303	0.615827
Spry1	AE	0.639523	0.604608	51171134	0.689284	0	0	40.4171	2.80242
Mecom	AE	0.528302	0.51745	5.11264e+07	0.688681	0	0	38.5303	0.811155
Hmgcs1	AE	0.692651	0.617477	5.10975e+07	0.688292	0	0	43.2473	6.19354
Brd7	AE	0.723436	0.58459	5.10889e+07	0.688177	0	0	48.4608	12.3057
Ppp1r9a	AE	0.528798	0.5199	51037186	0.68748	0	0	38.2324	0.797591
Atp5j2	AE	2.25621	1.34457	5.10134e+07	0.68716	9.17816e-212	2.00452e-210	66.0874	44.9011
Drap1	AE	1.00348	0.751339	5.09959e+07	0.686923	0	0	53.6743	20.3331
Gstt3	AE	0.532771	0.516059	50990196	0.686847	0	0	38.7786	1.52736
Rpl10-ps3	AE	1.8004	1.05565	5.09871e+07	0.686805	1.20365e-245	2.92544e-244	67.1797	32.788
Klf9	AE	0.851539	0.602848	50984725	0.686773	0	0	52.8302	16.1363
Adgrg1	AE	0.490566	0.477381	50941851	0.686196	0	0	38.3317	1.1367
Slc15a2	AE	0.559086	0.529651	50931776	0.68606	0	0	39.573	2.54741
Gm10076	AE	3.10328	1.59342	5.09243e+07	0.68596	1.62885e-206	3.48406e-205	73.8828	45.0015
Eif4a2	AE	1.90616	1.27763	5.08927e+07	0.685534	1.82821e-229	4.24797e-228	60.6256	36.8709
Pvrl2	AE	0.508441	0.496152	5.08405e+07	0.68483	0	0	37.9345	0.998345
Ndufa13	AE	2.13108	1.32099	5.08377e+07	0.684793	4.69817e-210	1.01814e-208	63.7041	43.5365
Mtfr1l	AE	0.667825	0.551089	5.08115e+07	0.68444	0	0	46.2761	10.6183
Tmem163	AE	0.536246	0.516415	50793094	0.684192	0	0	38.5303	1.85291
Slc25a5	AE	2.83217	1.3983	5.07725e+07	0.683914	6.23062e-197	1.28179e-195	71.6981	48.2895
Ftl1	AE	16.8962	3.32798	5.07419e+07	0.683502	4.48441e-171	8.28226e-170	91.857	82.9684
Dynll2	AE	0.691162	0.548165	5.07403e+07	0.683481	0	0	47.3188	11.4864
Sptlc2	AE	0.67279	0.55033	50713972	0.683126	0	0	46.3754	10.9845
Polr2e	AE	0.985104	0.714791	5.07032e+07	0.682982	0	0	54.1212	21.5811
Cst8	AE	0.770606	0.768083	5.07004e+07	0.682944	0	0	36.7428	0.170912
Herpud1	AE	1.51639	1.09559	50691852	0.682828	1.41192e-300	4.06292e-299	52.5323	22.4221
Ndufa6	AE	2.11966	1.27066	5.06914e+07	0.682822	4.0542e-204	8.60603e-203	65.0447	44.0981
Hacd3	AE	0.539722	0.497699	50660939	0.682412	0	0	40.1192	3.95811
Tmem159	AE	0.573486	0.517871	50645975	0.68221	0	0	41.0129	5.04598
Nfix	AE	0.607249	0.52201	50569165	0.681176	0	0	42.8997	7.10236
Dag1	AE	0.556604	0.505059	5.05349e+07	0.680714	0	0	40.4171	4.63905
Kcnc3	AE	0.480636	0.476349	50525809	0.680592	0	0	36.4945	0.404221
Acaa2	AE	0.676266	0.546997	5.0522e+07	0.68054	0	0	45.9285	10.9492
Ndufb4	AE	1.2711	0.862513	5.04889e+07	0.680094	7.83473e-244	1.89762e-242	57.9444	30.1023
Atpif1	AE	1.73436	1.1054	5.04469e+07	0.679529	1.26492e-240	3.02188e-239	57.5968	29.9802
Myo5c	AE	0.482125	0.476537	50376126	0.678576	0	0	36.147	0.439489
Plekhb1	AE	0.48709	0.472386	5.03515e+07	0.678243	0	0	36.5938	0.897968
P4ha1	AE	0.627607	0.552677	50340182	0.678091	0	0	41.7577	6.90432
Rps3a1	AE	10.3034	3.30053	5.02872e+07	0.677377	9.74472e-160	1.70954e-158	93.2969	85.0221
Lamp1	AE	2.07795	1.14358	5.02818e+07	0.677305	8.78596e-199	1.82221e-197	65.6405	40.5117
Ubl5	AE	2.19017	1.252	5.02744e+07	0.677205	2.11285e-186	4.15726e-185	66.0377	47.2722
Tinag	AE	0.480636	0.479279	50255611	0.676952	0	0	35.5015	0.116654
AU021092	AE	0.499503	0.481327	5.02343e+07	0.676665	0	0	36.2959	0.930523
Sec61b	AE	2.215	1.21494	5.02277e+07	0.676577	1.99518e-190	4.00739e-189	65.3426	43.9028
Rbm47	AE	0.518371	0.461184	5.02015e+07	0.676223	0	0	40.0199	4.99715
Epas1	AE	1.12016	0.572263	5.01573e+07	0.675627	0	0	54.9156	18.2876
Bag1	AE	1.09782	0.753549	5.01404e+07	0.6754	4.37843e-255	1.10046e-253	55.1639	25.6124
Msmo1	AE	0.660377	0.580537	5.01372e+07	0.675357	0	0	41.0626	6.69271
Lamp2	AE	1.00099	0.691045	5.01368e+07	0.675352	9.74066e-289	2.73824e-287	53.3267	21.0059
Dapk1	AE	0.587388	0.485682	5.00727e+07	0.674489	0	0	42.4032	7.71276
Ptms	AE	1.32125	0.853494	5.00625e+07	0.67435	4.05096e-265	1.05608e-263	55.1142	23.3417
Tfrc	AE	0.544687	0.524232	5.00354e+07	0.673987	0	0	36.4945	1.89631
Uqcrh	AE	2.95283	1.36741	5.00279e+07	0.673885	2.62192e-165	4.69681e-164	76.5144	58.5524
Mcfd2	AE	0.580933	0.499981	4.99693e+07	0.673095	0	0	41.3605	7.39264
mt-Atp8	AE	0.889772	0.705458	49959562	0.672964	0	0	47.2691	14.6116
Hspb1	AE	0.937934	0.643423	4.99453e+07	0.672772	0	0	45.2334	10.1408
Eef2	AE	4.30387	1.59638	4.99267e+07	0.672522	1.38749e-155	2.39214e-154	86.4945	70.0686
Gem	AE	0.803873	0.706995	49911465	0.672316	0	0	40.9136	7.17561
Pdia6	AE	1.56802	1.07756	4.99068e+07	0.672253	1.54447e-238	3.66783e-237	53.4757	26.7898
Epn3	AE	0.460775	0.4576	4.99016e+07	0.672184	0	0	34.7071	0.287567
Aig1	AE	0.565541	0.486705	49890215	0.67203	0	0	40.566	6.65202
Maged1	AE	0.517378	0.475654	49880554	0.6719	0	0	37.7855	3.62714
Ldha	AE	2.07597	1.19699	4.98794e+07	0.671885	3.22945e-191	6.51451e-190	62.2145	38.7673
Atp5f1	AE	1.82473	1.1391	4.98772e+07	0.671854	3.39292e-194	6.92407e-193	59.6822	38.108
Smim1	AE	0.470209	0.460171	49869157	0.671747	0	0	35.1043	0.778601
Camk2n1	AE	0.624628	0.518336	49839800	0.671351	0	0	42.2046	8.44795
Irx5	AE	0.461768	0.456152	4.98112e+07	0.670966	0	0	34.6077	0.41236
Hadh	AE	0.637041	0.521607	49807587	0.670917	0	0	42.8997	9.61721
Pdlim2	AE	0.663357	0.52839	4.97969e+07	0.670774	0	0	44.3396	11.2884
Ptov1	AE	0.586395	0.491308	4.97797e+07	0.670541	0	0	41.6087	8.07629
Emb	AE	1.3997	0.948168	4.97415e+07	0.670027	1.77791e-245	4.31741e-244	52.8798	24.4974
Scarb2	AE	0.723436	0.523251	49740610	0.670015	0	0	48.4608	15.5286
Aldh1a7	AE	0.437934	0.428955	49671930	0.66909	0	0	34.3098	0.474757
Tmem176b	AE	1.77259	0.906527	4.96582e+07	0.668905	1.3221e-244	3.20776e-243	56.1569	23.8382
Rab25	AE	0.436941	0.428586	4.96322e+07	0.668555	0	0	34.3098	0.585985
Krt23	AE	0.457299	0.455346	49575703	0.667794	0	0	33.714	0.162774
Tubb4b	AE	1.29891	0.906786	4.95644e+07	0.667642	3.53041e-266	9.2295e-265	48.6097	21.0168
Ppa2	AE	0.541212	0.468018	4.95626e+07	0.667618	0	0	39.6723	6.74426
Npc1	AE	0.53426	0.46481	49558631	0.667564	0	0	39.1758	6.07417
Tax1bp3	AE	0.64995	0.511213	4.95427e+07	0.667349	0	0	44.1907	11.7495
Tmem164	AE	0.532771	0.48893	4.95342e+07	0.667234	0	0	37.1897	4.13445
Mylk	AE	0.532771	0.462181	49485062	0.666573	0	0	37.8352	4.50883
Lurap1l	AE	0.481132	0.458588	4.94628e+07	0.666272	0	0	35.1043	1.96956
Tmem110	AE	0.472195	0.443167	4.94625e+07	0.666269	0	0	35.7994	2.75087
Hspa5	AE	2.2423	1.1508	4.94492e+07	0.66609	1.37352e-175	2.5967e-174	63.5055	40.0342
Atp2a2	AE	0.560576	0.465598	49440688	0.665975	0	0	41.0129	8.42354
Insig1	AE	0.684211	0.581175	4.94365e+07	0.665918	0	0	40.715	8.29061
2700094K13Rik	AE	0.721946	0.510965	49423501	0.665743	0	0	47.8153	15.9545
Nrn1	AE	0.952334	0.945551	4.94145e+07	0.665623	0	0	33.5154	0.466618
Glrx	AE	0.682721	0.536523	49410219	0.665565	0	0	43.1976	10.9791
Spg21	AE	0.765641	0.543454	4.94074e+07	0.665527	1.51687e-288	4.25987e-287	49.1559	17.9811
Coa3	AE	0.798908	0.555697	4.93967e+07	0.665383	1.20021e-267	3.17024e-266	50.4965	20.0266
Tinagl1	AE	0.556107	0.426377	4.93642e+07	0.664944	0	0	40.6653	7.16204
C6	AE	0.536246	0.533506	4.93616e+07	0.66491	0	0	33.1678	0.195328
Atp6v1b2	AE	0.776564	0.530667	49340390	0.664624	5.04475e-287	1.41389e-285	49.5035	17.7667
Egr1	AE	2.19762	1.62663	49332128	0.664513	3.6968e-280	1.00884e-278	48.0139	18.3175
Foxa2	AE	0.452334	0.444358	4.93181e+07	0.664323	0	0	33.4161	0.539866
2020-09-15	AE	1.71152	1.09024	4.92884e+07	0.663923	2.80292e-183	5.43861e-182	56.852	35.6393
Gnas	AE	2.84062	1.50424	4.92819e+07	0.663836	1.09291e-151	1.85456e-150	66.7825	53.5878
Nav2	AE	0.48858	0.441783	4.92736e+07	0.663725	0	0	36.5442	3.9554
Elf3	AE	0.446375	0.437667	49266944	0.663635	0	0	33.2671	0.523589
Krtcap2	AE	1.58193	0.978714	4.92406e+07	0.66328	8.30769e-180	1.58993e-178	57.5472	36.7163
Sypl	AE	0.817776	0.570061	4.92388e+07	0.663255	1.56141e-266	4.09345e-265	49.7517	19.3809
Acat2	AE	0.475174	0.438984	4.92317e+07	0.66316	0	0	35.7994	3.42639
Arhgef38	AE	0.428004	0.425915	4.92175e+07	0.662968	0	0	32.7706	0.184477
Il18r1	AE	0.595829	0.461595	49213177	0.66291	0	0	41.2612	8.49407
Rsrp1	AE	2.17925	1.14837	4.92102e+07	0.66287	2.16394e-157	3.76091e-156	66.137	47.1365
Slc25a3	AE	1.79096	0.99462	4.91266e+07	0.661744	2.78998e-164	4.97876e-163	61.8669	41.8627
Degs1	AE	0.944886	0.667248	4.91182e+07	0.661631	1.05165e-249	2.59428e-248	49.6028	20.7374
Pon1	AE	0.647468	0.635585	49060060	0.660848	0	0	32.5223	0.349963
Sgms1	AE	0.719464	0.528585	4.90591e+07	0.660835	1.21307e-301	3.50877e-300	46.2264	15.6344
Stard10	AE	0.439424	0.417016	4.9041e+07	0.660592	0	0	34.0119	1.97227
Swi5	AE	1.28848	0.851488	4.90387e+07	0.66056	3.83227e-202	8.07372e-201	52.1351	28.2168
Sec14l4	AE	0.416584	0.412922	49022829	0.660346	0	0	32.3734	0.314696
D230025D16Rik	AE	0.448361	0.419632	49018245	0.660285	0	0	34.6077	2.73731
Cyp2b10	AE	0.563555	0.54367	49003863	0.660091	0	0	32.9196	0.838284
Wwc1	AE	0.418073	0.41121	4.89999e+07	0.660038	0	0	32.572	0.577847
Arf6	AE	1.18421	0.728553	4.89814e+07	0.659788	1.69933e-185	3.32957e-184	57.2493	32.1776
2020-03-02	AE	0.724429	0.495949	4.89813e+07	0.659787	3.29018e-258	8.37471e-257	49.1559	19.153
Ndufs7	AE	1.06008	0.710767	4.89658e+07	0.659578	1.05499e-206	2.2583e-205	52.4826	26.7925
Pls3	AE	0.474677	0.431569	48913937	0.65888	0	0	35.1043	3.4291
Hes1	AE	1.24727	0.891826	48912376	0.658859	0	0	44.7368	14.2698
Pigyl	AE	0.537239	0.447605	4.8911e+07	0.65884	0	0	39.2751	8.15767
0610011F06Rik	AE	0.508937	0.429178	48903937	0.658745	0	0	38.4806	7.19188
Arl2	AE	0.47716	0.419131	48892451	0.65859	0	0	36.7428	5.37153
Fam129b	AE	0.464747	0.406664	4.88658e+07	0.658231	0	0	36.4449	4.97002
Tmed3	AE	0.673784	0.4666	4.88589e+07	0.658138	7.01788e-285	1.95322e-283	46.8222	16.139
Fam173a	AE	0.663357	0.482976	48852626	0.658054	3.2627e-292	9.23685e-291	45.6802	15.6208
Atp5j	AE	1.98858	1.08665	4.88518e+07	0.658043	3.80725e-152	6.47625e-151	61.8669	44.8306
Atp5a1	AE	1.74677	1.03382	4.8839e+07	0.65787	5.46895e-159	9.55837e-158	58.8878	40.9403
Rmdn2	AE	0.426018	0.419643	4.8781e+07	0.657089	0	0	31.9762	0.59955
Skp1a	AE	0.711519	0.493972	4.87803e+07	0.65708	7.54972e-260	1.93753e-258	47.7656	18.1004
Ndufs6	AE	1.04816	0.681054	4.87744e+07	0.657	2.65437e-197	5.4808e-196	53.3267	27.3677
Actn4	AE	0.643496	0.452942	48739789	0.656534	3.5116e-285	9.80272e-284	45.9285	15.7131
Ctnna1	AE	0.679742	0.467431	4.87168e+07	0.656224	3.88653e-283	1.07211e-281	46.2761	15.7294
Yipf6	AE	0.51291	0.434724	4.87108e+07	0.656143	0	0	37.8352	7.14848
Ndufb3	AE	1.07547	0.742925	4.87015e+07	0.656018	2.76671e-206	5.91336e-205	50.1986	25.0509
Ldlr	AE	0.482622	0.429612	48666331	0.655544	0	0	35.2532	4.31893
Uhrf1bp1l	AE	0.473188	0.423081	48658066	0.655433	0	0	35.4022	4.63905
Cndp2	AE	0.577458	0.42323	4.86387e+07	0.655172	0	0	42.7011	12.029
Bnip3	AE	0.447368	0.400625	48637687	0.655158	0	0	35.005	4.17514
Mt1	AE	2.55462	1.06852	4.86139e+07	0.654838	1.48001e-259	3.79129e-258	48.6097	17.1346
Hsp90aa1	AE	2.11668	1.04254	4.86108e+07	0.654797	7.62824e-147	1.26455e-145	61.9166	44.1686
Uqcr10	AE	1.64548	0.982722	4.86047e+07	0.654714	2.29691e-157	3.98952e-156	57.2989	38.5828
Hp1bp3	AE	0.639027	0.46239	48581955	0.654408	1.93102e-285	5.40126e-284	44.6872	15.1651
Tmed10	AE	1.39772	0.846347	4.85482e+07	0.653954	2.16852e-168	3.94776e-167	55.3625	33.3767
Scamp1	AE	0.448858	0.417822	48547118	0.653938	0	0	33.5154	2.9028
Rnf186	AE	0.456306	0.445671	4.85379e+07	0.653814	0	0	31.3803	0.596837
Ccnd1	AE	0.62711	0.498492	4.85061e+07	0.653386	0	0	38.282	7.66935
Gng5	AE	2.4712	1.11188	4.84963e+07	0.653253	9.27415e-136	1.45553e-134	68.3714	50.0909
Rprm	AE	0.407646	0.40572	4.84868e+07	0.653126	0	0	30.7845	0.165487
Use1	AE	1.35204	0.895428	4.84471e+07	0.652591	1.39779e-170	2.57648e-169	52.9791	31.8548
Arl1	AE	0.666832	0.476197	48442804	0.652533	6.6353e-265	1.7282e-263	45.2334	16.2828
Usp8	AE	0.526316	0.437468	48441753	0.652519	0	0	37.8848	8.02745
Timm8b	AE	0.680238	0.469799	4.84177e+07	0.652195	3.89036e-255	9.78672e-254	46.2264	17.0098
Atf3	AE	1.90119	1.49938	48378934	0.651673	4.55523e-277	1.2311e-275	42.4032	15.0484
Pfdn1	AE	0.646971	0.450341	4.83624e+07	0.651451	3.01552e-256	7.6133e-255	45.6802	16.7169
Fdft1	AE	0.460278	0.425553	48318780	0.650863	0	0	33.1182	3.14424
Nfe2l2	AE	1.24926	0.827916	48317282	0.650843	2.68218e-196	5.51383e-195	49.6028	24.2126
Fads1	AE	0.424032	0.398748	4.83044e+07	0.650669	0	0	32.3237	2.30596
Clip4	AE	0.397219	0.392852	48295544	0.65055	0	0	30.4866	0.396083
Adam19	AE	0.466236	0.405278	48271564	0.650227	0	0	35.1043	5.30913
Baiap2l1	AE	0.376365	0.371591	48265527	0.650145	0	0	30.4369	0.415073
Itga9	AE	0.399206	0.389819	4.82642e+07	0.650127	0	0	30.8342	0.846423
Dynlrb1	AE	1.40169	0.897443	4.82562e+07	0.65002	3.72928e-158	6.50568e-157	54.0218	34.3886
Mrfap1	AE	1.46326	0.865579	4.82545e+07	0.649996	5.12891e-151	8.68751e-150	56.6534	37.3077
Kcnj13	AE	0.434955	0.428254	48230018	0.649667	0	0	30.3873	0.45034
Rnf181	AE	0.504469	0.413804	48204462	0.649323	0	0	37.5869	8.29603
Sdhc	AE	0.615194	0.451253	4.81874e+07	0.649093	3.87003e-282	1.06024e-280	42.7507	14.0555
AA986860	AE	0.399702	0.396419	48174048	0.648913	0	0	30.0397	0.263151
Dynlt3	AE	0.521847	0.400337	4.81688e+07	0.648842	0	0	39.9206	10.7295
1110008P14Rik	AE	0.573486	0.427125	4.81652e+07	0.648793	1.65935e-301	4.79465e-300	41.6087	12.7859
Dcaf11	AE	0.493049	0.401434	4.81614e+07	0.648743	0	0	37.5869	8.41269
Rtkn	AE	0.37289	0.369363	48157503	0.64869	0	0	30.0397	0.311983
Igfbp6	AE	0.49851	0.41243	48146028	0.648536	0	0	32.423	2.62337
Ndufa12	AE	0.893247	0.574726	4.81258e+07	0.648264	5.88807e-194	1.19986e-192	50	23.5506
Imp3	AE	0.640516	0.44044	4.81237e+07	0.648235	2.32966e-241	5.57982e-240	45.3823	17.1672
Tns1	AE	0.571003	0.39518	4.81105e+07	0.648057	0	0	41.1122	11.4484
C3	AE	0.523833	0.416674	48097027	0.647876	0	0	34.7567	5.22503
Gstp1	AE	0.709037	0.515363	48079297	0.647637	2.69373e-259	6.86902e-258	43.4955	15.3685
Eef1g	AE	2.73486	1.04185	4.80532e+07	0.647285	2.82318e-120	4.08297e-119	73.9821	56.5177
Rab27a	AE	0.435452	0.38274	48048836	0.647227	0	0	34.1112	4.93204
Srebf1	AE	0.415094	0.375513	4.80267e+07	0.646928	0	0	32.9196	3.73023
Mtch2	AE	0.690665	0.466852	4.80098e+07	0.646701	3.98096e-224	9.02533e-223	46.0775	18.5236
Atp5b	AE	2.15591	1.05816	4.79509e+07	0.645907	2.94718e-126	4.41509e-125	63.2075	47.6791
Acaca	AE	0.380338	0.365579	47895085	0.645155	0	0	30.3873	1.43783
S100a1	AE	1.00099	0.659413	47891282	0.645104	2.1487e-247	5.25428e-246	42.7507	15.6019
Agpat2	AE	0.444886	0.390085	4.78755e+07	0.644891	0	0	33.8133	5.13822
Atp13a3	AE	0.498014	0.39411	47869963	0.644817	0	0	36.9911	8.32045
Tfcp2l1	AE	0.371897	0.369672	4.78456e+07	0.644489	0	0	29.0963	0.208893
Foxp1	AE	1.2279	0.640644	4.78381e+07	0.644388	1.74891e-139	2.76967e-138	60.9235	37.5736
Tpi1	AE	0.611718	0.421707	4.78346e+07	0.64434	3.75668e-250	9.2836e-249	43.2473	15.1895
Sptbn1	AE	0.787984	0.399253	4.78134e+07	0.644056	2.34194e-184	4.56629e-183	52.0357	23.0894
Rhob	AE	0.787488	0.516822	4.77954e+07	0.643812	1.98187e-226	4.54096e-225	45.1837	17.1753
Nedd4l	AE	0.389275	0.367816	47784018	0.643659	0	0	30.6852	2.06994
Dram2	AE	0.575472	0.421705	4.77831e+07	0.643647	7.25315e-276	1.95647e-274	40.9633	13.163
Ccdc107	AE	0.474181	0.373939	4.77765e+07	0.643558	0	0	37.1897	8.91457
Baiap2	AE	0.447865	0.377221	47773562	0.643519	0	0	34.4091	5.89512
Hk2	AE	0.508441	0.401716	47722007	0.642824	0	0	36.3952	7.96777
Npnt	AE	0.444886	0.386559	47710958	0.642675	0	0	31.1321	2.4416
Sort1	AE	0.468719	0.376046	47700418	0.642533	0	0	34.9553	6.34003
Eny2	AE	0.681231	0.466913	4.76912e+07	0.64241	4.88086e-218	1.08892e-216	44.4389	17.7695
Renbp	AE	0.434459	0.380933	4.76886e+07	0.642375	0	0	32.8699	4.58479
Smim11	AE	0.641509	0.424722	4.76855e+07	0.642333	1.73042e-213	3.8e-212	45.3327	18.2686
Prss8	AE	0.364945	0.359574	4.76753e+07	0.642195	0	0	28.8481	0.409647
Etnk1	AE	0.521847	0.406061	4.76596e+07	0.641984	0	0	38.0834	10.4501
Cisd1	AE	0.542701	0.390888	47608615	0.641297	2.13182e-279	5.78941e-278	40.1192	12.3898
Srp14	AE	1.45432	0.862719	4.75824e+07	0.640944	1.52917e-132	2.35637e-131	53.6743	38.0592
Dpp9	AE	0.433466	0.371042	47565189	0.640712	0	0	33.6643	5.88698
Vsig2	AE	0.394737	0.389447	4.75492e+07	0.640496	0	0	28.5501	0.477469
Smpd1	AE	0.410626	0.360871	4.75358e+07	0.640315	0	0	32.4727	4.66347
Acot13	AE	0.486097	0.389247	47532175	0.640267	0	0	35.998	8.4588
Rai14	AE	0.357498	0.344883	4.74798e+07	0.639561	0	0	29.0467	1.1774
Krt7	AE	0.488083	0.468252	47452118	0.639189	0	0	28.8481	0.984781
Laptm4b	AE	0.399702	0.354207	47445281	0.639097	0	0	31.4796	3.77635
Dap	AE	0.607746	0.396221	47441150	0.639041	1.86998e-217	4.15866e-216	43.6941	16.6734
Cltb	AE	0.572493	0.406925	4.74376e+07	0.638993	3.46318e-252	8.61915e-251	40.6653	13.635
Rbms3	AE	0.375869	0.358723	47425663	0.638832	0	0	29.0963	1.34288
Tra2a	AE	0.776564	0.47546	4.74238e+07	0.638807	8.06386e-169	1.47376e-167	49.3545	24.001
Hnrnph3	AE	0.479146	0.377792	4.74055e+07	0.63856	0	0	36.3952	9.25097
Eif3b	AE	0.571003	0.41238	47390541	0.638359	7.38448e-247	1.80417e-245	40.4171	13.9009
Pdlim1	AE	0.786495	0.498412	4.73905e+07	0.638359	2.10747e-183	4.09203e-182	46.8719	20.9164
Uqcrq	AE	1.53426	0.871934	4.73883e+07	0.63833	7.57482e-127	1.13903e-125	55.0149	38.3169
Timp3	AE	0.867428	0.605525	47382346	0.638249	0	0	36.8421	8.99596
Clstn1	AE	0.409633	0.351794	4.73336e+07	0.637592	0	0	32.2244	4.80454
Lbp	AE	0.38282	0.356071	47299928	0.637139	0	0	29.4439	2.04281
Dnajc3	AE	0.681728	0.405827	4.7298e+07	0.637113	6.60392e-184	1.28583e-182	46.6733	20.325
Zbtb20	AE	0.759186	0.426341	4.72938e+07	0.637056	3.58493e-172	6.65171e-171	48.8083	22.2484
Cfap20	AE	0.445879	0.348703	4.72837e+07	0.63692	0	0	34.9057	7.805
Mpc1	AE	1.26068	0.813075	4.7281e+07	0.636883	3.11669e-150	5.26323e-149	47.4181	27.5522
Tmem245	AE	0.430983	0.362021	4.72754e+07	0.636808	0	0	33.2671	6.22338
Col6a1	AE	0.393247	0.366498	47259347	0.636592	0	0	28.997	1.63316
Ezr	AE	1.33863	0.823587	4.72571e+07	0.636561	5.13584e-143	8.32166e-142	48.9076	29.5244
Fam126b	AE	0.40566	0.378342	4.72453e+07	0.636403	0	0	29.6425	2.52842
Gfpt1	AE	0.458788	0.373278	4.72105e+07	0.635935	0	0	34.3098	7.512
Ufc1	AE	0.585899	0.398709	47206058	0.635874	8.19639e-217	1.81703e-215	41.9067	15.789
Nckap5	AE	0.364449	0.335692	47188892	0.635643	0	0	29.5929	2.51214
Zfp467	AE	0.387289	0.347084	4.71678e+07	0.635358	0	0	30.5362	3.60272
Hsd17b4	AE	0.463257	0.356288	4.716e+07	0.635254	0	0	35.7994	9.05022
Hdc	AE	0.875372	0.618326	4.71522e+07	0.635149	0	0	33.863	6.35902
Polr2f	AE	0.702085	0.428951	4.71494e+07	0.635111	3.05465e-169	5.59e-168	47.0209	22.102
Sox4	AE	0.52433	0.444516	4.71452e+07	0.635055	0	0	32.2741	5.46106
Cdpf1	AE	0.401688	0.345043	4.71385e+07	0.634964	0	0	31.8769	5.10838
Vapa	AE	1.20308	0.767225	4.71357e+07	0.634926	7.82441e-138	1.23353e-136	49.1063	30.4712
Mmp15	AE	0.344588	0.326384	47132929	0.634889	0	0	28.5501	1.60603
Scnn1a	AE	0.361966	0.336845	4.71261e+07	0.634798	0	0	28.9474	1.9994
Ergic3	AE	0.623635	0.392957	4.71216e+07	0.634737	1.13378e-190	2.28214e-189	44.3396	18.4233
Wdr61	AE	0.492056	0.358825	4.71148e+07	0.634645	9.47443e-265	2.4608e-263	38.1331	11.8038
Hibadh	AE	0.496028	0.364317	4.71104e+07	0.634586	1.22138e-267	3.22312e-266	37.9345	11.6248
Serf2	AE	4.31579	1.193	4.70994e+07	0.634437	6.00934e-95	7.30911e-94	80.5859	71.2108
Hint1	AE	1.90218	0.870742	4.70967e+07	0.634401	1.13251e-109	1.52301e-108	61.1221	45.4925
Slirp	AE	0.609732	0.387275	4.70909e+07	0.634324	1.32327e-192	2.68285e-191	43.9424	18.0109
Selk	AE	1.76018	0.844794	4.70849e+07	0.634242	1.12276e-110	1.51719e-109	59.3347	44.5729
Pgm2	AE	0.355511	0.330417	4.70829e+07	0.634215	0	0	29.146	2.40634
Serpine2	AE	0.416087	0.365872	47076066	0.634123	0	0	29.7418	2.81598
Atp7b	AE	0.329692	0.327034	4.7063e+07	0.633947	0	0	27.0109	0.22517
Ankrd40	AE	0.398213	0.343439	4.70552e+07	0.633842	0	0	31.6286	5.0921
Gadd45g	AE	0.862959	0.679106	4.70428e+07	0.633675	3.74722e-282	1.0276e-280	36.7925	10.6345
Slc26a9	AE	0.323734	0.322323	4.70414e+07	0.633656	0	0	26.862	0.135645
Mydgf	AE	0.596822	0.406269	4.7037e+07	0.633596	1.52259e-208	3.27932e-207	41.5094	15.9328
Ndufb9	AE	1.1435	0.692748	4.70358e+07	0.633581	1.21039e-132	1.86617e-131	50.4469	31.4343
Sod2	AE	0.811817	0.536893	4.7012e+07	0.63326	6.27395e-173	1.17188e-171	44.6872	20.58
Galk1	AE	0.391758	0.342817	47011676	0.633256	0	0	30.7845	4.28909
Gsap	AE	0.452334	0.354235	47001256	0.633115	0	0	34.5084	8.14682
Ralbp1	AE	0.800397	0.460553	4.70012e+07	0.633115	4.71622e-146	7.78135e-145	50.7448	26.4724
Slco2a1	AE	0.520854	0.34419	4.69997e+07	0.633094	4.48164e-294	1.27652e-292	37.14	9.90478
Oxct1	AE	0.499007	0.361517	46993676	0.633013	5.55835e-267	1.45993e-265	37.4876	11.3073
5330417C22Rik	AE	0.345084	0.337298	4.69921e+07	0.632993	0	0	26.9613	0.341825
Ddx17	AE	0.561072	0.38837	46979108	0.632817	2.48135e-221	5.57586e-220	40.2185	14.4624
Gata6	AE	0.352532	0.339999	46977822	0.6328	0	0	27.6068	1.07159
Dynll1	AE	2.67577	0.953489	4.69541e+07	0.63248	1.24816e-99	1.5749e-98	69.0665	53.2731
Ddost	AE	0.696127	0.41518	4.69505e+07	0.632432	2.0146e-169	3.69638e-168	45.7795	20.7862
Ggcx	AE	0.354022	0.342628	4.69454e+07	0.632363	0	0	27.5074	1.09872
Btf3	AE	2.79444	0.911853	4.69403e+07	0.632294	2.67963e-95	3.26773e-94	74.28	61.3765
Antxr1	AE	0.344588	0.322858	4.69086e+07	0.631867	0	0	28.2522	1.92344
Rrbp1	AE	0.854518	0.448561	4.69079e+07	0.631858	4.53481e-140	7.21831e-139	52.1351	27.2483
Atox1	AE	1.98014	0.556195	4.68973e+07	0.631716	8.73378e-113	1.19461e-111	59.6822	38.9192
Bphl	AE	0.375372	0.315255	4.68949e+07	0.631683	0	0	29.9901	3.63799
Adora2b	AE	0.369911	0.35773	46888108	0.631591	0	0	27.3088	1.0309
Slc25a39	AE	0.404667	0.335082	4.68856e+07	0.631558	0	0	32.3734	6.32647
Hdgf	AE	0.6857	0.413434	4.68724e+07	0.631379	7.91632e-164	1.41088e-162	46.2761	21.3586
Tmprss4	AE	0.328203	0.325761	4.68625e+07	0.631247	0	0	26.4647	0.222457
Pfdn2	AE	1.02383	0.629514	4.68605e+07	0.631219	1.08263e-131	1.65823e-130	49.6524	30.1158
Ier2	AE	3.29742	1.63097	4.68598e+07	0.631209	1.66215e-100	2.11059e-99	63.4062	49.5022
Id2	AE	1.57795	0.719974	4.6848e+07	0.631051	4.39743e-135	6.88612e-134	50.8937	28.0052
Vkorc1	AE	0.484608	0.367926	46841282	0.630961	3.81416e-280	1.03985e-278	35.7994	10.233
Npdc1	AE	0.398709	0.335227	4.68386e+07	0.630925	0	0	31.2314	5.12466
Prdx2	AE	1.0005	0.608429	4.6831e+07	0.630823	6.23183e-139	9.85234e-138	48.3118	27.1072
Sult1a1	AE	0.392254	0.333384	4.68216e+07	0.630695	0	0	30.4369	4.26196
Pvrl1	AE	0.332671	0.31067	4.6814e+07	0.630593	0	0	28.0536	1.96685
Ifi27	AE	0.850546	0.574591	4.68044e+07	0.630464	1.26398e-163	2.24986e-162	44.1907	21.0141
Paics	AE	0.492056	0.363085	46803735	0.630455	3.93387e-262	1.01516e-260	36.5938	11.0496
BC031181	AE	0.851043	0.534204	4.67963e+07	0.630355	7.05758e-146	1.16238e-144	46.6733	24.983
Azin2	AE	0.331182	0.321388	4.67963e+07	0.630354	0	0	26.862	0.792165
Stub1	AE	0.626117	0.406318	4.67771e+07	0.630096	9.01528e-180	1.72417e-178	42.7507	18.2361
Ndufa3	AE	1.61917	0.889072	4.6767e+07	0.62996	4.93777e-109	6.6213e-108	54.6177	40.4493
Sgpp2	AE	0.314796	0.313413	4.67659e+07	0.629945	0	0	26.1172	0.132932
F11r	AE	0.559086	0.36487	4.67645e+07	0.629927	2.69539e-229	6.24736e-228	39.0765	12.9703
Tc2n	AE	0.339623	0.326194	46747203	0.629693	0	0	27.1102	1.20453
Sar1b	AE	0.547666	0.372766	4.67465e+07	0.629683	5.20305e-204	1.10364e-202	40.0695	15.2058
Limch1	AE	0.382324	0.31697	4.6736e+07	0.629543	0	0	29.5432	3.43995
1110001J03Rik	AE	0.505462	0.36412	46734289	0.629519	8.60889e-234	2.01707e-232	37.7358	12.6312
Fam162a	AE	0.487587	0.346218	46734108	0.629517	1.69437e-240	4.04094e-239	37.5372	12.1483
Map1lc3b	AE	1.63456	0.818004	4.67237e+07	0.629376	6.97335e-105	9.11942e-104	56.9513	43.0536
Btg3	AE	0.478649	0.404289	46722820	0.629365	0	0	32.0755	6.77138
Ndufb8	AE	1.08242	0.602159	4.67217e+07	0.629349	1.00493e-121	1.46091e-120	52.433	32.6361
Adck4	AE	0.358987	0.327382	46705192	0.629127	0	0	28.5998	2.89737
H2-Ab1	AE	5.76465	-3.61863	46698387	0.629036	1.74674e-103	2.26211e-102	69.1658	41.9251
Hras	AE	0.461271	0.350097	46688330	0.6289	4.0324e-284	1.11564e-282	35.005	9.65519
Tsen34	AE	0.455809	0.327028	46683200	0.628831	3.59956e-255	9.06331e-254	36.5442	11.0849
Gtf2i	AE	0.481132	0.347007	46680529	0.628795	6.7829e-255	1.70327e-253	36.4945	11.0903
Ndufs3	AE	0.626117	0.383313	4.66793e+07	0.628779	7.56381e-165	1.35236e-163	44.4389	20.0483
Rab3a	AE	0.357498	0.329419	4.66538e+07	0.628435	0	0	28.2026	2.63422
Rpn1	AE	0.594836	0.374929	46631655	0.628137	1.36287e-185	2.6722e-184	41.6584	16.6979
Ndufc1	AE	0.931976	0.580277	4.66172e+07	0.627942	6.23995e-140	9.90995e-139	46.1271	25.0644
Tmem63b	AE	0.340119	0.30987	4.66159e+07	0.627925	0	0	28.3515	2.8621
Ptp4a1	AE	0.897219	0.571971	4.66108e+07	0.627856	1.50567e-146	2.48863e-145	45.3327	23.301
Pcyt2	AE	0.40566	0.343644	46601425	0.62773	0	0	30.9831	5.76219
Ogdh	AE	0.505462	0.3422	4.65995e+07	0.627703	9.05229e-210	1.9587e-208	39.0268	14.0555
Irs2	AE	0.467229	0.388528	4.65931e+07	0.627617	0	0	31.7776	6.58691
Cbr1	AE	0.409136	0.328075	4.65835e+07	0.627489	0	0	32.0258	6.7958
Usp33	AE	0.351539	0.31874	46581430	0.62746	0	0	28.5005	3.15238
Poldip2	AE	0.380834	0.320906	46571622	0.627328	0	0	30.8342	5.62383
Rap1gap	AE	0.311321	0.304945	4.65647e+07	0.627234	0	0	26.0179	0.583272
Sord	AE	0.343098	0.309648	46551463	0.627057	0	0	28.2522	2.90008
Serpinb6a	AE	0.526812	0.365612	4.6543e+07	0.626942	1.60949e-231	3.75533e-230	37.14	12.1212
Mlf2	AE	0.681231	0.415395	4.65397e+07	0.626898	9.85713e-154	1.68698e-152	44.8858	21.2799
Hnmt	AE	0.334657	0.3215	4.65213e+07	0.626651	0	0	26.5144	1.23437
Pnpla2	AE	0.499503	0.359437	4.6491e+07	0.626243	3.21027e-225	7.31363e-224	36.9911	12.4386
Acadl	AE	0.474181	0.336935	4.64787e+07	0.626076	5.5959e-235	1.31663e-233	36.4945	11.7089
Abhd5	AE	0.387786	0.319583	46478067	0.626068	0	0	30.9831	5.91411
Gpx1	AE	2.61569	0.528145	4.64691e+07	0.625947	1.17506e-98	1.47074e-97	67.0308	42.2126
Aamp	AE	0.682224	0.397859	4.64494e+07	0.625682	3.22401e-143	5.22995e-142	46.3754	22.9972
Bmp1	AE	0.324727	0.318433	4.64417e+07	0.625578	0	0	25.6703	0.572421
Pcnt	AE	0.382324	0.336449	46439890	0.625554	0	0	29.1956	4.30265
Pgd	AE	0.521351	0.356054	46435742	0.625498	1.41206e-217	3.14279e-216	37.5372	12.7832
Tmbim4	AE	0.666336	0.408258	4.643e+07	0.62542	3.34491e-153	5.71411e-152	43.9921	20.6967
Atp6v0d1	AE	0.665839	0.414028	4.64226e+07	0.625321	1.11851e-157	1.94759e-156	43.148	19.796
Btf3l4	AE	0.482125	0.339698	4.64075e+07	0.625118	6.09359e-223	1.37703e-221	36.7428	12.3193
Eps8	AE	0.380338	0.311322	46396649	0.624971	0	0	30.3376	5.33898
Serpinh1	AE	0.470209	0.288499	4.63871e+07	0.624843	2.69074e-266	7.04095e-265	35.2532	9.6362
Hspa8	AE	6.79543	1.31951	4.63664e+07	0.624564	4.11507e-80	4.47101e-79	90.6653	83.1014
Arl3	AE	0.410129	0.302264	46358196	0.624453	2.19542e-292	6.22163e-291	33.3168	8.52391
Minos1	AE	1.38977	0.758508	4.6347e+07	0.624303	3.54569e-105	4.64339e-104	51.5889	36.719
Gpt	AE	0.314796	0.305084	46345964	0.624289	0	0	25.7696	0.949513
Rps12-ps3	AE	1.18868	0.513467	4.63394e+07	0.624201	1.59411e-111	2.16773e-110	55.5114	32.4571
Cyp4v3	AE	0.357498	0.316506	4.63348e+07	0.624138	0	0	28.5005	3.84417
Sfn	AE	0.47716	0.418236	4.63264e+07	0.624025	0	0	28.7488	4.01508
Ndufs8	AE	0.647964	0.373121	4.63244e+07	0.623998	1.0118e-147	1.68527e-146	44.6872	21.0765
Ndufab1	AE	0.786495	0.475787	4.63216e+07	0.623961	2.64481e-138	4.17429e-137	45.0348	23.2712
Cryab	AE	0.43148	0.377547	46318914	0.623924	0	0	28.2026	3.37213
Atp6v0b	AE	1.41162	0.756021	4.6289e+07	0.623522	9.58047e-106	1.25759e-104	51.2413	35.3544
Plin3	AE	0.429494	0.324423	46280460	0.623406	4.72499e-274	1.26719e-272	33.4657	9.09362
C1galt1c1	AE	0.385303	0.315744	46279350	0.623391	0	0	30.6852	6.23966
Rac3	AE	0.334657	0.304354	46272891	0.623304	0	0	27.1102	2.47145
Pim3	AE	0.53426	0.363701	46271306	0.623283	3.64496e-203	7.70228e-202	37.4876	13.3936
Atraid	AE	0.556604	0.356935	4.6266e+07	0.623212	1.57177e-171	2.90673e-170	40.566	16.8199
H2-Ke6	AE	0.491063	0.34538	46256756	0.623087	3.1309e-208	6.73806e-207	36.7925	12.9459
Ccdc47	AE	0.451341	0.33474	46245203	0.622931	4.79733e-243	1.15794e-241	34.6077	10.5396
Stx12	AE	0.435452	0.326556	4.62286e+07	0.622708	9.02338e-258	2.28846e-256	33.8133	9.71759
Aes	AE	1.07349	0.577351	4.62228e+07	0.62263	2.19269e-108	2.93607e-107	51.9364	33.3089
Actg1	AE	8.7999	1.49804	4.62157e+07	0.622533	1.58921e-77	1.69123e-76	88.2324	81.7666
Pip5k1b	AE	0.290963	0.280844	46204541	0.622384	0	0	25.422	0.96579
Tob1	AE	0.58292	0.391905	4.62022e+07	0.622352	3.79832e-188	7.54785e-187	38.1827	14.5547
Rala	AE	0.606753	0.338393	4.61948e+07	0.622252	1.65077e-148	2.75447e-147	43.9424	20.0863
Pura	AE	0.566038	0.362001	4.61797e+07	0.622049	1.16615e-167	2.11471e-166	40.4171	16.923
Vmp1	AE	0.629096	0.430241	4.61719e+07	0.621943	2.03108e-176	3.84765e-175	38.6296	15.7673
Foxo3	AE	0.375869	0.313499	46171444	0.621938	0	0	29.9404	5.80831
Deptor	AE	0.354022	0.31303	4.61705e+07	0.621926	0	0	27.9047	3.62714
Tmem208	AE	0.572989	0.361004	4.61703e+07	0.621922	3.19614e-161	5.64242e-160	41.1122	17.8264
Atp5k	AE	1.31877	0.760645	4.61695e+07	0.621911	2.46042e-108	3.29298e-107	49.007	32.4137
1500011K16Rik	AE	0.458788	0.341185	4.61672e+07	0.621881	2.74495e-246	6.68894e-245	34.0616	10.1354
Atxn7l3b	AE	0.637537	0.369503	4.615e+07	0.621648	1.29723e-139	2.05668e-138	44.6872	21.7357
Cep170b	AE	0.3143	0.294252	4.61486e+07	0.62163	0	0	26.0675	1.77695
Arf1	AE	1.58242	0.795521	4.61473e+07	0.621612	5.38807e-93	6.45807e-92	55.5114	43.0916
Pik3ca	AE	0.397716	0.318364	4.61317e+07	0.621402	0	0	31.281	7.34923
Tuba1c	AE	0.548163	0.347002	46124300	0.621303	2.61457e-186	5.14083e-185	38.431	14.3892
Pard3	AE	0.317279	0.299184	46120793	0.621255	0	0	25.8689	1.66029
Zfhx3	AE	0.39424	0.316082	46113996	0.621164	0	0	30.6356	6.54621
Abhd14b	AE	0.329196	0.296587	4.6097e+07	0.620935	0	0	27.0606	2.95434
Prdx4	AE	0.424528	0.30904	4.60937e+07	0.62089	9.01236e-289	2.53605e-287	32.1251	8.07357
Plekhb2	AE	0.447865	0.309453	46093116	0.620883	3.02538e-224	6.87003e-223	35.2532	11.1934
Mbnl2	AE	0.572493	0.339211	4.60825e+07	0.620739	9.13967e-154	1.56515e-152	41.9563	18.5047
Glo1	AE	0.482125	0.330013	4.60593e+07	0.620427	1.63886e-194	3.35181e-193	36.7428	13.4044
Rdx	AE	0.659881	0.361245	4.60549e+07	0.620368	7.23565e-132	1.10948e-130	45.9285	22.8833
Cops7a	AE	0.406653	0.31824	4.60545e+07	0.620362	8.05508e-286	2.25534e-284	31.7776	8.11698
Zfos1	AE	0.858491	0.485739	4.60373e+07	0.620131	2.13507e-120	3.0894e-119	47.2691	26.1197
Dync2li1	AE	0.313803	0.294949	4.60302e+07	0.620035	0	0	25.2234	1.1774
Tmem147	AE	0.528798	0.335803	4.60208e+07	0.619909	2.47994e-166	4.47108e-165	39.6226	16.3316
Tcea3	AE	0.345084	0.305693	4.60093e+07	0.619753	0	0	26.2661	2.25984
Chsy1	AE	0.377855	0.320179	4.60061e+07	0.619711	0	0	28.9474	5.2603
Mtcl1	AE	0.300397	0.294646	4.59897e+07	0.61949	0	0	24.429	0.550718
Anxa2	AE	2.05065	0.692435	4.59733e+07	0.619268	7.62007e-94	9.17653e-93	58.8878	38.0158
Amotl2	AE	0.333168	0.296571	4.59731e+07	0.619266	0	0	26.9613	3.19579
Ubxn1	AE	0.727905	0.393351	4.59684e+07	0.619202	7.04544e-119	1.00851e-117	47.716	26.1442
Nxf1	AE	0.515889	0.341151	45965550	0.619164	2.00011e-172	3.71853e-171	38.282	15.3251
St6galnac2	AE	0.326713	0.308835	4.59483e+07	0.618932	0	0	25.3724	1.6413
Nfia	AE	0.407646	0.308979	4.59219e+07	0.618576	2.04042e-302	5.91406e-301	30.9831	7.25157
Cpne3	AE	0.480139	0.317094	45907441	0.618382	1.2917e-188	2.57412e-187	36.6435	13.3366
0610007P14Rik	AE	0.44141	0.320795	45903592	0.61833	9.55958e-224	2.16377e-222	33.863	10.6807
1110008F13Rik	AE	0.83863	0.467451	4.59012e+07	0.618298	2.49502e-116	3.49814e-115	46.6236	26.3476
Stat3	AE	0.642502	0.359059	4.58987e+07	0.618263	8.39896e-129	1.27321e-127	45.0844	22.5604
Sumo3	AE	0.538232	0.328824	4.58534e+07	0.617653	1.20395e-156	2.08599e-155	39.7219	16.8416
Mob1b	AE	0.345581	0.298105	4.58532e+07	0.617651	0	0	27.7557	4.40574
Chp1	AE	0.555611	0.339908	45845546	0.617548	6.58163e-160	1.15681e-158	39.2751	16.3126
Tmem116	AE	0.278054	0.275775	45813683	0.617119	0	0	23.6346	0.217032
Comt	AE	0.527805	0.330442	45803289	0.616979	2.47941e-167	4.49327e-166	38.1331	15.1515
Tspan1	AE	0.31281	0.265904	4.57855e+07	0.616738	0	0	24.429	0.933236
Gstz1	AE	0.311321	0.288804	4.57733e+07	0.616574	0	0	25.0248	1.7254
Pafah1b3	AE	0.396226	0.289583	4.57585e+07	0.616375	4.243e-271	1.13143e-269	31.2314	7.98676
Txlng	AE	0.319762	0.282405	45757352	0.61636	0	0	26.713	3.57017
Bmp4	AE	0.316783	0.295134	4.57403e+07	0.61613	0	0	24.9255	1.71184
Cyc1	AE	0.606753	0.357492	4.57116e+07	0.615743	6.47399e-132	9.93233e-131	42.3039	20.5475
Ehf	AE	0.286991	0.281755	45706493	0.615675	0	0	23.5849	0.455766
Hagh	AE	0.386296	0.291941	4.56962e+07	0.615536	4.31276e-250	1.06484e-248	31.5293	8.73009
Adssl1	AE	0.393247	0.313163	4.56698e+07	0.615181	0	0	29.2949	6.35089
Ptgfrn	AE	0.35005	0.279542	4.56672e+07	0.615146	0	0	28.997	6.02263
Copz1	AE	0.52284	0.315602	4.56558e+07	0.614991	8.34431e-146	1.37269e-144	39.7716	17.5199
Gsk3b	AE	0.642999	0.346534	4.56404e+07	0.614784	4.18824e-117	5.91359e-116	45.5313	23.8979
Hmgb3	AE	0.310328	0.283362	4.56372e+07	0.614741	0	0	25.2234	2.32224
Ndufb5	AE	1.03376	0.571568	4.56251e+07	0.614579	1.56984e-97	1.94659e-96	48.2125	31.8765
Npr1	AE	0.314796	0.274673	45624275	0.614567	0	0	26.2661	3.37484
Stx19	AE	0.290963	0.289308	4.56184e+07	0.614488	0	0	23.0387	0.143783
Lrpap1	AE	0.41857	0.289301	4.56125e+07	0.614409	2.3525e-202	4.95991e-201	33.7637	11.188
Gstk1	AE	0.297418	0.275634	45593237	0.614149	0	0	24.7766	1.99669
Calm1	AE	4.18918	0.826191	4.55915e+07	0.614126	7.56606e-69	7.4566e-68	82.3237	72.125
Chpt1	AE	0.333664	0.282825	4.55825e+07	0.614004	0	0	27.2095	4.50883
Nfib	AE	0.438928	0.262399	45581679	0.613993	6.09296e-212	1.33383e-210	33.8133	10.3714
Dusp1	AE	3.215	1.02094	4.55795e+07	0.613964	5.86028e-79	6.31085e-78	62.5621	45.1534
Ndufa5	AE	0.7572	0.448065	4.55795e+07	0.613964	4.50092e-115	6.24795e-114	43.7438	24.0498
Cxcl17	AE	0.391758	0.362214	45575531	0.613911	0	0	23.6346	0.786739
Mob3b	AE	0.316783	0.277066	4.55693e+07	0.613827	0	0	26.3158	3.64342
Larp4b	AE	0.508937	0.321151	4.55663e+07	0.613786	1.95567e-159	3.42445e-158	37.2393	15.0783
Fuca1	AE	0.648957	0.351461	4.55662e+07	0.613784	2.41978e-122	3.53057e-121	43.4955	21.7466
Ndufa11	AE	0.865442	0.486668	4.55624e+07	0.613734	3.57198e-104	4.64308e-103	46.4747	27.8994
Sqle	AE	0.336147	0.300717	45560848	0.613713	0	0	25.6703	3.01945
Tmem176a	AE	1.1852	0.468294	45560818	0.613712	8.35081e-119	1.19354e-117	44.29	22.376
Hsp90b1	AE	1.59633	0.632461	4.55551e+07	0.613635	6.34245e-87	7.272e-86	52.8302	37.2914
Dnase2a	AE	0.400695	0.30531	45546180	0.613515	9.49466e-249	2.33399e-247	30.7845	8.42354
Fam177a	AE	0.521351	0.300521	4.55438e+07	0.613483	9.94516e-149	1.6644e-147	38.5799	16.4483
Cyhr1	AE	0.347071	0.284484	45542225	0.613462	0	0	28.3019	5.83544
Hnrnpa2b1	AE	1.7999	0.706523	4.55245e+07	0.613223	8.4515e-79	9.0908e-78	59.136	44.8252
Vamp5	AE	0.389772	0.304017	45497581	0.612861	2.37741e-266	6.22686e-265	29.8411	7.61238
Apc	AE	0.330685	0.279764	4.5493e+07	0.612799	0	0	27.2592	4.88321
Ndufb6	AE	0.672294	0.391509	4.54875e+07	0.612725	8.80581e-121	1.27682e-119	42.2542	21.6462
Ndufs2	AE	0.623635	0.353295	4.54826e+07	0.612659	1.829e-120	2.64789e-119	42.7011	21.7086
Itm2c	AE	0.819762	0.438871	4.54772e+07	0.612587	2.98466e-110	4.02541e-109	44.4886	24.5924
Ppid	AE	0.40715	0.304168	4.54734e+07	0.612535	1.17477e-227	2.70275e-226	31.281	9.24826
Kdelr1	AE	0.542701	0.317287	4.54681e+07	0.612463	2.72315e-134	4.24766e-133	40.1192	18.5019
Col4a1	AE	0.38431	0.277693	45465489	0.612428	4.33485e-283	1.19343e-281	29.6425	6.93958
Pcbd1	AE	0.270109	0.260885	4.54516e+07	0.612241	0	0	23.0884	0.61854
Fads3	AE	0.283019	0.273687	45448313	0.612197	0	0	23.2373	0.808443
Syngr1	AE	0.277557	0.271182	45447446	0.612185	0	0	22.9394	0.501885
8430408G22Rik	AE	0.400199	0.359505	45445760	0.612163	0	0	23.9821	1.50837
Wbp2	AE	0.528798	0.318413	4.54367e+07	0.612041	7.80415e-135	1.22072e-133	39.6723	18.2469
Tmem248	AE	0.402185	0.305579	4.54282e+07	0.611926	2.65959e-238	6.29581e-237	30.6356	8.6053
Plp2	AE	0.559086	0.332397	4.54133e+07	0.611725	2.6741e-151	4.53221e-150	37.2393	15.3957
Maob	AE	0.271599	0.264247	4.54048e+07	0.611611	0	0	22.9891	0.680936
Tspan12	AE	0.350546	0.289126	45402236	0.611576	0	0	26.8123	4.47628
Rbpms	AE	0.403178	0.289779	4.54018e+07	0.61157	2.1142e-220	4.72808e-219	31.5293	9.42188
Uqcc2	AE	0.65144	0.370303	4.54e+07	0.611546	1.20214e-118	1.71641e-117	42.2542	21.5567
Marveld1	AE	0.379841	0.297722	4.53943e+07	0.611469	6.687e-281	1.82841e-279	29.0467	6.89075
Chd3	AE	0.50993	0.310017	4.53904e+07	0.611416	1.56521e-145	2.57035e-144	37.8848	16.1417
Med8	AE	0.420556	0.311606	45385667	0.611353	4.61918e-212	1.01199e-210	31.5789	9.87765
Tmem11	AE	0.391758	0.287854	4.53815e+07	0.611297	1.45342e-215	3.2068e-214	31.4796	9.6579
Kif5b	AE	0.847567	0.42053	4.53767e+07	0.611233	3.75836e-93	4.51051e-92	50.3972	31.2634
Spag7	AE	0.422046	0.290959	4.5351e+07	0.610886	9.02278e-183	1.74709e-181	33.5154	11.8336
Srp54b	AE	0.529295	0.312914	4.53392e+07	0.610727	3.23174e-134	5.03817e-133	39.1758	17.7559
Irf2bp2	AE	0.52284	0.309254	45337955	0.61071	2.65536e-143	4.30999e-142	38.0338	16.177
H6pd	AE	0.277061	0.257365	4.53119e+07	0.610359	0	0	23.7835	1.7254
Top1	AE	0.776068	0.381803	4.5308e+07	0.610307	8.8487e-96	1.08284e-94	48.9573	28.9819
1110065P20Rik	AE	0.322741	0.278575	4.53069e+07	0.610292	0	0	26.0675	4.17514
Wdr6	AE	0.275074	0.252747	45304733	0.610263	0	0	24.1311	2.11877
Hdlbp	AE	0.408143	0.285195	45302995	0.61024	3.20551e-195	6.57035e-194	32.423	10.7024
Spcs1	AE	1.11221	0.629862	4.5296e+07	0.610145	2.97556e-93	3.57411e-92	44.6375	30.1782
Klhl21	AE	0.386296	0.320535	45278802	0.609914	5.94271e-307	1.72783e-305	27.6068	5.9548
Ndufs5	AE	0.930487	0.542597	4.52746e+07	0.609857	1.23528e-96	1.52029e-95	44.6375	28.2982
Fam178b	AE	0.281033	0.279107	45271686	0.609818	0	0	22.145	0.189903
Chmp5	AE	0.637041	0.37842	4.52607e+07	0.60967	2.20527e-117	3.12477e-116	40.7646	20.9354
Blvrb	AE	0.474181	0.284604	45251254	0.609543	7.04802e-168	1.27892e-166	34.6574	12.7642
Smdt1	AE	1.3004	0.657441	4.52505e+07	0.609533	2.78921e-82	3.08921e-81	49.5531	36.719
Esam	AE	0.483615	0.211973	4.5249e+07	0.609512	5.59919e-171	1.03343e-169	35.7498	12.3437
Klf5	AE	0.277557	0.267845	4.52445e+07	0.609452	0	0	22.5919	0.691788
Rnf5	AE	0.419067	0.300974	45238663	0.609373	9.9522e-194	2.02509e-192	31.9265	10.6183
Tceb2	AE	1.78252	0.7542	4.52092e+07	0.608976	3.27961e-70	3.26549e-69	58.3913	50.5032
Dpp4	AE	0.339126	0.263382	45207704	0.608956	7.74511e-279	2.09928e-277	28.3019	6.58691
Hnrnph1	AE	0.613704	0.405842	4.51946e+07	0.608779	5.28507e-134	8.2255e-133	36.8421	17.0261
Nbeal1	AE	0.340616	0.270569	4.51902e+07	0.60872	1.61319e-284	4.48092e-283	27.9543	6.39158
Slc1a5	AE	0.439424	0.286173	4.519e+07	0.608718	7.35068e-166	1.32015e-164	34.1609	12.7615
Entpd1	AE	0.340119	0.268879	4.51836e+07	0.608632	1.62878e-291	4.60649e-290	27.8054	6.17726
Ppp3ca	AE	0.688183	0.353818	4.51804e+07	0.608588	1.29116e-99	1.6277e-98	46.1271	25.9488
Cisd3	AE	0.358987	0.278061	4.51698e+07	0.608446	2.41128e-253	6.0226e-252	28.7984	7.37636
Fgf1	AE	0.287488	0.269311	4.51658e+07	0.608391	0	0	23.1877	1.52736
Plxnb2	AE	0.321251	0.267536	45163190	0.608356	0	0	26.1172	4.45186
Tusc3	AE	0.38282	0.26953	4.51599e+07	0.608312	3.63929e-203	7.69611e-202	31.1817	9.73929
Hist1h2bc	AE	0.715492	0.458743	4.51565e+07	0.608266	3.84698e-144	6.28422e-143	35.8987	15.1542
Trf	AE	1.41658	0.720157	4.51447e+07	0.608107	3.97962e-117	5.62186e-116	40.4667	19.9018
Tm2d3	AE	0.354022	0.263438	45142673	0.60808	7.57165e-228	1.74341e-226	29.7418	8.37742
Bend7	AE	0.259186	0.254737	4.51349e+07	0.607976	0	0	21.996	0.406934
Tspan2	AE	0.292453	0.262991	45129616	0.607904	0	0	24.1807	2.6505
Usp9x	AE	0.396226	0.279898	4.51234e+07	0.60782	1.22101e-190	2.45597e-189	31.6783	10.4582
Cuta	AE	0.709037	0.391845	4.51219e+07	0.607801	2.25753e-102	2.90614e-101	43.3962	24.3726
Vegfa	AE	0.369911	0.305615	45119942	0.607774	0	0	26.5641	5.04598
Pbrm1	AE	0.539225	0.308765	4.51093e+07	0.60763	1.91451e-121	2.78175e-120	39.7219	18.9062
Hsbp1	AE	0.963257	0.555753	4.51063e+07	0.60759	2.36641e-92	2.82788e-91	44.141	28.4745
Rnaset2a	AE	0.720457	0.35777	4.51037e+07	0.607555	6.04335e-95	7.34728e-94	47.1698	27.1506
Trappc6a	AE	0.457299	0.282561	45091394	0.607389	9.19185e-147	1.52286e-145	35.6008	14.5303
Fnta	AE	0.412115	0.282466	45090902	0.607383	2.42476e-175	4.57794e-174	32.572	11.5325
H2-K1	AE	5.26465	1.83989	4.50827e+07	0.607272	1.3535e-60	1.22921e-59	78.1529	75.7033
Ywhae	AE	1.33366	0.633928	4.50585e+07	0.606946	1.55814e-76	1.63947e-75	50.8937	38.5231
Ssr1	AE	0.516385	0.302012	4.50533e+07	0.606876	6.76326e-126	1.01156e-124	38.3317	17.6555
Slc9a3r2	AE	0.518868	0.155421	45044799	0.606762	2.78298e-140	4.43235e-139	38.282	14.986
Dhrs7	AE	0.474677	0.293564	4.50417e+07	0.606719	7.23128e-142	1.16094e-140	35.8491	14.9616
Sdf2	AE	0.465243	0.298265	4.50364e+07	0.606648	7.0522e-145	1.15538e-143	35.2532	14.5438
Dnajb9	AE	0.477656	0.322343	4.50332e+07	0.606605	6.52582e-159	1.13984e-157	33.5154	12.8673
Crlf1	AE	0.253724	0.252042	4.50297e+07	0.606558	0	0	21.4499	0.138358
Scgb1a1	AE	11.1356	-5.06984	45023178	0.60647	3.39254e-271	9.05507e-270	26.5641	6.51366
Emc4	AE	0.421549	0.281265	4.50209e+07	0.606439	4.08643e-163	7.25529e-162	33.2175	12.3898
Ly6e	AE	4.72095	1.29343	4.50183e+07	0.606404	1.30788e-60	1.18816e-59	80.8838	66.9352
Naa38	AE	0.529791	0.308338	4.49983e+07	0.606136	7.97473e-122	1.15992e-120	38.5799	18.133
Slc38a2	AE	0.613208	0.358033	4.49776e+07	0.605856	8.59687e-111	1.16394e-109	40.3178	20.5936
Trappc2l	AE	0.528302	0.302453	4.4959e+07	0.605606	2.09425e-121	3.04134e-120	38.3813	17.9594
Fgfbp1	AE	0.278054	0.274174	44942990	0.60539	0	0	21.3009	0.217032
Fam195b	AE	0.524826	0.309504	4.49415e+07	0.60537	4.85944e-119	6.97383e-118	38.4806	18.3988
Rbp4	AE	0.292453	0.283229	44940193	0.605353	0	0	21.4995	0.417786
Efna1	AE	0.318769	0.271591	44939352	0.605341	0	0	24.8759	3.8496
Prdx3	AE	0.423039	0.277845	4.49367e+07	0.605306	3.52404e-155	6.06451e-154	33.4657	12.8754
Tsn	AE	0.585402	0.308823	4.49183e+07	0.605058	1.71122e-102	2.20388e-101	42.5025	22.5876
Yipf3	AE	0.425521	0.282118	44918160	0.605056	9.94406e-155	1.70707e-153	33.3664	12.851
Cox7b	AE	1.23486	0.646755	4.49161e+07	0.605027	5.05598e-77	5.35006e-76	48.1132	35.7559
Atp5o	AE	1.16187	0.652412	4.49126e+07	0.60498	5.90978e-80	6.41348e-79	45.6802	33.5205
9530068E07Rik	AE	0.428004	0.280667	4.49115e+07	0.604966	4.11889e-153	7.02772e-152	33.4657	12.9975
Cox7a2l	AE	2.01092	0.749075	4.49029e+07	0.604851	9.0055e-64	8.47546e-63	62.0655	52.6464
Hmgcr	AE	0.323237	0.270553	4.48978e+07	0.604782	0	0	25.6207	4.82081
Srebf2	AE	0.363456	0.273415	44897225	0.604774	1.94649e-221	4.3775e-220	28.7488	8.06544
Rbx1	AE	1.40467	0.678426	4.48956e+07	0.604752	1.97278e-71	1.98049e-70	50.993	40.8698
Fbxo9	AE	0.35998	0.273981	44891779	0.6047	2.40523e-222	5.41786e-221	28.5998	8.0166
Tpp1	AE	0.432473	0.292406	4.488e+07	0.604542	1.9535e-163	3.47497e-162	32.2244	11.8174
Cxadr	AE	0.257696	0.250914	4.48783e+07	0.604519	0	0	21.4499	0.545292
Sar1a	AE	0.528798	0.306124	4.48751e+07	0.604475	5.24547e-116	7.33606e-115	38.5303	18.6349
Morf4l2	AE	0.596822	0.326265	4.48652e+07	0.604342	2.9533e-107	3.92451e-106	40.4171	20.6912
Hcfc1r1	AE	0.526316	0.289914	4.48619e+07	0.604298	3.70303e-115	5.14546e-114	39.0268	18.6837
Cyp51	AE	0.32423	0.265198	44850307	0.604142	0	0	25.6207	4.86151
Fam84b	AE	0.269116	0.246274	44846251	0.604087	0	0	22.7905	1.99126
Tmc4	AE	0.270109	0.255053	4.48453e+07	0.604074	0	0	21.996	1.18282
Lsr	AE	0.3143	0.251686	4.48429e+07	0.604042	0	0	25.6207	4.74757
Raph1	AE	0.360477	0.265471	4.48406e+07	0.604011	2.94392e-228	6.78968e-227	28.3515	7.61238
Cdc42ep3	AE	0.558093	0.304194	44840552	0.60401	3.70706e-121	5.38071e-120	37.8848	17.2323
Pop5	AE	0.447368	0.272875	44806482	0.603551	1.10221e-132	1.70031e-131	35.4518	15.1569
Mpst	AE	0.326216	0.260646	4.48042e+07	0.603521	5.02555e-271	1.33755e-269	26.5641	6.05789
Slc39a4	AE	0.272095	0.255547	44795680	0.603406	0	0	21.8471	1.15569
Pnkd	AE	0.41857	0.268628	4.47946e+07	0.603392	2.64075e-147	4.39064e-146	33.4161	13.1603
Vcp	AE	0.831182	0.398638	4.47637e+07	0.602975	1.86548e-81	2.04991e-80	47.716	30.4088
Eml2	AE	0.279047	0.23857	4.47607e+07	0.602934	0	0	23.7835	3.18494
Stx8	AE	0.373386	0.265739	4.47582e+07	0.602901	1.05889e-181	2.03905e-180	30.139	9.93733
Stbd1	AE	0.290467	0.276034	4.4748e+07	0.602764	0	0	21.6981	1.16112
Sema4f	AE	0.267627	0.252651	4.47393e+07	0.602647	0	0	21.8967	1.40257
Mllt4	AE	0.32423	0.246859	4.47374e+07	0.602621	2.46094e-248	6.0336e-247	27.1102	6.62489
Snd1	AE	0.349553	0.26076	44726552	0.602475	1.80622e-212	3.96335e-211	28.3019	8.06272
Akr7a5	AE	0.33565	0.259906	4.47254e+07	0.60246	1.61695e-242	3.89277e-241	27.1102	6.81208
Ube2r2	AE	0.463754	0.277649	4.47251e+07	0.602456	4.14543e-125	6.18369e-124	35.8987	15.9545
Timm13	AE	1.02532	0.607347	4.47188e+07	0.60237	3.48307e-82	3.85008e-81	42.85	29.4864
Tspan15	AE	0.266137	0.24088	44711229	0.602268	0	0	22.5919	2.13233
Tvp23b	AE	0.340119	0.255992	4.4703e+07	0.602158	4.07924e-217	9.05028e-216	27.9543	7.78872
Hsd17b11	AE	0.339126	0.257034	44700675	0.602126	8.79767e-226	2.00755e-224	27.6564	7.40078
Cds1	AE	0.257696	0.247143	4.46961e+07	0.602065	0	0	21.3009	0.892542
Eif5a	AE	1.8575	0.604737	4.4692e+07	0.602009	4.20843e-62	3.88499e-61	60.3277	48.824
Snx4	AE	0.370407	0.273584	4.46857e+07	0.601924	1.0246e-193	2.08336e-192	28.8977	8.95798
Rad23b	AE	0.437934	0.266127	44672488	0.601746	3.62472e-129	5.50073e-128	34.9057	15.024
Cd302	AE	0.504469	0.290204	4.46482e+07	0.60142	2.8403e-141	4.53913e-140	33.6643	13.1603
Mpv17l2	AE	0.340119	0.258027	44638135	0.601284	2.5587e-217	5.68579e-216	27.6068	7.62323
Retsat	AE	0.248759	0.238477	44629643	0.601169	0	0	21.2016	0.992919
Gadd45a	AE	0.408143	0.275265	4.46263e+07	0.601125	1.34243e-182	2.59577e-181	29.5929	9.44087
Apbb1	AE	0.249255	0.232272	4.46192e+07	0.601029	0	0	21.6981	1.49752
Khk	AE	0.320755	0.251766	44613025	0.600946	1.53866e-267	4.05658e-266	25.9186	5.79474
Spcs2	AE	1.26514	0.626393	4.46113e+07	0.600923	4.89694e-70	4.86376e-69	47.7656	37.0609
Pxmp2	AE	0.260675	0.248549	44608959	0.600891	0	0	21.2512	1.09872
Tmem97	AE	0.267627	0.236455	4.46071e+07	0.600866	0	0	23.0387	2.92179
Akap7	AE	0.290467	0.264477	4.45979e+07	0.600742	0	0	22.4926	2.43618
Snhg18	AE	0.277557	0.256668	44589764	0.600632	0	0	21.6981	1.56805
P4ha2	AE	0.24429	0.229776	4.45736e+07	0.600414	0	0	21.4002	1.33203
Ppm1b	AE	0.342105	0.248185	4.4569e+07	0.600353	1.57796e-190	3.17166e-189	28.5998	8.80877
Srpr	AE	0.415591	0.273272	44567437	0.600331	2.10909e-146	3.48392e-145	31.9762	12.3111
Slc1a3	AE	0.276068	0.262313	44566538	0.600319	0	0	21.1519	1.09872
Dynlrb2	AE	0.257696	0.163776	44565690	0.600308	0	0	21.2512	1.06345
Dusp18	AE	0.249255	0.230808	44553285	0.600141	0	0	21.3505	1.29134
Kank2	AE	0.247766	0.236589	44551218	0.600113	0	0	21.003	0.990206
Os9	AE	0.441907	0.261716	4.45456e+07	0.600038	1.36932e-122	2.00103e-121	35.0546	15.4147
Ndufa10	AE	0.497517	0.277366	4.45402e+07	0.599964	7.08746e-107	9.39592e-106	37.7855	18.5481
Bola1	AE	0.328203	0.254168	4.45357e+07	0.599904	2.20118e-241	5.27661e-240	26.2661	6.45398
Pam16	AE	0.366435	0.25385	44530671	0.599836	5.67758e-168	1.03091e-166	29.8411	10.2059
Lpp	AE	0.33863	0.265273	4.45122e+07	0.599587	2.28773e-242	5.50294e-241	26.1172	6.37259
Cgnl1	AE	0.23138	0.222374	4.44944e+07	0.599347	0	0	20.7051	0.84371
Wwp1	AE	0.285998	0.239173	4.44797e+07	0.599149	0	0	23.8828	4.10732
Nudt14	AE	0.295432	0.231136	4.44785e+07	0.599133	3.99487e-267	1.05223e-265	25.3227	5.56415
Emc7	AE	0.532274	0.280111	4.44778e+07	0.599125	1.61987e-97	2.00774e-96	39.6723	20.6126
Ube2i	AE	1.00943	0.594714	4.44761e+07	0.599102	1.21607e-76	1.28196e-75	42.5025	29.8852
Polr2i	AE	0.42006	0.259239	44464676	0.598947	1.19259e-130	1.81672e-129	33.2175	13.7815
Epb41l5	AE	0.229891	0.220016	44463114	0.598926	0	0	20.6058	0.808443
Ubr1	AE	0.273088	0.233643	44459034	0.598871	0	0	23.4359	3.75465
Atrx	AE	0.525819	0.288631	4.44509e+07	0.598762	1.87001e-100	2.3713e-99	38.4806	19.5681
Fbxo6	AE	0.32423	0.245882	4.44503e+07	0.598753	2.77082e-218	6.18661e-217	26.713	7.13491
Krtcap3	AE	0.260179	0.236658	44448706	0.598732	0	0	21.7974	2.08079
Sec14l3	AE	0.288481	0.160161	4.44463e+07	0.5987	0	0	21.0526	1.17197
Hrsp12	AE	0.272095	0.235173	44444807	0.59868	0	0	23.0884	3.43724
Crnde	AE	0.227905	0.226006	4.44442e+07	0.598672	0	0	19.9106	0.179051
Sec63	AE	0.336643	0.247281	44443882	0.598667	2.60113e-198	5.38278e-197	27.5571	8.03831
U2af1	AE	0.653923	0.342862	4.44354e+07	0.598552	9.92134e-88	1.14599e-86	41.2612	23.6781
Gaa	AE	0.284508	0.239719	4.44318e+07	0.598505	0	0	23.7339	4.12903
Tspan8	AE	0.345084	0.267333	4.44297e+07	0.598477	8.1333e-280	2.21307e-278	24.9255	5.14907
St3gal5	AE	0.296425	0.230203	44422196	0.598375	0	0	24.3297	4.52782
Arid5b	AE	0.346574	0.257184	44415479	0.598285	3.59467e-201	7.54476e-200	27.2592	7.82127
Slc25a10	AE	0.253724	0.235412	4.44095e+07	0.598205	0	0	21.2512	1.63588
Acox1	AE	0.304866	0.229583	4.44065e+07	0.598164	1.37577e-240	3.28391e-239	25.8689	6.2071
Tm9sf2	AE	0.412612	0.254531	44389078	0.597929	9.00098e-130	1.37041e-128	32.8203	13.5482
Deb1	AE	0.304866	0.241438	4.4384e+07	0.597861	2.66147e-249	6.55396e-248	25.3227	5.90055
Cracr2b	AE	0.329196	0.233105	44376501	0.597759	2.41434e-203	5.10953e-202	27.2095	7.60153
Tmem109	AE	0.46574	0.277411	4.43718e+07	0.597696	1.51837e-118	2.16461e-117	34.2105	15.1597
Gnpat	AE	0.28004	0.237854	44369358	0.597663	0	0	23.4359	4.01508
Rpl6l	AE	0.827706	0.276147	4.43688e+07	0.597656	6.16225e-73	6.27407e-72	50.5462	30.265
Cbx6	AE	0.286495	0.237934	44364872	0.597603	0	0	23.5353	4.05578
Nsmce4a	AE	0.478649	0.271113	4.43592e+07	0.597526	3.0637e-104	3.98793e-103	36.6435	18.0055
Mapk13	AE	0.246276	0.23122	4.43577e+07	0.597507	0	0	20.7547	1.25336
Pigp	AE	0.394737	0.252907	44352516	0.597436	9.98995e-139	1.57849e-137	31.4796	12.2731
Metap2	AE	0.618173	0.296234	4.43448e+07	0.597332	8.12368e-83	9.03675e-82	43.148	24.8854
Rnf7	AE	0.634558	0.31696	4.43422e+07	0.597298	1.69113e-82	1.87747e-81	42.8004	25.0454
Cir1	AE	0.390268	0.262192	4.43406e+07	0.597276	6.31105e-147	1.04744e-145	30.4369	11.3643
Ano6	AE	0.340616	0.252528	4.43287e+07	0.597115	1.96556e-198	4.07355e-197	26.9613	7.73446
Eci2	AE	0.341112	0.248196	4.43235e+07	0.597045	5.985e-186	1.17431e-184	27.5571	8.38284
Apip	AE	0.279047	0.233362	4.4322e+07	0.597025	0	0	23.5849	4.28095
Foxa1	AE	0.228898	0.224774	4.43219e+07	0.597023	0	0	19.7617	0.358102
Kcnk1	AE	0.261668	0.242298	4.43214e+07	0.597017	0	0	20.854	1.42698
0610009B22Rik	AE	0.281033	0.230193	4.43201e+07	0.596999	4.79379e-291	1.3544e-289	24.0318	4.734
C77080	AE	0.240814	0.226219	44309858	0.596862	0	0	20.6554	1.29405
Phpt1	AE	0.344588	0.255551	4.43041e+07	0.596785	3.92054e-190	7.8689e-189	27.1599	8.10342
Tjp2	AE	0.261172	0.223978	44302918	0.596768	0	0	22.7408	3.43724
Hexim1	AE	0.371897	0.267505	44301845	0.596754	1.57765e-169	2.89846e-168	28.3019	9.35949
Znhit1	AE	0.461768	0.259711	44296643	0.596684	3.62664e-113	4.97026e-112	34.7071	15.6832
Sec22b	AE	0.373386	0.247399	44288902	0.59658	8.04076e-145	1.31657e-143	30.3376	11.3779
Fabp12	AE	0.235353	0.234674	44282597	0.596495	0	0	19.3644	0.0678224
Mien1	AE	0.703078	0.378318	4.42795e+07	0.596453	7.92169e-82	8.73914e-81	41.3108	24.7063
Spred1	AE	0.260179	0.22057	44268617	0.596306	0	0	22.7905	3.55118
Rnf11	AE	0.368918	0.245074	4.42634e+07	0.596236	2.12286e-148	3.54008e-147	29.8908	10.9275
Sel1l	AE	0.349057	0.237014	4.42532e+07	0.596099	6.13456e-165	1.09822e-163	28.5998	9.51683
Smim7	AE	0.390765	0.252136	4.42152e+07	0.595587	4.08844e-134	6.36665e-133	30.9335	12.2406
Arf3	AE	0.617676	0.268527	4.42141e+07	0.595572	1.21249e-77	1.29229e-76	44.4389	25.9733
Ppp1r16a	AE	0.252234	0.225539	44200315	0.595386	0	0	21.4002	2.35208
Prrc2b	AE	0.336147	0.236909	4.41937e+07	0.595297	2.68539e-169	4.92392e-168	27.855	9.03665
Ing2	AE	0.345084	0.241642	4.41934e+07	0.595293	1.68754e-165	3.02493e-164	28.1033	9.29709
Mvb12a	AE	0.373883	0.246133	4.41893e+07	0.595237	8.73868e-145	1.43001e-143	29.7418	10.9926
Ict1	AE	0.414101	0.245251	44188047	0.595221	6.61886e-117	9.33139e-116	33.2175	14.4787
Coq7	AE	0.2572	0.223017	4.4178e+07	0.595086	0	0	22.0953	3.12525
Slc48a1	AE	0.372393	0.239434	44173811	0.595029	6.34991e-143	1.0271e-141	29.9901	11.1039
Kiz	AE	0.260675	0.230427	4.4166e+07	0.594924	0	0	21.7478	2.83226
C2cd4b	AE	0.375372	0.371656	44148265	0.594685	0	0	19.1658	0.236022
2410015M20Rik	AE	0.904667	0.45609	4.41352e+07	0.594509	1.52782e-67	1.48895e-66	45.283	31.5754
Cdc42bpa	AE	0.249255	0.228637	4.41296e+07	0.594433	0	0	20.7547	1.90174
Dnajb2	AE	0.271599	0.215795	44126923	0.594398	1.26217e-281	3.45449e-280	23.4856	4.6282
Zfp36	AE	1.75025	0.568701	4.412e+07	0.594304	4.88579e-64	4.60907e-63	49.5035	33.4012
Eif3f	AE	2.38133	0.651671	4.41099e+07	0.594169	8.29836e-50	6.65175e-49	67.3784	58.8942
Psmb4	AE	0.730884	0.391419	4.41091e+07	0.594158	1.36675e-76	1.43917e-75	41.3108	25.4714
Aco2	AE	0.402681	0.251302	44107714	0.594139	7.4667e-123	1.09227e-121	31.5789	13.2009
Pcbd2	AE	0.435948	0.24922	4.41016e+07	0.594056	5.2479e-110	7.06763e-109	33.6147	15.2003
Amfr	AE	0.385303	0.237559	44098571	0.594016	4.56768e-123	6.69233e-122	31.5789	13.1277
Ppp1r10	AE	0.375372	0.24849	44091614	0.593922	8.37278e-143	1.35274e-141	29.2949	10.8163
Zbtb4	AE	0.314796	0.22717	4.40854e+07	0.593839	1.05637e-186	2.08585e-185	26.3654	7.69648
Pin4	AE	0.400695	0.241421	44079919	0.593764	8.11974e-117	1.14358e-115	32.3237	13.9524
Gstt2	AE	0.250248	0.219647	4.40667e+07	0.593586	0	0	21.4995	2.83497
Lap3	AE	0.278054	0.217312	4.40541e+07	0.593417	3.66204e-243	8.84673e-242	24.0814	5.45563
Tram1	AE	0.633565	0.283575	4.40534e+07	0.593407	1.30069e-73	1.33058e-72	44.0417	26.3992
Edf1	AE	1.32373	0.605604	4.405e+07	0.593361	3.11899e-56	2.71038e-55	50.3476	42.6955
Adrbk2	AE	0.295432	0.219254	4.40494e+07	0.593353	7.06041e-227	1.61904e-225	24.6773	5.93853
Csde1	AE	0.61718	0.275572	4.40453e+07	0.593298	1.03167e-73	1.05731e-72	43.9424	26.2527
Sms	AE	0.379841	0.240914	44038003	0.5932	1.04569e-132	1.61402e-131	30.0397	11.6492
Hmox1	AE	0.331678	0.222728	4.4019e+07	0.592943	1.55503e-200	3.24919e-199	25.5214	6.86634
Ccdc189	AE	0.241311	0.227095	44010881	0.592835	0	0	19.6127	1.03361
Mapkapk2	AE	0.358987	0.223559	4.40093e+07	0.592814	2.63547e-136	4.13857e-135	29.6922	11.1337
St6galnac4	AE	0.282026	0.237317	43999761	0.592685	1.02122e-294	2.91172e-293	22.5919	4.18328
Ndufv1	AE	0.391261	0.252768	43998460	0.592667	1.24717e-124	1.8525e-123	30.4866	12.4739
Gtf2h5	AE	0.532274	0.281738	4.3996e+07	0.592634	6.41295e-86	7.31092e-85	38.0338	20.5095
Glrx5	AE	0.43148	0.244236	4.39903e+07	0.592558	7.37297e-104	9.56164e-103	33.8133	15.7646
Kdelr2	AE	0.479643	0.258487	4.3986e+07	0.592499	3.62707e-97	4.48166e-96	35.2532	17.1835
Atp6v1e1	AE	0.788977	0.426996	4.3977e+07	0.592378	7.39105e-75	7.65601e-74	39.8709	24.8664
Tkt	AE	0.8143	0.41507	4.3968e+07	0.592257	1.38501e-72	1.40503e-71	41.2115	25.8837
Rpl9-ps6	AE	0.848064	0.272306	4.39668e+07	0.592241	3.64111e-67	3.53004e-66	47.8649	28.9384
Arl8b	AE	0.326216	0.212709	4.3966e+07	0.592231	1.02966e-148	1.72219e-147	28.2522	9.8261
Tuba4a	AE	0.541212	0.329497	43962680	0.592185	1.86499e-100	2.3669e-99	33.4161	16.3208
Pxmp4	AE	0.271599	0.21943	4.39585e+07	0.592128	1.29273e-259	3.31457e-258	23.1877	4.85879
Ryk	AE	0.24429	0.210216	43953348	0.59206	0	0	21.3505	2.93264
Isg20	AE	0.276564	0.221194	43953212	0.592058	1.31893e-272	3.53386e-271	22.9394	4.54952
Pde4d	AE	0.253724	0.220057	4.39526e+07	0.592049	0	0	21.4499	3.10084
2810428I15Rik	AE	0.493049	0.262073	4.39513e+07	0.592032	2.51434e-90	2.95298e-89	36.5442	18.7597
Dpy30	AE	0.492056	0.268893	4.39497e+07	0.59201	4.79262e-96	5.8803e-95	34.7071	17.2513
Txndc15	AE	0.384806	0.219917	43933473	0.591792	1.90059e-118	2.70675e-117	31.281	12.9703
Arrdc1	AE	0.325223	0.22642	4.3933e+07	0.591785	4.60408e-157	7.98696e-156	27.2095	9.08277
Grpel2	AE	0.261172	0.226691	43931631	0.591767	0	0	21.5492	3.29617
Oma1	AE	0.251241	0.218605	43924738	0.591674	0	0	21.4002	3.14424
Sipa1l3	AE	0.250248	0.211617	43924136	0.591666	0	0	21.9464	3.68411
Cry2	AE	0.243793	0.221738	43923499	0.591657	0	0	20.2582	1.95871
Elovl5	AE	0.428997	0.246555	43921615	0.591632	2.3957e-103	3.09969e-102	33.3168	15.4662
Smim10l1	AE	0.33714	0.237007	4.39178e+07	0.591581	1.48237e-157	2.57793e-156	27.0606	8.99867
Csgalnact2	AE	0.260675	0.212901	43905395	0.591414	1.64018e-275	4.41995e-274	22.6415	4.41659
Grb7	AE	0.213505	0.205936	43903578	0.591389	0	0	18.9672	0.694501
Hmgb1	AE	1.85204	0.612134	4.39022e+07	0.591371	1.39639e-48	1.10289e-47	58.1927	54.8032
Nrbp2	AE	0.21003	0.204604	4.39e+07	0.591341	0	0	18.7686	0.504598
Prkaca	AE	0.319265	0.237851	43899461	0.591334	5.76182e-181	1.10648e-179	25.5214	7.52014
Guk1	AE	0.45283	0.246298	4.38951e+07	0.591275	3.36299e-94	4.05864e-93	35.0546	17.3408
Pacsin3	AE	0.200099	0.195135	4.38912e+07	0.591223	0	0	18.719	0.477469
Pip4k2c	AE	0.257696	0.213856	4.38897e+07	0.591202	4.03009e-289	1.13749e-287	22.2939	4.12631
Vcpkmt	AE	0.256703	0.221164	43879185	0.591061	0	0	21.4995	3.36941
Etfa	AE	0.433962	0.236735	43877117	0.591033	4.21839e-99	5.3012e-98	34.0119	16.0603
Col4a2	AE	0.272592	0.20968	4.38766e+07	0.591026	9.49107e-259	2.41802e-257	23.0387	4.73129
Tomm7	AE	1.37984	0.569093	4.38637e+07	0.590852	3.30346e-52	2.73569e-51	52.0854	44.5647
Cstb	AE	1.10278	0.441241	4.38415e+07	0.590553	6.56158e-70	6.5125e-69	40.715	25.7562
Hbegf	AE	0.336643	0.311251	43834415	0.590457	0	0	19.9106	1.88004
Cbx5	AE	0.269116	0.211847	43832663	0.590434	2.12767e-243	5.14445e-242	23.0884	5.0487
5430416O09Rik	AE	0.21003	0.20889	43825871	0.590342	0	0	18.1728	0.105803
Psmd7	AE	0.461768	0.251383	4.38032e+07	0.590037	9.83722e-92	1.16857e-90	34.856	17.3408
Hmox2	AE	0.38431	0.221699	43794383	0.589918	8.90559e-109	1.19362e-107	31.5789	13.7761
Spry2	AE	0.339623	0.22503	4.37924e+07	0.589891	7.77899e-207	1.66644e-205	24.28	6.09859
Dgcr6	AE	0.273585	0.208828	43777870	0.589696	7.99005e-216	1.76849e-214	23.6346	5.77033
Trap1	AE	0.280536	0.223348	4.37738e+07	0.589641	7.88072e-229	1.81906e-227	23.138	5.35525
St3gal1	AE	0.320258	0.22821	43756388	0.589406	3.42887e-163	6.09168e-162	25.8193	8.13326
Reep5	AE	1.214	0.487543	4.37508e+07	0.589331	9.17009e-55	7.83501e-54	48.709	37.381
Mast4	AE	0.301887	0.223538	43750477	0.589327	2.71627e-191	5.48325e-190	24.429	6.6493
Sec62	AE	1.04866	0.449544	4.37405e+07	0.589192	1.85649e-53	1.56049e-52	51.4896	39.7222
Slc25a11	AE	0.421549	0.239297	43739434	0.589178	7.68633e-98	9.55214e-97	32.8699	15.5259
Fbxl5	AE	0.383317	0.235545	43736360	0.589137	2.29429e-117	3.24761e-116	29.7915	12.227
Ctsb	AE	1.36197	0.303476	4.37103e+07	0.588786	2.87466e-59	2.5789e-58	47.567	31.2607
Napa	AE	0.435452	0.238496	4.37088e+07	0.588766	1.29585e-90	1.5264e-89	34.2105	17.0126
Apmap	AE	0.256207	0.207727	43706281	0.588732	6.44964e-253	1.60948e-251	22.2443	4.60107
Paqr8	AE	0.21003	0.205092	4.37059e+07	0.588726	0	0	18.2224	0.488321
Akr1b3	AE	0.70854	0.346532	4.36976e+07	0.588614	2.61376e-65	2.50027e-64	42.6018	27.213
Acat1	AE	0.389275	0.233446	43696498	0.5886	4.25114e-108	5.67609e-107	30.7845	13.399
Acadvl	AE	0.311321	0.219109	43687293	0.588476	2.10207e-154	3.60416e-153	25.9682	8.50764
Pfkfb4	AE	0.258689	0.20945	4.36821e+07	0.588405	1.50733e-259	3.85775e-258	22.0457	4.40845
Wbp1	AE	0.289474	0.213648	4.36801e+07	0.588379	8.39877e-182	1.61842e-180	24.4786	6.91517
Chmp2b	AE	0.328203	0.221098	43673790	0.588294	6.43656e-140	1.02164e-138	27.0109	9.5738
Ddit4	AE	0.341112	0.237263	43673709	0.588293	2.82212e-166	5.08472e-165	25.2731	7.70462
Dnajb4	AE	0.299404	0.221056	43665954	0.588188	1.40988e-180	2.70564e-179	24.429	6.93958
Fam69b	AE	0.214499	0.209317	4.36656e+07	0.588183	0	0	18.1231	0.49646
Ech1	AE	0.586395	0.297445	4.36629e+07	0.588147	2.8673e-74	2.95044e-73	38.282	22.0151
Blcap	AE	0.248759	0.213518	4.36624e+07	0.588141	0	0	20.9533	3.42096
Anapc11	AE	0.619662	0.288852	4.36602e+07	0.588111	6.86528e-68	6.71632e-67	41.1122	25.1512
D10Jhu81e	AE	0.297418	0.212315	43660049	0.588109	9.0989e-163	1.61343e-161	25.3724	7.88367
Rilp	AE	0.207547	0.199951	4.36532e+07	0.588017	0	0	18.3217	0.729769
Camk1	AE	0.384806	0.200085	4.36527e+07	0.58801	5.71774e-110	7.69669e-109	30.7845	12.8266
Mif4gd	AE	0.435948	0.246019	43651013	0.587987	3.86375e-95	4.70558e-94	32.6713	15.5584
Clpp	AE	0.311817	0.219362	43645599	0.587914	6.39396e-151	1.08237e-149	25.9682	8.62429
Ddb1	AE	0.356008	0.223266	4.36352e+07	0.587774	1.67287e-117	2.37398e-116	29.0467	11.7685
Osbpl9	AE	0.424528	0.237908	4.3632e+07	0.587731	3.57232e-93	4.28908e-92	32.9692	15.8894
Macrod1	AE	0.23138	0.203736	43631847	0.587729	0	0	20.1092	2.60438
Ndufa8	AE	0.627607	0.297773	4.3617e+07	0.587528	7.79648e-66	7.47325e-65	41.3108	25.9326
Mxd4	AE	0.498014	0.237522	4.36152e+07	0.587504	3.13449e-78	3.35484e-77	37.0407	20.0022
Rfk	AE	0.32423	0.216284	4.36146e+07	0.587496	2.41779e-141	3.87054e-140	26.6137	9.24554
Slc16a2	AE	0.220457	0.207435	4.36091e+07	0.587422	0	0	18.6693	1.20181
Elf5	AE	0.209533	0.205627	4.36079e+07	0.587407	0	0	17.7756	0.29028
Fbxo4	AE	0.28004	0.218484	43604609	0.587362	3.8216e-209	8.24988e-208	22.9891	5.64825
Tm2d1	AE	0.40566	0.234043	43600815	0.587311	2.44827e-96	3.00918e-95	31.9762	15.0294
BC004004	AE	0.376365	0.225746	43598437	0.587279	8.19919e-106	1.07779e-104	30.3873	13.2796
Bspry	AE	0.222443	0.208336	43597311	0.587264	0	0	18.6197	1.16654
Ttc36	AE	0.212016	0.207187	43596884	0.587258	0	0	17.8252	0.368954
Dock9	AE	0.2428	0.203301	43590449	0.587171	8.25476e-307	2.39756e-305	20.854	3.42367
Rab34	AE	0.217974	0.200991	43588931	0.587151	0	0	18.9672	1.54906
Mlycd	AE	0.24429	0.201779	4.35868e+07	0.587122	5.92044e-270	1.57423e-268	21.4002	4.05035
Ttc38	AE	0.223436	0.20393	4.35822e+07	0.58706	0	0	19.2651	1.8936
Uqcc3	AE	0.472691	0.242204	4.35817e+07	0.587053	9.4651e-80	1.02599e-78	36.0477	19.248
Cib1	AE	0.427011	0.230977	4.35782e+07	0.587006	1.44839e-91	1.71764e-90	32.9692	15.903
Parva	AE	0.218967	0.197915	43576528	0.586984	0	0	19.2155	1.82035
Glul	AE	0.777061	0.397093	4.35703e+07	0.5869	3.79228e-69	3.744e-68	38.1827	23.4096
Cth	AE	0.222443	0.221385	4.35687e+07	0.586878	0	0	17.4777	0.105803
Igsf5	AE	0.202582	0.19721	43565680	0.586838	0	0	17.8749	0.51545
Atp5g2	AE	1.40864	0.589101	4.35605e+07	0.586767	5.86894e-50	4.72332e-49	48.4608	39.9718
Cept1	AE	0.347567	0.214337	43558486	0.586741	9.25651e-114	1.27233e-112	29.0467	11.915
Jtb	AE	0.479146	0.248279	4.35561e+07	0.586709	5.0485e-80	5.48305e-79	35.6008	18.9469
Cox14	AE	0.798908	0.396233	4.35279e+07	0.586329	3.66806e-59	3.28542e-58	42.3535	29.4837
Snrnp27	AE	0.491559	0.250139	4.35273e+07	0.58632	6.24315e-77	6.5963e-76	36.2959	19.7797
Nr2f6	AE	0.260675	0.204871	4.35119e+07	0.586113	1.82714e-220	4.08937e-219	22.2443	5.10838
Anxa6	AE	0.684211	0.30625	4.35097e+07	0.586083	1.02393e-63	9.61723e-63	41.3605	25.7861
Commd2	AE	0.330685	0.216472	4.35033e+07	0.585998	2.46118e-124	3.63837e-123	27.3585	10.4338
Hspb8	AE	0.235849	0.225838	43501339	0.585971	0	0	17.9742	0.786739
Ttll7	AE	0.227905	0.204818	43494823	0.585883	0	0	19.2155	2.0618
Map2k2	AE	0.59136	0.264864	4.34929e+07	0.585857	1.01091e-63	9.50135e-63	41.8073	25.7101
Trappc4	AE	0.519364	0.275068	4.34873e+07	0.585782	2.02017e-75	2.10192e-74	35.8987	20.0239
Tmem37	AE	0.265144	0.216827	4.34871e+07	0.585779	2.80653e-296	8.01837e-295	20.6554	3.44809
Serpinb9	AE	0.353029	0.216679	43484031	0.585738	4.70209e-150	7.9214e-149	25.4717	8.15496
Cobl	AE	0.206554	0.202892	43481598	0.585705	0	0	17.4777	0.341825
H13	AE	0.597815	0.258785	4.34794e+07	0.585675	7.07325e-68	6.91736e-67	39.1758	23.141
Golph3	AE	0.326216	0.217104	43477335	0.585648	2.99177e-127	4.51085e-126	26.862	10.0377
Cfl2	AE	0.292453	0.21698	4.34747e+07	0.585612	2.95067e-172	5.47851e-171	23.8332	6.86905
Nemf	AE	0.35005	0.234697	4.34695e+07	0.585542	1.08801e-123	1.59912e-122	27.1102	10.3714
Wdr45	AE	0.279543	0.224282	4.34675e+07	0.585515	6.61151e-212	1.44509e-210	22.1946	5.29014
2810474O19Rik	AE	0.557597	0.315444	4.3457e+07	0.585374	2.04481e-77	2.17278e-76	35.005	19.0337
Tmed4	AE	0.310328	0.211144	43451108	0.585294	7.7236e-140	1.22523e-138	25.72	8.82505
Usmg5	AE	1.26564	0.574259	4.34504e+07	0.585285	6.55787e-50	5.27171e-49	46.1271	37.8096
Arhgap44	AE	0.195631	0.193487	43443943	0.585198	0	0	17.2294	0.189903
Nradd	AE	0.205065	0.188787	43440223	0.585148	0	0	18.57	1.55449
Strn3	AE	0.324727	0.204193	4.34386e+07	0.585126	3.1291e-120	4.52072e-119	27.5074	10.6101
Pdgfa	AE	0.247269	0.213982	43429999	0.58501	0	0	19.5631	2.55555
Isyna1	AE	0.317279	0.216332	4.34248e+07	0.58494	4.5823e-143	7.42906e-142	25.3724	8.48865
Il11ra1	AE	0.260179	0.199708	43423020	0.584916	1.32477e-215	2.92525e-214	22.0457	5.08125
Erbb3	AE	0.198113	0.1938	43418847	0.58486	0	0	17.3784	0.41236
Bcap31	AE	0.704071	0.366533	4.3417e+07	0.584835	2.13947e-62	1.98157e-61	39.3744	25.6748
Ndufv2	AE	0.596326	0.297283	4.34144e+07	0.5848	9.41505e-66	9.01546e-65	38.7786	23.67
Smarcb1	AE	0.317279	0.205318	43412588	0.584775	1.43442e-124	2.12949e-123	26.862	10.0513
Sertad1	AE	0.460278	0.254966	4.34059e+07	0.584685	7.96104e-85	8.96986e-84	32.721	16.4456
Pqlc1	AE	0.290467	0.198527	43398662	0.584588	5.30165e-147	8.80433e-146	24.9752	8.12783
Slc25a1	AE	0.242304	0.206168	43389099	0.584459	5.84351e-293	1.65936e-291	20.2085	3.38027
Polr2l	AE	0.467229	0.244365	4.33819e+07	0.584361	3.89927e-79	4.20391e-78	34.1609	17.8861
Ltbp3	AE	0.204568	0.193608	4.33792e+07	0.584326	0	0	17.8749	1.02276
2310030G06Rik	AE	0.192651	0.188202	43377185	0.584299	0	0	17.2294	0.366241
Wdr83os	AE	0.485601	0.231348	4.33705e+07	0.584209	3.71059e-71	3.71178e-70	36.8421	20.6478
Prkar2a	AE	0.284508	0.20692	4.33641e+07	0.584122	1.19039e-168	2.17274e-167	23.4856	6.76596
Vdac1	AE	0.419563	0.225998	4.33597e+07	0.584063	1.08493e-85	1.23333e-84	32.2741	15.922
Agpat3	AE	0.294439	0.204018	43359027	0.584054	1.60067e-143	2.60262e-142	24.9255	8.25534
Fam101b	AE	0.276564	0.202095	4.33551e+07	0.584001	2.00635e-184	3.9147e-183	22.8401	6.02534
Steap2	AE	0.194638	0.191979	43354872	0.583998	0	0	17.0308	0.230596
Slc39a7	AE	0.32721	0.216035	4.33496e+07	0.583928	2.65433e-122	3.87077e-121	26.5641	10.0486
Arid4b	AE	0.396723	0.230504	43348432	0.583911	1.82493e-91	2.16326e-90	30.8342	14.5601
Fem1b	AE	0.223932	0.193792	43348275	0.583909	0	0	19.6127	2.87838
Phf5a	AE	0.377358	0.211085	4.33454e+07	0.583871	1.04938e-91	1.24604e-90	30.9335	14.4841
Acadsb	AE	0.225919	0.188643	4.33445e+07	0.583859	2.42804e-280	6.63245e-279	20.2582	3.52134
Mfsd2a	AE	0.235849	0.234357	43339538	0.583791	0	0	16.8818	0.127506
Dek	AE	0.592354	0.221637	4.33322e+07	0.583692	2.12792e-61	1.95024e-60	41.2612	25.1268
Sepw1	AE	1.71648	0.598962	4.33277e+07	0.583631	4.49214e-42	3.25085e-41	56.1072	50.1723
Atp6v0a1	AE	0.247766	0.202135	4.33242e+07	0.583585	3.88473e-248	9.50774e-247	20.7547	4.09647
Rab6a	AE	0.483118	0.233776	4.33089e+07	0.583379	2.29795e-70	2.28969e-69	36.4449	20.4281
Rtcb	AE	0.425025	0.215779	4.33042e+07	0.583316	5.0096e-78	5.3495e-77	33.863	17.6637
Mut	AE	0.223932	0.189777	43297877	0.58323	9.3608e-298	2.67989e-296	19.8113	3.19308
Luc7l3	AE	0.430983	0.23712	43294788	0.583189	4.76309e-82	5.2629e-81	32.5223	16.4401
Irf2bpl	AE	0.354022	0.212544	4.32923e+07	0.583156	3.76235e-103	4.86343e-102	28.5501	12.1782
Nedd8	AE	1.20904	0.514427	4.32886e+07	0.583105	3.39421e-46	2.59728e-45	47.4677	40.0749
Slc16a1	AE	0.222939	0.19733	43285446	0.583063	0	0	18.8679	2.28968
Lzts2	AE	0.226912	0.197097	4.32798e+07	0.582986	0	0	19.2651	2.70204
Ick	AE	0.209037	0.18926	43279687	0.582985	0	0	18.4707	1.90174
Acot2	AE	0.307845	0.239697	43276995	0.582949	9.95135e-183	1.92556e-181	22.3436	5.93039
Bad	AE	0.3143	0.199761	43270256	0.582858	4.50135e-119	6.46656e-118	26.5144	10.0703
Slc22a23	AE	0.19861	0.189603	43263148	0.582762	0	0	17.3287	0.775888
Gnb2l1	AE	2.5144	0.431737	4.3263e+07	0.58276	2.27632e-38	1.55869e-37	72.8898	61.1893
Nsdhl	AE	0.239325	0.213824	4.32629e+07	0.582759	0	0	18.9176	2.44974
Golgb1	AE	0.377855	0.216845	4.32564e+07	0.582672	6.04941e-93	7.24765e-92	29.9404	13.7272
Abhd11	AE	0.242304	0.190379	4.32458e+07	0.582529	4.64e-210	1.00632e-208	21.3505	4.91848
BC021614	AE	0.28004	0.237095	43244306	0.582509	5.99927e-264	1.55387e-262	20.0596	3.67055
Pbxip1	AE	0.447368	0.237933	4.32436e+07	0.582499	4.2241e-77	4.47148e-76	33.4657	17.4927
Tmem56	AE	0.193148	0.191086	4.32395e+07	0.582444	0	0	16.6832	0.198041
Trim44	AE	0.273585	0.192171	43236713	0.582406	1.32564e-148	2.21327e-147	23.9325	7.54727
Aldh7a1	AE	0.20854	0.182578	4.32354e+07	0.582389	0	0	18.8679	2.40091
Fuca2	AE	0.288977	0.195002	4.32341e+07	0.582372	1.23996e-140	1.97708e-139	24.4786	8.06815
Sec61a1	AE	0.356008	0.215833	4.32338e+07	0.582366	4.93697e-101	6.2975e-100	28.3515	12.227
Ctnnd1	AE	0.285998	0.201193	4.3231e+07	0.582329	5.39755e-155	9.28293e-154	23.5849	7.14034
Sdhaf4	AE	0.315789	0.206894	4.32259e+07	0.58226	3.17513e-120	4.58487e-119	26.0179	9.78541
Ptgr1	AE	0.228898	0.209582	4.32236e+07	0.582229	0	0	18.0735	1.65487
Lrrc8c	AE	0.330189	0.234641	4.32235e+07	0.582229	2.79545e-135	4.3824e-134	24.578	8.44524
Bscl2	AE	0.334657	0.205252	43223161	0.582224	3.61274e-106	4.76238e-105	27.7061	11.424
Cpq	AE	0.226415	0.185966	43221546	0.582202	3.98424e-284	1.10341e-282	19.7617	3.29617
R3hdm4	AE	0.452334	0.217967	4.32214e+07	0.5822	3.94894e-73	4.02206e-72	34.6574	18.6077
Efemp1	AE	0.215988	0.188072	43214552	0.582108	0	0	17.9245	1.44326
Cope	AE	0.765144	0.384498	4.32125e+07	0.58208	3.89818e-56	3.38329e-55	39.8709	27.4274
Trove2	AE	0.215492	0.187494	43206972	0.582006	0	0	18.9672	2.59624
Gdpd1	AE	0.211023	0.188207	4.3206e+07	0.581993	0	0	18.4211	2.03738
1110004E09Rik	AE	0.241311	0.174302	43205414	0.581985	2.55893e-214	5.62383e-213	21.1519	4.71501
Cebpzos	AE	0.293942	0.204471	43202012	0.581939	5.62121e-138	8.86694e-137	24.3793	8.16852
Tmem41b	AE	0.249255	0.19828	4.31947e+07	0.58184	2.2247e-209	4.80629e-208	21.1023	4.84523
Fis1	AE	1.05412	0.541683	4.31856e+07	0.581717	1.223e-48	9.6649e-48	42.3039	34.4266
Alkbh5	AE	0.413108	0.212842	43176030	0.581589	2.40418e-78	2.57516e-77	32.721	16.6192
Decr1	AE	0.228401	0.190177	43170756	0.581518	4.10042e-261	1.05425e-259	19.861	3.61629
Myo1e	AE	0.237339	0.193173	4.31695e+07	0.581501	3.04139e-238	7.19222e-237	20.3078	4.06934
Puf60	AE	0.444389	0.222692	4.3159e+07	0.581359	3.66955e-71	3.67204e-70	34.5084	18.8438
Nipal1	AE	0.211023	0.200198	43151037	0.581252	0	0	17.2294	1.00106
Cog7	AE	0.242304	0.195561	43150488	0.581245	6.99449e-223	1.57934e-221	20.5561	4.40031
Cnbp	AE	1.46922	0.551633	4.31479e+07	0.58121	1.53422e-41	1.1006e-40	51.7378	45.2457
Ociad1	AE	0.513903	0.246764	4.31445e+07	0.581165	4.51398e-63	4.21711e-62	37.3386	22.2484
Mcee	AE	0.284508	0.187957	43143596	0.581152	5.46222e-143	8.84538e-142	23.7835	7.63408
Thra	AE	0.264151	0.195949	4.31426e+07	0.581138	3.30231e-174	6.19715e-173	22.145	5.97379
2610528J11Rik	AE	0.185204	0.178991	43138350	0.581081	0	0	16.6832	0.453053
Fh1	AE	0.296425	0.207659	4.31199e+07	0.580833	1.37128e-140	2.18522e-139	23.7339	7.72904
Ncor1	AE	0.748759	0.284935	4.31145e+07	0.58076	2.27054e-48	1.78776e-47	47.8153	33.3822
Creld2	AE	0.31281	0.169814	4.31101e+07	0.580701	9.64222e-117	1.35733e-115	25.8689	9.67961
Glmp	AE	0.421549	0.211544	4.31101e+07	0.580701	1.21478e-73	1.2436e-72	33.4161	17.5741
Nucks1	AE	0.456802	0.2	4.31088e+07	0.580684	1.53634e-67	1.49673e-66	35.7498	19.7607
Sh2d4a	AE	0.179742	0.1773	4.31002e+07	0.580567	0	0	16.3357	0.222457
Timm10b	AE	0.533764	0.243728	4.30938e+07	0.580482	4.71304e-61	4.30119e-60	37.9345	22.7205
Luc7l2	AE	0.947368	0.454001	4.309e+07	0.58043	2.59274e-47	2.00814e-46	43.9424	34.3018
Nckap1	AE	0.214499	0.185145	4.30896e+07	0.580424	0	0	18.719	2.65321
2010107E04Rik	AE	1.43595	0.53288	4.30875e+07	0.580396	2.70176e-41	1.93075e-40	51.3406	43.9516
Tnfrsf12a	AE	0.307349	0.244979	4.30856e+07	0.580371	3.1472e-187	6.24069e-186	21.2512	5.34711
Vps36	AE	0.379841	0.212374	4.30821e+07	0.580324	3.20401e-85	3.62901e-84	30.0397	14.3024
Pdap1	AE	0.412612	0.210013	4.30791e+07	0.580283	1.73676e-75	1.80974e-74	32.4727	16.7657
Derl1	AE	0.432473	0.194443	4.30772e+07	0.580258	3.17738e-68	3.11605e-67	35.1043	19.2344
Tmem33	AE	0.369911	0.200355	4.30759e+07	0.580241	2.56644e-83	2.864e-82	30.4866	14.6957
Sap18	AE	0.613208	0.242626	4.30744e+07	0.58022	1.56775e-52	1.3037e-51	43.5452	28.423
Stt3a	AE	0.358491	0.20977	43073648	0.58021	3.01701e-92	3.60074e-91	28.5998	12.87
Fut8	AE	0.214995	0.184719	4.30683e+07	0.580138	0	0	18.7686	2.77258
Cttn	AE	0.202085	0.17341	4.30604e+07	0.580031	0	0	18.6197	2.60709
Idh1	AE	0.309335	0.177814	43055507	0.579965	1.60182e-116	2.24922e-115	25.72	9.47885
Pebp1	AE	0.729394	0.321782	4.30541e+07	0.579947	1.58784e-52	1.32001e-51	40.9136	28.1029
Ak1	AE	0.189176	0.177158	43048552	0.579872	0	0	16.7825	0.778601
Pja2	AE	0.252234	0.190326	4.30471e+07	0.579852	9.80896e-177	1.86197e-175	21.5492	5.65638
Jup	AE	0.339623	0.175872	43046742	0.579847	6.33021e-97	7.80791e-96	28.2026	11.896
Nfe2l1	AE	0.286991	0.196272	43046708	0.579847	2.5708e-132	3.95277e-131	23.9325	8.09528
Ndufaf3	AE	0.279047	0.196412	4.30435e+07	0.579804	5.1363e-142	8.26028e-141	23.2373	7.40891
Trip6	AE	0.187686	0.177676	4.30419e+07	0.579782	0	0	16.8818	0.930523
Aldh6a1	AE	0.197617	0.177813	4.30374e+07	0.579721	0	0	17.7756	1.84206
Mkln1	AE	0.36147	0.209846	4.30361e+07	0.579704	1.03628e-87	1.19649e-86	29.0467	13.5319
Osgin1	AE	0.222443	0.20546	43034261	0.579679	0	0	17.3287	1.40799
Brd2	AE	0.539225	0.243276	4.30244e+07	0.579547	1.77856e-58	1.57888e-57	38.431	23.4448
Rassf7	AE	0.195134	0.181651	4.30151e+07	0.579421	0	0	17.1301	1.25878
Clk4	AE	0.324727	0.198821	43014914	0.579419	1.60182e-99	2.01751e-98	27.0606	11.4104
Prkci	AE	0.194141	0.17686	42994417	0.579143	0	0	17.4777	1.66572
Cpn1	AE	0.185204	0.182789	42993797	0.579134	0	0	16.0377	0.211606
Pank3	AE	0.243297	0.19243	42986305	0.579033	8.95644e-202	1.88408e-200	20.4071	4.67974
Alas1	AE	0.29146	0.162462	4.29796e+07	0.578943	8.48834e-131	1.29377e-129	23.8332	7.98134
Tcp1	AE	0.560576	0.266797	4.29774e+07	0.578913	3.82888e-59	3.42836e-58	36.9414	22.5224
Fam110a	AE	0.269613	0.201356	42964670	0.578742	1.14322e-175	2.16278e-174	21.2016	5.51531
Ppl	AE	0.183714	0.178342	4.29644e+07	0.578738	0	0	16.2363	0.491034
Pex7	AE	0.256207	0.188764	4.29631e+07	0.578721	1.01e-161	1.78868e-160	21.7478	6.11215
Tanc2	AE	0.205065	0.182059	4.29547e+07	0.578608	0	0	17.8252	2.1242
Pin1	AE	0.358987	0.194233	42952424	0.578577	2.64714e-81	2.90315e-80	29.8411	14.4028
Ormdl2	AE	0.33714	0.20258	42952368	0.578576	8.8191e-96	1.07969e-94	27.1102	11.6682
Mbd3	AE	0.411122	0.219429	42945101	0.578478	1.39773e-73	1.42933e-72	31.4796	16.3886
Ppp1cb	AE	0.474677	0.21565	4.2944e+07	0.578463	6.12464e-61	5.57852e-60	36.2959	21.2528
Derl2	AE	0.358987	0.200825	4.29439e+07	0.578462	8.02217e-84	8.98451e-83	29.1956	13.7924
4833439L19Rik	AE	0.273088	0.183644	42941727	0.578433	4.45493e-127	6.70972e-126	23.7339	8.1631
Rab18	AE	0.447865	0.219385	4.29352e+07	0.578345	3.39147e-65	3.24199e-64	34.2602	19.2426
2210016F16Rik	AE	0.296922	0.194781	42928354	0.578253	1.92828e-114	2.6596e-113	24.6773	9.24826
Tmem9	AE	0.217478	0.180284	4.29202e+07	0.578143	3.61072e-246	8.78338e-245	19.1162	3.5349
Sorl1	AE	0.295929	0.183181	42918326	0.578118	3.26584e-110	4.40251e-109	25.2234	9.63891
Bola3	AE	0.391758	0.204812	4.29102e+07	0.578008	8.07785e-75	8.35507e-74	31.0328	15.7673
H2afz	AE	2.29692	0.104876	4.29014e+07	0.57789	1.06838e-36	7.14268e-36	60.2781	49.1387
Yipf1	AE	0.297418	0.18874	42889237	0.577726	8.39652e-106	1.10321e-104	25.3724	10.0377
Dnpep	AE	0.282026	0.193775	42885366	0.577674	2.32166e-124	3.43574e-123	23.5353	8.20108
2020-03-05	AE	0.361966	0.212106	4.28847e+07	0.577664	2.8165e-85	3.19139e-84	28.2522	13.163
Enpp5	AE	0.189672	0.171821	4.28832e+07	0.577644	0	0	17.1301	1.60061
Gsta3	AE	0.205561	0.172464	42882889	0.57764	0	0	17.0804	1.48938
Vpreb3	AE	0.300894	0.164679	4.28719e+07	0.577493	1.40795e-146	2.32985e-145	22.3932	6.6276
Syt7	AE	0.189176	0.181471	4.287e+07	0.577467	0	0	16.1867	0.70264
Cyb561	AE	0.224429	0.168706	42868281	0.577443	5.80076e-215	1.27585e-213	19.6624	4.11275
Tnrc6a	AE	0.343098	0.201404	42853258	0.577241	8.24886e-88	9.53985e-87	27.6564	12.5037
Ubqln1	AE	0.304369	0.186494	42853175	0.57724	7.1256e-101	9.081e-100	25.8193	10.488
Commd6	AE	0.353525	0.200979	4.28532e+07	0.57724	7.25644e-83	8.07524e-82	28.5998	13.4695
Eif3k	AE	1.50149	0.492103	4.28511e+07	0.577212	2.722e-36	1.80514e-35	54.568	50.354
Copb2	AE	0.32572	0.187118	4.28372e+07	0.577025	1.77949e-88	2.06996e-87	27.5074	12.2976
Sowahc	AE	0.267627	0.184124	4.2837e+07	0.577022	1.44692e-146	2.39294e-145	21.996	6.55164
Bmp5	AE	0.184211	0.17108	42835282	0.576999	0	0	16.3853	0.96579
Bcas2	AE	0.507944	0.228326	4.28331e+07	0.576969	6.53115e-56	5.65797e-55	37.289	22.8534
Gprin3	AE	0.196624	0.176413	4.28328e+07	0.576965	0	0	17.279	1.90445
2610028H24Rik	AE	0.218967	0.199977	4.28316e+07	0.576949	0	0	16.0874	0.648382
Cnih1	AE	0.340119	0.190612	4.28311e+07	0.576943	3.2202e-84	3.61662e-83	28.2522	13.0599
Epha2	AE	0.203575	0.181736	42826933	0.576887	0	0	17.279	1.9153
Ly6c1	AE	0.609732	-0.0695497	4.28169e+07	0.576752	1.4716e-66	1.41934e-65	34.856	17.4059
Spint1	AE	0.218967	0.183672	42814555	0.57672	1.40604e-282	3.85958e-281	18.1728	2.8187
Grpel1	AE	0.381827	0.200335	42809613	0.576653	3.47523e-72	3.51528e-71	30.7349	15.8352
Ddx3x	AE	0.760675	0.390609	4.28057e+07	0.5766	3.66183e-51	2.99351e-50	37.1897	25.683
Hnrnpa3	AE	1.36594	0.537339	4.28048e+07	0.576589	2.72947e-38	1.86669e-37	48.1132	42.6087
Purb	AE	0.433466	0.204579	4.28026e+07	0.576559	1.89787e-64	1.79886e-63	33.4161	18.35
Bcl2l11	AE	0.376862	0.213546	4.28023e+07	0.576555	1.89463e-85	2.15029e-84	27.7061	12.6475
Svil	AE	0.275074	0.182999	4.27967e+07	0.576479	2.59137e-123	3.8047e-122	23.2373	7.98134
Mtss1	AE	0.284012	0.185914	4.27892e+07	0.576379	5.19456e-117	7.32708e-116	23.6842	8.49136
Fnbp1l	AE	0.213505	0.169936	42784412	0.576314	1.74545e-223	3.94756e-222	19.0665	3.78449
Gorasp2	AE	0.308342	0.187753	42780677	0.576263	8.08401e-97	9.95795e-96	25.7696	10.7159
Txndc5	AE	0.327706	0.120685	42777114	0.576215	2.43895e-93	2.93082e-92	26.3654	11.188
Chchd4	AE	0.260675	0.188078	42776051	0.576201	2.68088e-142	4.32136e-141	21.7478	6.64117
Pik3c2a	AE	0.272592	0.189062	42775465	0.576193	4.01867e-128	6.07224e-127	22.6415	7.55541
Ube3a	AE	0.400199	0.194561	4.27675e+07	0.576086	3.70705e-66	3.56312e-65	32.423	17.4439
Cux1	AE	0.3143	0.192003	4.27564e+07	0.575937	1.92007e-94	2.31924e-93	25.9186	10.9438
Tcf25	AE	0.538232	0.217324	4.27546e+07	0.575913	1.27794e-50	1.03563e-49	39.9206	25.4876
Xpot	AE	0.215492	0.171299	42752146	0.575879	1.36994e-204	2.91244e-203	19.3148	4.18328
Golga4	AE	0.27855	0.1782	4.2752e+07	0.575877	8.01363e-111	1.0855e-109	24.0318	8.94441
Snapc5	AE	0.385799	0.208295	4.27519e+07	0.575876	2.93998e-72	2.97816e-71	30.139	15.4065
Myeov2	AE	0.99851	0.457559	4.27502e+07	0.575852	1.88862e-42	1.37278e-41	42.5025	33.8298
Bet1	AE	0.29146	0.188587	4.27465e+07	0.575803	4.07478e-109	5.46669e-108	24.0814	9.10176
Ggt5	AE	0.186693	0.172179	42746166	0.575799	0	0	16.5343	1.39171
Yap1	AE	0.192651	0.176537	4.27415e+07	0.575736	0	0	16.6336	1.50023
Hsp90ab1	AE	3.02532	0.392839	4.27405e+07	0.575723	1.08457e-31	6.69315e-31	75.6703	67.5646
Ube2e2	AE	0.181231	0.167938	42734002	0.575635	0	0	16.3853	1.26963
Gm11744	AE	0.195134	0.19375	42730207	0.575584	0	0	15.2433	0.130219
Mpdu1	AE	0.255214	0.175373	42726055	0.575528	2.95838e-128	4.47497e-127	22.3932	7.39264
Afap1l1	AE	0.281529	0.170653	4.27247e+07	0.57551	6.26845e-125	9.33565e-124	22.9394	7.60424
Cd320	AE	0.193148	0.167999	4.27222e+07	0.575476	0	0	17.4777	2.40634
Nop10	AE	1.25819	0.530703	4.27221e+07	0.575474	1.63507e-37	1.10634e-36	47.2691	42.2669
Ptges	AE	0.197617	0.190455	4.2721e+07	0.57546	0	0	15.7398	0.659233
Gm561	AE	0.275074	0.194176	42718072	0.57542	2.97689e-126	4.45721e-125	22.3932	7.51743
Bik	AE	0.201589	0.175355	42716875	0.575404	1.75476e-301	5.06511e-300	17.5273	2.47959
Myo1d	AE	0.182224	0.1679	42708167	0.575287	0	0	16.3853	1.33746
Ppp2r1a	AE	0.398709	0.209512	42705476	0.57525	5.58417e-68	5.46682e-67	30.9335	16.3615
Nnat	AE	0.30139	0.295151	4.26973e+07	0.57514	0	0	15.2433	0.219744
Trappc6b	AE	0.520357	0.258129	4.2693e+07	0.575082	6.4336e-55	5.5087e-54	35.3029	21.9256
Hdac2	AE	0.305859	0.182015	4.26903e+07	0.575046	1.08594e-90	1.28022e-89	26.0179	11.1961
Gdi1	AE	0.357994	0.189279	4.26897e+07	0.575038	6.3299e-73	6.44008e-72	29.5432	14.7988
Rab1b	AE	0.282026	0.180455	42687395	0.575007	1.67205e-104	2.18052e-103	24.1807	9.37034
Rpn2	AE	0.644489	0.306381	4.26836e+07	0.574956	9.81498e-51	7.96549e-50	36.9911	24.4432
Pex11a	AE	0.182721	0.168695	4.26811e+07	0.574922	0	0	16.2363	1.25607
Myo1b	AE	0.201092	0.174832	42679540	0.574901	0	0	17.1797	2.19473
Denr	AE	0.367925	0.18532	42678214	0.574883	1.52224e-69	1.50658e-68	30.4866	15.6615
Map2k1	AE	0.338133	0.182928	4.26781e+07	0.574881	9.97483e-78	1.06354e-76	28.3515	13.5455
9230117E06Rik	AE	0.189176	0.188389	4.26776e+07	0.574875	0	0	15.0447	0.0705353
Tm9sf3	AE	0.544687	0.235553	4.26767e+07	0.574863	8.60461e-51	6.98725e-50	38.0834	24.3401
Ppdpf	AE	0.652433	0.287522	4.26757e+07	0.574849	1.47749e-47	1.14944e-46	39.6723	26.8956
Ppp1r1b	AE	0.180735	0.179677	42673087	0.574814	0	0	15.0447	0.0813868
Epha7	AE	0.180238	0.179262	4.26697e+07	0.574769	0	0	15.0447	0.0922384
Aamdc	AE	0.249255	0.180131	4.26658e+07	0.574716	6.21672e-141	9.92372e-140	21.2512	6.42142
Prkcz	AE	0.199106	0.162808	42664940	0.574704	1.14912e-243	2.78084e-242	18.1728	3.22021
Dhcr24	AE	0.214499	0.181564	42659414	0.57463	9.84498e-257	2.48781e-255	17.8749	3.00317
Mllt6	AE	0.241311	0.176446	42658577	0.574619	7.824e-148	1.30395e-146	20.854	6.03619
Pink1	AE	0.32721	0.191375	4.26573e+07	0.574602	1.06484e-83	1.19162e-82	26.862	12.2189
Cd151	AE	0.3143	0.17114	42653788	0.574554	3.21093e-94	3.87679e-93	25.6207	10.4663
Fkbp11	AE	0.207547	0.186359	4.26497e+07	0.574499	0	0	16.286	1.38629
Pvrl4	AE	0.178252	0.16949	4.26479e+07	0.574475	0	0	15.6902	0.800304
Trp53inp2	AE	0.216981	0.175501	42644674	0.574431	6.32443e-212	1.38342e-210	18.6693	3.82518
Ddx5	AE	3.19166	0.600844	4.26444e+07	0.574428	2.45471e-30	1.4854e-29	76.1172	73.4706
Nit1	AE	0.234856	0.177587	4.26444e+07	0.574428	4.20287e-160	7.39637e-159	20.2085	5.43935
Igsf3	AE	0.178749	0.16825	42643412	0.574414	0	0	15.8391	0.963078
Spop	AE	0.485104	0.205025	4.26411e+07	0.574383	4.06591e-54	3.44348e-53	35.998	21.7357
Setd3	AE	0.290467	0.176959	4.26411e+07	0.574383	1.73564e-95	2.11933e-94	25.0248	10.2737
Thsd4	AE	0.169315	0.166222	4.2637e+07	0.574328	0	0	15.144	0.279428
Cbx1	AE	0.398709	0.191851	4.26319e+07	0.574259	4.58514e-63	4.28216e-62	32.0755	17.4792
Zak	AE	0.189176	0.167011	42624225	0.574156	0	0	16.8818	2.06723
Areg	AE	0.431976	0.350616	42622813	0.574137	1.75949e-261	4.53211e-260	17.7259	2.88109
Slc44a3	AE	0.168322	0.163032	42622543	0.574133	0	0	15.2433	0.406934
Cacfd1	AE	0.233863	0.176241	42618443	0.574078	2.2466e-158	3.92161e-157	20.1589	5.45292
S100a16	AE	0.33714	0.12624	42618369	0.574077	7.89109e-85	8.89463e-84	27.4578	11.7034
Eif5b	AE	0.56852	0.209523	4.26182e+07	0.574075	6.57068e-47	5.07231e-46	41.0626	26.5728
Egln2	AE	0.312314	0.180603	4.26182e+07	0.574075	1.31526e-84	1.48015e-83	26.4647	11.8445
H2-Eb1	AE	2.75571	-3.42529	4.26167e+07	0.574055	2.09155e-37	1.41282e-36	56.7527	37.7174
1810043H04Rik	AE	0.381331	0.198726	4.26157e+07	0.574041	5.57362e-68	5.4584e-67	30.0894	15.6968
Msrb2	AE	0.188183	0.16846	42609817	0.573962	0	0	16.6336	1.86376
Mical2	AE	0.201092	0.176052	42608840	0.573949	0	0	17.0308	2.26798
Lman1	AE	0.272095	0.167432	4.26084e+07	0.573943	2.10607e-111	2.85835e-110	23.0884	8.36385
Kdsr	AE	0.235353	0.170352	42602426	0.573862	6.69598e-146	1.10348e-144	20.7051	5.99007
St14	AE	0.171301	0.164003	4.26018e+07	0.573854	0	0	15.4419	0.672798
Gns	AE	0.32423	0.162488	4.26011e+07	0.573845	1.10684e-83	1.23764e-82	26.862	11.8771
Ube2v2	AE	0.298411	0.178284	4.25933e+07	0.57374	9.4555e-90	1.10772e-88	25.422	10.8787
Psmb6	AE	0.983615	0.484632	4.25908e+07	0.573705	1.31254e-40	9.30377e-40	40.864	33.45
Paip2	AE	0.99851	0.470418	4.25903e+07	0.573699	2.51395e-39	1.74877e-38	41.7577	35.5036
Nudt4	AE	0.270109	0.178413	42588469	0.573674	3.41916e-120	4.9347e-119	22.2443	7.5527
Kctd10	AE	0.321748	0.180108	4.25878e+07	0.573666	2.6879e-81	2.94669e-80	26.862	12.2867
Fhdc1	AE	0.179245	0.171188	4.25868e+07	0.573651	0	0	15.3426	0.602263
Mdfic	AE	0.273088	0.175506	4.25836e+07	0.573609	3.21239e-108	4.29121e-107	23.2373	8.57817
Rab1a	AE	0.598808	0.261514	4.25833e+07	0.573605	3.9387e-48	3.08993e-47	38.282	25.0943
2010320M18Rik	AE	0.182721	0.160123	42582076	0.573588	0	0	16.8322	2.12148
Tonsl	AE	0.89424	0.459011	4.25782e+07	0.573535	5.6268e-42	4.06777e-41	39.424	31.3936
Tle2	AE	0.168322	0.161214	42577094	0.573521	0	0	15.3923	0.694501
Ift43	AE	0.213009	0.147113	42564074	0.573346	4.43529e-194	9.04469e-193	18.8679	4.12631
Atg3	AE	0.475174	0.217991	4.25582e+07	0.573267	3.48111e-55	2.98614e-54	34.2602	20.2789
Mgll	AE	0.269116	0.154768	42551253	0.573173	5.23967e-119	7.51565e-118	22.3932	7.50387
Acss1	AE	0.230884	0.177386	4.25497e+07	0.573153	1.79929e-168	3.2777e-167	19.4638	4.90491
Sptlc1	AE	0.233366	0.177833	4.2549e+07	0.573143	7.75644e-160	1.36244e-158	19.7617	5.23589
Psmb7	AE	0.482125	0.228551	4.25467e+07	0.573112	8.2799e-56	7.15964e-55	33.565	19.8584
Slc35b1	AE	0.290467	0.171778	4.25402e+07	0.573025	6.47422e-94	7.79999e-93	24.578	10.0323
Tmem30b	AE	0.174777	0.17144	4.25381e+07	0.572996	0	0	14.8957	0.298418
Man1a	AE	0.33565	0.17814	42533622	0.572936	2.51977e-77	2.67239e-76	27.2592	12.7696
Pigu	AE	0.208044	0.172098	42530188	0.572889	1.20205e-220	2.69681e-219	17.9742	3.46165
Arfip1	AE	0.205065	0.160573	4.25208e+07	0.572763	4.96235e-187	9.81915e-186	18.7686	4.25111
Ugp2	AE	0.353525	0.197453	42513993	0.572671	1.73393e-74	1.78815e-73	27.5074	13.2959
Thbs3	AE	0.17577	0.171158	42508506	0.572597	0	0	14.9454	0.43135
Klf15	AE	0.177756	0.165466	4.25083e+07	0.572595	0	0	15.5909	1.07159
Ctsl	AE	0.346574	0.149319	42506679	0.572573	1.11633e-74	1.15294e-73	28.004	13.1467
Fam46a	AE	0.366931	0.201825	4.24991e+07	0.57247	1.9123e-80	2.0858e-79	26.3654	11.9449
Psmd1	AE	0.296425	0.179092	42497837	0.572454	3.68418e-91	4.35982e-90	24.578	10.2249
Txnrd3	AE	0.167825	0.159904	4.24965e+07	0.572435	0	0	15.2433	0.762323
Ubxn4	AE	0.471698	0.202688	4.24951e+07	0.572416	3.31545e-52	2.74481e-51	35.2036	21.2664
Rnpep	AE	0.336147	0.178799	4.24934e+07	0.572394	7.9855e-75	8.2626e-74	27.4578	13.0816
Toporsos	AE	0.307845	0.187827	4.24927e+07	0.572384	1.18818e-88	1.38385e-87	24.8262	10.5667
Megf9	AE	0.176763	0.159509	42488174	0.572323	0	0	16.0874	1.63588
Rogdi	AE	0.248262	0.152307	42487991	0.572321	1.9583e-127	2.95581e-126	21.3009	6.72527
Adipor1	AE	0.687686	0.267622	4.24862e+07	0.572297	1.00385e-41	7.231e-41	42.1549	29.8446
Atp5g3	AE	0.831678	0.384051	4.24849e+07	0.572279	9.86695e-43	7.19627e-42	38.5799	28.6156
Srp19	AE	0.377855	0.191371	42481117	0.572228	1.42027e-64	1.34892e-63	29.9404	15.7728
Uqcrc1	AE	0.570506	0.237472	4.2474e+07	0.572132	8.89039e-46	6.76419e-45	38.6792	25.5989
Bmpr1a	AE	0.17428	0.162669	42471911	0.572104	0	0	15.4916	1.07973
Gnptg	AE	0.230387	0.168343	4.24665e+07	0.572032	3.05761e-142	4.92012e-141	20.1589	5.83544
Gnmt	AE	0.16137	0.159281	42465471	0.572018	0	0	14.5978	0.195328
Dctn2	AE	0.344091	0.18045	4.24649e+07	0.57201	2.47055e-69	2.44083e-68	28.4508	14.2617
Pccb	AE	0.181728	0.165016	42464832	0.572009	0	0	15.9881	1.60875
Rnf145	AE	0.263158	0.174718	4.2462e+07	0.571971	2.7878e-108	3.72581e-107	22.3932	8.1414
Kif1c	AE	0.206554	0.165101	4.24604e+07	0.571949	1.204e-197	2.48789e-196	18.2224	3.86316
Itgb1bp1	AE	0.287984	0.175996	42450232	0.571812	5.6481e-90	6.62233e-89	24.3793	10.1815
Mif	AE	0.877855	0.408687	4.24326e+07	0.571575	2.05308e-40	1.45089e-39	39.424	30.5282
Tsg101	AE	0.361966	0.181613	42432180	0.571569	9.77194e-65	9.30311e-64	29.4439	15.3604
Osgep	AE	0.322244	0.184022	4.24307e+07	0.571549	1.92537e-77	2.04664e-76	26.2165	12.1863
Ppp5c	AE	0.250745	0.168843	42428032	0.571513	6.23649e-114	8.58061e-113	21.7478	7.53371
Polr2j	AE	0.401192	0.194089	4.24278e+07	0.57151	6.31899e-59	5.64535e-58	31.281	17.3842
Ptges3	AE	0.486097	0.183338	4.2415e+07	0.571337	1.61623e-47	1.25632e-46	37.3883	23.3824
Dhrs4	AE	0.20854	0.160793	4.24085e+07	0.571251	1.95274e-171	3.6089e-170	18.719	4.51697
Pdcd5	AE	0.525819	0.207895	4.24041e+07	0.571191	4.00033e-45	3.02064e-44	38.5799	25.2001
Cebpg	AE	0.39424	0.190285	4.23973e+07	0.5711	1.07775e-59	9.69351e-59	30.7349	16.8199
Abhd17b	AE	0.297915	0.17559	4.23967e+07	0.571091	3.22324e-85	3.64931e-84	24.7269	10.6318
Birc6	AE	0.389772	0.206543	4.23958e+07	0.57108	7.57005e-63	7.04399e-62	29.4935	15.7104
Sec14l1	AE	0.278054	0.174909	42382647	0.570902	6.55172e-97	8.07756e-96	23.0884	9.00681
Mdh1	AE	0.785501	0.372843	4.23775e+07	0.570833	3.19823e-42	2.31748e-41	37.3386	27.4925
Cdk4	AE	0.388282	0.177083	4.23755e+07	0.570805	1.0848e-58	9.6669e-58	30.9831	17.0207
Nsmce1	AE	0.345084	0.179978	4.23746e+07	0.570794	8.76463e-68	8.56547e-67	28.004	14.0772
Plin2	AE	0.765641	0.29224	42372322	0.570763	8.24565e-51	6.69965e-50	33.9126	20.5556
Rnaset2b	AE	0.479643	0.197583	4.23693e+07	0.570722	3.81027e-48	2.99002e-47	35.9484	22.4112
Inpp5b	AE	0.215492	0.167175	4.23689e+07	0.570716	3.28819e-168	5.97831e-167	18.6197	4.54681
Fermt2	AE	0.309831	0.161083	4.23684e+07	0.57071	5.3959e-97	6.65843e-96	23.3863	8.90372
Acp1	AE	0.330189	0.17965	4.23679e+07	0.570703	1.02116e-71	1.02773e-70	26.9613	13.0517
Phkb	AE	0.184211	0.158031	4.23648e+07	0.570662	7.963e-265	2.07208e-263	16.6336	2.53113
Paip1	AE	0.236842	0.174364	4.23644e+07	0.570656	4.52801e-139	7.1627e-138	19.7617	5.74048
Lrp10	AE	0.387786	0.187899	4.23635e+07	0.570645	2.80634e-58	2.48732e-57	30.8342	17.1102
Hspa9	AE	0.400695	0.190771	4.23609e+07	0.570609	5.32451e-58	4.70733e-57	30.9335	17.178
Srprb	AE	0.227905	0.163229	4.23579e+07	0.570569	2.07631e-133	3.22075e-132	20.0596	6.02263
Snx1	AE	0.352036	0.170977	4.23575e+07	0.570564	1.4293e-64	1.35704e-63	28.9474	14.8558
Tmed9	AE	0.8143	0.350829	4.23561e+07	0.570544	7.05125e-38	4.79776e-37	42.3535	32.6551
Aldh1l1	AE	0.163357	0.161159	4.23478e+07	0.570433	0	0	14.2999	0.217032
Gps1	AE	0.268123	0.16856	42344893	0.570393	5.49292e-95	6.68389e-94	23.0387	9.08277
Adrm1	AE	0.350546	0.182672	42335320	0.570264	1.56401e-64	1.48393e-63	28.4508	14.7446
Atl2	AE	0.205065	0.164941	42327973	0.570165	3.42334e-191	6.89568e-190	17.7756	3.80348
Ip6k2	AE	0.212016	0.167606	42320522	0.570065	4.54129e-173	8.49944e-172	18.2224	4.29722
Cpsf3	AE	0.241807	0.16761	42312487	0.569957	7.41439e-117	1.04477e-115	20.8044	6.94501
Arf5	AE	1.42354	0.476844	4.23122e+07	0.569952	1.36029e-30	8.25642e-30	51.6385	48.3709
Alkbh7	AE	0.205065	0.160112	4.23105e+07	0.56993	1.71133e-172	3.18375e-171	18.2224	4.29451
Snx30	AE	0.206058	0.162	42309560	0.569917	1.83953e-177	3.49424e-176	18.0735	4.14259
Mprip	AE	0.251738	0.163867	42303920	0.569841	7.25302e-107	9.61085e-106	21.6485	7.71005
Cyp2f2	AE	0.311321	0.0708227	42302776	0.569826	0	0	15.4916	1.45682
2020-03-06	AE	0.228401	0.162152	4.22992e+07	0.569778	6.5792e-127	9.8985e-126	20.1092	6.23966
Zfp704	AE	0.181728	0.157637	42285318	0.569591	1.18487e-282	3.25566e-281	16.137	2.23271
Hypk	AE	0.479643	0.192645	4.22844e+07	0.569579	2.05674e-45	1.5585e-44	36.6931	23.3689
Vti1b	AE	0.379841	0.194035	4.22839e+07	0.569572	2.63141e-59	2.3622e-58	29.4439	16.0793
Rdm1	AE	0.243793	0.17003	4.22795e+07	0.569512	2.03708e-119	2.92944e-118	20.4568	6.66287
Ddhd1	AE	0.223932	0.159854	42276474	0.569472	4.90197e-140	7.78946e-139	19.3644	5.4692
Timm17a	AE	0.334161	0.175565	4.22756e+07	0.569459	5.22797e-66	5.01982e-65	27.5571	13.909
Tardbp	AE	0.339623	0.183821	42274225	0.569441	1.64576e-67	1.60277e-66	27.0606	13.5021
Ash1l	AE	0.355511	0.189238	42270830	0.569396	4.7118e-63	4.39752e-62	28.1529	14.7419
Trpm6	AE	0.155909	0.154525	42270096	0.569386	0	0	14.002	0.124793
Pradc1	AE	0.183217	0.15229	42268934	0.56937	3.07257e-226	7.03426e-225	16.8322	2.98418
Sub1	AE	2.32969	0.0602746	4.22676e+07	0.569352	7.97568e-28	4.61482e-27	67.0804	58.2296
Uqcrc2	AE	0.445879	0.187693	4.22675e+07	0.569351	4.57794e-49	3.63934e-48	34.0616	20.656
Cxcl16	AE	0.303376	0.0724277	4.22643e+07	0.569307	7.66829e-95	9.29858e-94	23.3366	8.70839
Zfp503	AE	0.211519	0.174136	42257708	0.569219	9.65799e-210	2.08814e-208	17.0804	3.27446
Hs2st1	AE	0.213009	0.1667	4.2257e+07	0.56921	5.64695e-166	1.01547e-164	18.1728	4.40031
Foxp4	AE	0.186197	0.151879	4.22557e+07	0.569192	4.037e-210	8.76216e-209	17.0804	3.26361
Mea1	AE	0.308838	0.170996	42255012	0.569183	2.7578e-72	2.79463e-71	25.9186	12.2596
Tmod1	AE	0.16435	0.157323	4.22531e+07	0.569158	0	0	14.4985	0.675511
Nudt9	AE	0.277061	0.166809	4.22481e+07	0.569089	1.32952e-87	1.53253e-86	23.287	9.60636
Adcy7	AE	0.258689	0.172311	4.22471e+07	0.569076	4.14595e-104	5.38666e-103	21.4499	7.76702
Ivd	AE	0.189672	0.154106	42242167	0.56901	4.02221e-205	8.57062e-204	17.1301	3.345
Elof1	AE	0.331182	0.105333	4.224e+07	0.568981	5.06542e-71	5.06524e-70	26.0179	12.4413
Pcyt1a	AE	0.206554	0.160462	42237148	0.568942	4.56445e-170	8.40789e-169	17.9742	4.2294
Rab11b	AE	0.550149	0.204635	4.22358e+07	0.568924	3.03816e-40	2.14324e-39	40.2681	27.4246
Aco1	AE	0.199106	0.157436	42228651	0.568828	2.93706e-183	5.69493e-182	17.577	3.83603
Wwc2	AE	0.189176	0.153718	4.22268e+07	0.568803	6.85522e-207	1.46967e-205	17.0308	3.28532
Eif4g1	AE	0.357498	0.176113	42218364	0.568689	7.10838e-59	6.34857e-58	29.1956	15.7077
Arg2	AE	0.230884	0.162763	42218172	0.568686	3.33281e-199	6.93279e-198	17.3287	3.42367
Nek6	AE	0.186197	0.152557	42213397	0.568622	1.53281e-220	3.43337e-219	16.7329	3.00589
Ube2a	AE	0.408143	0.187069	4.22111e+07	0.568591	1.18732e-52	9.8822e-52	31.4796	18.1845
Mlec	AE	0.287984	0.16471	42205808	0.56852	1.07634e-78	1.15731e-77	24.3793	10.7593
Yod1	AE	0.202582	0.163977	4.2193e+07	0.568348	2.43653e-189	4.8694e-188	17.2294	3.62443
Ube2e3	AE	0.300894	0.161966	4.2191e+07	0.56832	8.22736e-73	8.36449e-72	25.3724	11.774
Fam189a2	AE	0.167825	0.149513	4.21831e+07	0.568214	0	0	15.3426	1.7037
Copa	AE	0.353525	0.174474	4.21824e+07	0.568204	3.03249e-59	2.71876e-58	28.6495	15.3007
Yif1a	AE	0.260179	0.162189	4.21813e+07	0.56819	3.04444e-91	3.60428e-90	22.3932	8.86031
Diaph1	AE	0.433962	0.178163	4.21793e+07	0.568162	9.8174e-48	7.65675e-47	33.9126	20.4742
Dnlz	AE	0.23138	0.160818	42172741	0.568074	1.19854e-116	1.68549e-115	20.0596	6.53536
Rps19bp1	AE	0.262661	0.166381	4.2161e+07	0.567917	4.11327e-91	4.86555e-90	22.2443	8.7952
Churc1	AE	0.443396	0.18719	4.21609e+07	0.567915	1.08253e-46	8.33831e-46	34.1609	20.9571
Snx24	AE	0.166832	0.148547	42158716	0.567886	0	0	15.1936	1.60875
Macc1	AE	0.153923	0.153054	42156497	0.567856	0	0	13.6544	0.0840997
2310039H08Rik	AE	0.229891	0.167711	4.2155e+07	0.567835	2.4868e-127	3.75151e-126	19.2651	5.8273
Csnk2b	AE	0.480636	0.198115	4.21533e+07	0.567812	4.72714e-44	3.52009e-43	35.6008	22.7205
Bckdha	AE	0.225919	0.161542	4.21478e+07	0.567738	4.93595e-123	7.22812e-122	19.5134	6.05518
Hspb11	AE	0.238332	0.155236	4.21458e+07	0.567712	9.64848e-111	1.30569e-109	20.4071	6.87176
Gcat	AE	0.170804	0.155205	42139134	0.567622	0	0	14.9454	1.43241
Rnf114	AE	0.323237	0.174571	4.21382e+07	0.56761	5.61082e-65	5.34999e-64	26.5144	13.2905
Slc25a23	AE	0.164846	0.149871	4.2135e+07	0.567566	0	0	14.9454	1.44597
Tnfsf9	AE	0.306852	0.194755	4.21287e+07	0.567481	6.31113e-179	1.20371e-177	17.3784	3.76821
Ppfibp2	AE	0.183217	0.15248	4.21235e+07	0.567411	2.46562e-235	5.80613e-234	16.137	2.64778
Tcf7l1	AE	0.157895	0.151872	42122534	0.567398	0	0	14.0516	0.577847
Dlc1	AE	0.236842	0.152064	4.21178e+07	0.567334	1.78507e-116	2.50527e-115	19.9603	6.36988
Net1	AE	0.311817	0.0959794	42115394	0.567302	2.59006e-74	2.66712e-73	25.2234	11.0008
Yipf4	AE	0.399702	0.180229	4.2109e+07	0.567216	2.08e-49	1.6592e-48	31.7776	18.8546
Asah1	AE	0.412612	0.166878	42108418	0.567208	3.82717e-54	3.24227e-53	30.1887	16.5188
Sdha	AE	0.484608	0.208272	4.21081e+07	0.567204	8.84531e-44	6.54492e-43	34.7567	22.376
Idh3g	AE	0.363456	0.164791	4.21053e+07	0.567167	1.44852e-53	1.21867e-52	30.139	16.8227
Gm10116	AE	0.435948	0.0770596	42096808	0.567052	9.04405e-54	7.62265e-53	30.7349	16.5161
Larp1	AE	0.285501	0.163964	42096529	0.567048	3.76437e-75	3.90654e-74	24.0814	10.8299
Rpp25l	AE	0.223436	0.151327	42093858	0.567012	2.56898e-109	3.44983e-108	20.1589	6.82293
Pisd	AE	0.235353	0.161399	42091574	0.566981	1.92367e-109	2.5845e-108	20.1092	6.80665
Lamb2	AE	0.177756	0.153014	42091168	0.566976	6.95611e-267	1.82534e-265	15.5909	2.20287
Ilkap	AE	0.317279	0.165737	4.20828e+07	0.566863	1.26877e-62	1.17864e-61	26.713	13.559
Apbb2	AE	0.200099	0.158755	42076755	0.566781	1.94507e-180	3.72758e-179	16.9811	3.64884
Zbtb7a	AE	0.573486	0.178732	4.20729e+07	0.56673	1.18312e-36	7.90227e-36	41.857	28.7133
Park7	AE	1.01738	0.444551	4.20724e+07	0.566722	3.68454e-32	2.29354e-31	41.708	36.1792
Rpp21	AE	0.398213	0.183541	4.20707e+07	0.566701	6.50094e-50	5.22745e-49	31.0824	18.2035
Ubn2	AE	0.318272	0.168412	42069820	0.566688	9.35162e-64	8.79825e-63	26.3158	13.1603
Eif3l	AE	0.369911	0.165548	4.20679e+07	0.566662	2.29579e-52	1.90628e-51	30.139	17.0098
Ddx6	AE	0.450348	0.222736	4.20644e+07	0.566616	8.28831e-49	6.56848e-48	31.0328	18.7163
Unc50	AE	0.332671	0.173506	42061653	0.566578	1.16135e-59	1.04421e-58	27.2592	14.2942
Cpeb4	AE	0.195134	0.161928	42056710	0.566511	1.2985e-201	2.72948e-200	16.3853	3.14153
Pfdn6	AE	0.377855	0.174903	4.20551e+07	0.56649	5.27022e-51	4.2958e-50	30.4866	17.5361
Pafah2	AE	0.160377	0.155087	4.2055e+07	0.566488	0	0	13.8034	0.512737
Xist	AE	3.01688	0.686424	4.2054e+07	0.566475	5.74744e-25	3.14486e-24	67.3784	65.3346
Pvrl3	AE	0.16435	0.142239	4.20497e+07	0.566417	3.13082e-299	8.98153e-298	15.144	1.83934
Fam213a	AE	0.196127	0.135901	4.20477e+07	0.566391	4.87748e-166	8.77665e-165	17.3287	3.99067
Lage3	AE	0.270109	0.154404	4.20471e+07	0.566382	7.62917e-76	7.97141e-75	23.6346	10.4555
Lamtor4	AE	0.507944	0.215087	4.20443e+07	0.566344	5.83184e-44	4.33233e-43	33.714	21.3803
Kcnj2	AE	0.168322	0.164171	4.20417e+07	0.566309	0	0	13.6544	0.401508
Rbms2	AE	0.217478	0.156655	4.20377e+07	0.566255	4.00529e-123	5.87142e-122	18.9176	5.75134
Rnf149	AE	0.378352	0.135792	42036519	0.56624	7.96239e-54	6.71908e-53	29.8908	16.0278
Dtd1	AE	0.213505	0.153252	42035507	0.566226	3.72938e-124	5.50152e-123	18.8679	5.68623
Bag3	AE	0.209533	0.159914	4.20325e+07	0.566186	4.08671e-150	6.88885e-149	17.6763	4.49798
Get4	AE	0.233863	0.155298	42028658	0.566134	7.58312e-101	9.65529e-100	20.4568	7.30311
Slc38a4	AE	0.160874	0.15987	4.20281e+07	0.566126	0	0	13.3069	0.0813868
Sp5	AE	0.148957	0.148632	4.20281e+07	0.566125	0	0	13.2572	0.0325547
Cdc26	AE	0.369414	0.172811	4.20272e+07	0.566114	2.03532e-51	1.66775e-50	29.9901	17.0912
Gm26802	AE	0.235353	0.212618	42023036	0.566058	0	0	14.7964	1.60332
Tead1	AE	0.159384	0.149184	4.20222e+07	0.566047	0	0	14.1013	0.892542
Sucla2	AE	0.250745	0.15403	42022084	0.566045	8.83192e-86	1.00441e-84	21.996	8.87388
Nucb1	AE	0.334657	0.163148	42021724	0.56604	7.21192e-59	6.43898e-58	27.3088	14.2291
Eef1d	AE	1.23088	0.497643	4.20177e+07	0.565986	4.17547e-29	2.48004e-28	45.8788	42.2153
Psma2	AE	0.985104	0.464853	4.20167e+07	0.565972	4.60976e-33	2.91286e-32	38.8779	33.0322
Eif1a	AE	0.301887	0.161223	4.20139e+07	0.565935	3.17653e-67	3.08176e-66	25.0745	11.9584
Usp50	AE	0.374876	0.178571	4.20118e+07	0.565906	2.2989e-52	1.9083e-51	29.4439	16.527
Surf4	AE	0.32423	0.160073	42007884	0.565854	6.35927e-60	5.73441e-59	26.862	13.8113
Trim8	AE	0.32423	0.158418	42005285	0.565819	1.13631e-58	1.01226e-57	27.2592	14.1749
Tmco1	AE	0.519364	0.190236	4.20025e+07	0.565782	3.51745e-39	2.44077e-38	37.3386	24.7769
Uap1	AE	0.283019	0.155811	41999851	0.565746	3.3306e-74	3.42466e-73	23.5353	10.4989
Mfap3l	AE	0.150943	0.147525	41996919	0.565706	0	0	13.4558	0.317409
Rab3ip	AE	0.207547	0.151553	4.19954e+07	0.565686	3.78655e-133	5.86068e-132	18.2224	5.12194
Cuedc2	AE	0.308838	0.161202	4.19952e+07	0.565683	1.20494e-63	1.13022e-62	25.72	12.7045
Dapk2	AE	0.163357	0.145858	4.19948e+07	0.565677	0	0	14.6475	1.50294
Ap1m2	AE	0.144985	0.141485	4.19928e+07	0.565651	0	0	13.4558	0.325547
Triap1	AE	0.229891	0.146741	4.19885e+07	0.565593	4.37374e-94	5.27392e-93	20.854	7.79957
Ei24	AE	0.270606	0.161819	41981666	0.565501	1.39718e-76	1.47066e-75	22.9394	10.016
Psmd11	AE	0.424528	0.181779	4.19814e+07	0.565497	9.61816e-45	7.20821e-44	32.8203	20.2056
Tmem230	AE	0.250745	0.155224	4.198e+07	0.565478	5.57174e-84	6.24762e-83	21.8967	8.93085
Ndufb10	AE	0.871897	0.425083	4.19784e+07	0.565456	7.84644e-34	5.02959e-33	37.7358	31.0328
Rora	AE	0.292453	0.128296	41977606	0.565446	1.6431e-73	1.67902e-72	23.9325	10.4636
Usp34	AE	0.310824	0.180307	4.19772e+07	0.56544	1.22583e-67	1.19548e-66	24.429	11.6736
Cfdp1	AE	0.367428	0.157531	4.1976e+07	0.565424	8.28252e-49	6.56575e-48	30.8342	17.8346
Fam134a	AE	0.265144	0.15614	41972464	0.565377	1.61121e-76	1.69404e-75	22.9394	9.97803
Bpifb5	AE	0.149454	0.149101	4.19718e+07	0.565368	0	0	13.1082	0.0352676
Slc25a16	AE	0.177756	0.154886	41970692	0.565353	7.15232e-255	1.79442e-253	15.2433	2.21372
Osmr	AE	0.168818	0.158536	4.19702e+07	0.565346	0	0	14.002	0.944087
Esd	AE	0.564548	0.22663	4.19673e+07	0.565308	8.43331e-39	5.80871e-38	36.6435	24.6304
1110032A03Rik	AE	0.185204	0.139084	4.19634e+07	0.565255	9.20182e-173	1.71532e-171	16.7329	3.65156
Gng12	AE	0.249255	0.147576	41962765	0.565246	3.39337e-86	3.878e-85	21.6485	8.56461
Lamb3	AE	0.296922	0.159107	4.19626e+07	0.565244	3.59543e-70	3.57869e-69	24.0814	11.0388
Gm26532	AE	0.358491	0.213432	41962344	0.56524	5.69558e-66	5.46694e-65	24.578	11.9503
H2afv	AE	0.66137	0.256064	4.19623e+07	0.56524	2.04931e-36	1.36194e-35	37.4379	27.213
Myh7	AE	0.165343	0.164529	41960340	0.565213	0	0	13.1082	0.0651095
Gpr108	AE	0.252731	0.15371	4.19588e+07	0.565192	2.49378e-82	2.76419e-81	21.996	9.05564
Zmat2	AE	0.370407	0.167266	4.19534e+07	0.565119	1.29561e-49	1.03556e-48	30.0397	17.235
Cirbp	AE	0.491063	0.22056	4.19466e+07	0.565029	1.23462e-41	8.875e-41	33.6643	21.9853
Fat1	AE	0.159384	0.153741	41944095	0.564995	0	0	13.5055	0.510024
Lrrc42	AE	0.173784	0.147468	4.19385e+07	0.564919	3.39308e-231	7.90374e-230	15.4419	2.4823
Rab15	AE	0.144489	0.142074	41937258	0.564902	0	0	13.2075	0.227883
Mgst3	AE	0.272592	0.135943	41934153	0.564861	6.2882e-77	6.6414e-76	22.8898	9.6986
Magoh	AE	0.421549	0.172858	4.19329e+07	0.564843	3.09543e-43	2.27029e-42	33.1678	20.6533
Cox20	AE	0.365442	0.173206	41931076	0.564819	9.37538e-52	7.71382e-51	28.7984	16.0902
Stk25	AE	0.232373	0.151285	41928922	0.56479	5.28006e-95	6.42767e-94	20.3575	7.49301
Iscu	AE	0.602284	0.246407	4.19228e+07	0.564707	2.7862e-37	1.87797e-36	36.3952	25.5365
Txnl1	AE	0.417577	0.179303	4.19218e+07	0.564695	6.44211e-45	4.84482e-44	31.9265	19.4297
Itm2b	AE	4.56256	-0.295309	4.19192e+07	0.564659	5.08105e-23	2.66163e-22	83.4161	76.0641
Spns1	AE	0.214995	0.155501	4.19172e+07	0.564632	1.71746e-124	2.54699e-123	18.2224	5.36068
Pcx	AE	0.151936	0.148952	4.1904e+07	0.564455	0	0	13.1579	0.268577
Sil1	AE	0.182721	0.140915	41903309	0.564445	8.80811e-162	1.56087e-160	16.7329	3.85502
Spsb2	AE	0.181231	0.146045	41901821	0.564425	6.6975e-184	1.30315e-182	16.137	3.27989
Insig2	AE	0.223436	0.153416	41900888	0.564413	2.7375e-105	3.58667e-104	19.3148	6.52451
Rnf13	AE	0.343595	0.157246	4.19e+07	0.5644	2.3875e-52	1.98009e-51	28.4012	15.5829
Sec13	AE	0.312314	0.15049	41899421	0.564393	1.29905e-56	1.13309e-55	26.862	14.0718
Fitm2	AE	0.150447	0.142797	41895544	0.564341	0	0	13.6048	0.743333
Rpl23a-ps3	AE	1.71897	0.298089	4.18951e+07	0.564335	3.25509e-27	1.85998e-26	51.5889	42.6738
Pmm1	AE	0.173784	0.143291	41891248	0.564283	3.58926e-204	7.62485e-203	15.6902	2.85396
Zcrb1	AE	0.437438	0.168726	4.18889e+07	0.564252	1.05209e-40	7.46517e-40	34.3595	21.9582
Rrp1	AE	0.426514	0.176548	4.18885e+07	0.564246	1.44739e-42	1.0537e-41	32.9196	20.5854
Uri1	AE	0.228898	0.14998	41883628	0.56418	1.34616e-94	1.62883e-93	20.1092	7.37093
Nat9	AE	0.189176	0.144006	41881773	0.564155	7.62227e-152	1.29421e-150	16.9315	4.12903
Fkbp8	AE	0.599801	0.265464	4.18814e+07	0.56415	2.73889e-36	1.81592e-35	36.2959	26.0546
Cryl1	AE	0.176763	0.146595	4.18813e+07	0.564149	1.30059e-204	2.76711e-203	15.6405	2.83226
Pex6	AE	0.197617	0.151389	41880750	0.564141	1.91669e-142	3.09311e-141	17.2294	4.46814
Smim3	AE	0.220457	0.151115	41879426	0.564123	1.92181e-117	2.72449e-116	18.4707	5.64825
Cetn3	AE	0.463257	0.19799	4.18778e+07	0.564102	6.57673e-42	4.74837e-41	32.8203	20.9056
Slc25a4	AE	0.730387	0.287236	4.18764e+07	0.564082	3.31933e-34	2.13847e-33	38.3813	28.2846
Huwe1	AE	0.280536	0.158293	41874050	0.564051	1.95746e-67	1.905e-66	23.7835	11.1283
Mvb12b	AE	0.168322	0.140108	4.18734e+07	0.564042	2.63916e-215	5.81842e-214	15.4419	2.63965
Shfm1	AE	1.8287	0.263305	4.18677e+07	0.563965	6.1915e-25	3.38387e-24	59.285	51.4175
Tmem98	AE	0.147468	0.138841	41865722	0.563939	0	0	13.6048	0.819294
Timm17b	AE	0.285501	0.150779	41865083	0.56393	1.30971e-62	1.21627e-61	24.8262	12.1619
Rbbp7	AE	0.38282	0.169234	4.18649e+07	0.563928	1.01222e-48	8.00823e-48	29.2453	16.8362
Commd3	AE	0.353525	0.160584	41863579	0.56391	2.42447e-50	1.95797e-49	28.6991	16.1065
Amdhd2	AE	0.200596	0.145985	4.18629e+07	0.563901	3.5945e-128	5.43426e-127	17.7756	5.04056
Mvk	AE	0.163357	0.143308	41860663	0.563871	5.59629e-269	1.48381e-267	14.6971	1.94515
Mt2	AE	0.769116	0.388931	4.18571e+07	0.563823	8.60661e-88	9.94949e-87	20.6058	7.95149
Sh3d19	AE	0.158888	0.146219	4.18531e+07	0.563769	0	0	13.9523	1.21266
Creb3l1	AE	0.160377	0.14996	4.18493e+07	0.563718	0	0	13.6544	0.916958
Urod	AE	0.215988	0.148383	4.18422e+07	0.563622	1.12086e-104	1.46376e-103	19.0169	6.38887
Myo5b	AE	0.14002	0.136737	41841541	0.563613	0	0	13.0089	0.284854
Lonp2	AE	0.216485	0.150263	41840961	0.563605	1.49284e-107	1.98754e-106	18.8183	6.17726
Psmc5	AE	0.352036	0.156165	4.18401e+07	0.563594	9.93013e-49	7.8585e-48	29.1956	16.6165
Col4a4	AE	0.152929	0.150841	41838035	0.563566	0	0	12.9096	0.198041
Ltbr	AE	0.195631	0.139419	4.18366e+07	0.563547	3.70277e-125	5.52927e-124	17.8252	5.12194
Surf1	AE	0.258689	0.151611	41828382	0.563436	1.87627e-73	1.91588e-72	22.3436	9.77998
Smagp	AE	0.292949	0.135113	41824897	0.563389	5.36875e-65	5.12162e-64	24.2304	11.3263
Zkscan3	AE	0.214499	0.14513	41821192	0.563339	3.84713e-102	4.94335e-101	19.1162	6.51366
Sp3os	AE	0.203575	0.155692	41819948	0.563322	4.78582e-140	7.61353e-139	17.0308	4.43016
Hnrnpul2	AE	0.355015	0.161097	4.18125e+07	0.563222	7.37193e-48	5.76233e-47	29.146	16.7874
Ccl27a	AE	0.155412	0.140762	4.18118e+07	0.563213	0	0	14.0516	1.42427
Stra13	AE	0.472195	0.196022	4.18108e+07	0.563199	1.2227e-39	8.54579e-39	33.565	21.7981
Stard3	AE	0.223436	0.150025	4.18081e+07	0.563163	8.21442e-98	1.01994e-96	19.3644	6.82293
Acadm	AE	0.277061	0.155523	4.18039e+07	0.563107	6.94399e-69	6.84836e-68	22.9891	10.4528
Cgn	AE	0.150943	0.146657	4.18036e+07	0.563102	0	0	12.9593	0.336399
Fkbp9	AE	0.173287	0.138128	4.18034e+07	0.5631	4.88752e-187	9.67792e-186	15.6902	3.05743
Akt2	AE	0.233863	0.150279	41803113	0.563095	1.27059e-87	1.46521e-86	20.3078	7.78058
Copz2	AE	0.179742	0.144664	4.18028e+07	0.563091	3.00549e-183	5.82358e-182	15.7398	3.13882
Psmd13	AE	0.360477	0.156223	4.17989e+07	0.563039	8.17067e-47	6.30222e-46	29.5929	17.1509
Dopey2	AE	0.169315	0.138605	41797846	0.563025	1.91751e-194	3.91885e-193	15.4916	2.9028
Snrnp70	AE	0.38282	0.187193	41797734	0.563023	1.68208e-48	1.32779e-47	28.3515	16.356
Scarf2	AE	0.153923	0.136669	4.17924e+07	0.562951	0	0	13.9027	1.28591
Gm10250	AE	0.277061	0.159023	4.17924e+07	0.562951	6.13381e-75	6.35605e-74	21.9464	9.35677
Naprt	AE	0.149454	0.139416	41790500	0.562926	0	0	13.5551	0.979355
Optn	AE	0.146475	0.137224	41790460	0.562925	0	0	13.4558	0.876265
Socs3	AE	0.661867	0.172678	41788561	0.562899	4.49699e-40	3.15963e-39	33.6147	20.9354
Tceal1	AE	0.150447	0.137669	41773978	0.562703	0	0	13.7537	1.2208
Pde7a	AE	0.221946	0.146094	4.17715e+07	0.56267	6.64714e-95	8.07433e-94	19.4141	6.95044
Fuom	AE	0.170308	0.146841	41770563	0.562657	1.55377e-238	3.68678e-237	14.6971	2.18931
Aff4	AE	0.28004	0.154921	41768702	0.562632	2.38383e-64	2.25566e-63	23.5353	11.188
Sec14l2	AE	0.139523	0.132361	41767950	0.562622	0	0	13.2075	0.683649
Psmd8	AE	0.639027	0.255125	4.1766e+07	0.562595	3.6699e-33	2.32422e-32	38.0834	27.856
Sephs2	AE	0.259186	0.145895	41759724	0.562511	2.99197e-71	2.99936e-70	22.2443	9.8044
Pex3	AE	0.183217	0.144369	41758800	0.562499	5.39836e-157	9.35905e-156	16.1867	3.73294
Bpgm	AE	0.175273	0.137645	4.17571e+07	0.562476	5.44454e-167	9.85401e-166	15.9384	3.4508
Polr2a	AE	0.307845	0.160671	4.17567e+07	0.56247	9.22861e-58	8.1332e-57	25.0248	12.7398
Tex264	AE	0.249752	0.142457	4.17551e+07	0.562449	9.63395e-72	9.69942e-71	22.145	9.70131
Pdha1	AE	0.293446	0.15753	41752235	0.56241	7.67674e-60	6.91351e-59	24.429	12.1565
Ncoa7	AE	0.195631	0.127537	41751589	0.562401	8.60362e-124	1.26652e-122	17.5273	4.97545
BC005537	AE	0.466733	0.183534	4.17475e+07	0.562346	2.26893e-39	1.58029e-38	33.1678	21.1416
Prrg2	AE	0.161867	0.13547	4.17469e+07	0.562338	5.00281e-215	1.10121e-213	14.9454	2.4823
Sat1	AE	1.56703	0.399808	4.17463e+07	0.56233	5.9599e-27	3.38962e-26	46.574	38.6723
Polr3k	AE	0.250745	0.153732	41742416	0.562278	2.14752e-76	2.25538e-75	21.2512	8.92814
Rab14	AE	0.781033	0.275051	4.17415e+07	0.562266	5.55739e-29	3.29315e-28	43.7934	34.4755
Sars	AE	0.330189	0.166438	41741205	0.562262	1.18587e-52	9.87304e-52	26.4151	14.2373
Xdh	AE	0.228898	0.137175	41738841	0.56223	6.6021e-85	7.44471e-84	20.3078	7.82127
Arid1a	AE	0.34856	0.153042	41736023	0.562192	1.68544e-46	1.29538e-45	29.0467	16.7196
Magi3	AE	0.15144	0.140697	41734104	0.562166	0	0	13.4558	1.03361
Ccs	AE	0.233366	0.144818	4.17324e+07	0.562144	7.2039e-82	7.95042e-81	20.5065	8.16039
Zfyve21	AE	0.181231	0.143061	4.17308e+07	0.562122	1.13286e-161	2.00499e-160	15.9384	3.54847
2010107G23Rik	AE	0.139523	0.13445	4.17289e+07	0.562095	0	0	12.9096	0.493747
Yipf5	AE	0.261668	0.156652	4.17282e+07	0.562087	4.90406e-72	4.95521e-71	21.7478	9.5304
Akap11	AE	0.178252	0.140055	4.17266e+07	0.562065	1.47149e-157	2.56062e-156	16.0377	3.65698
C1galt1	AE	0.191162	0.145748	4.1725e+07	0.562043	1.14839e-138	1.81352e-137	16.6336	4.28095
Eef1b2	AE	1.57498	0.299182	4.17193e+07	0.561967	6.62334e-24	3.54771e-23	55.8093	49.5375
Baz2b	AE	0.277061	0.146597	4.17173e+07	0.56194	1.28645e-61	1.18329e-60	23.7835	11.5
Zfp266	AE	0.157895	0.137195	4.17162e+07	0.561924	2.12989e-246	5.1992e-245	14.3992	2.03738
Dnaja1	AE	1.53525	0.476573	4.17151e+07	0.561909	1.06555e-24	5.80097e-24	50.2483	45.7285
Gna13	AE	0.377358	0.158238	4.17118e+07	0.561866	1.88842e-43	1.38959e-42	30.288	18.0787
Rerg	AE	0.144985	0.140482	4.17049e+07	0.561773	0	0	12.7607	0.406934
Ppig	AE	0.445382	0.167989	4.17048e+07	0.561772	2.06444e-37	1.39484e-36	34.1609	22.262
Pkp2	AE	0.142999	0.140069	4.17028e+07	0.561744	0	0	12.6117	0.263151
Bud31	AE	0.394737	0.162757	4.17013e+07	0.561724	4.55591e-41	3.24335e-40	31.43	19.4542
2020-03-07	AE	0.335154	0.159765	41700400	0.561712	8.94078e-49	7.08155e-48	27.4578	15.4011
Mtdh	AE	0.547666	0.153401	4.16994e+07	0.561698	6.30198e-32	3.90029e-31	40.3178	28.2765
Rbms1	AE	0.682224	0.205162	4.16986e+07	0.561687	3.02504e-29	1.80132e-28	44.0417	32.7691
Bex1	AE	0.170308	0.168463	4.16969e+07	0.561665	0	0	12.4628	0.130219
Bod1	AE	0.179245	0.139583	4.16952e+07	0.561641	1.77875e-154	3.05167e-153	15.9881	3.68954
Acer3	AE	0.233366	0.135187	41693737	0.561622	5.9432e-82	6.56166e-81	20.4071	7.97862
Efemp2	AE	0.154419	0.135022	4.16929e+07	0.561611	6.43334e-269	1.70414e-267	14.1013	1.78237
Gnptab	AE	0.177259	0.146495	4.16824e+07	0.561469	9.77566e-187	1.93161e-185	15.144	2.88652
Slc25a36	AE	0.22145	0.139493	4.16753e+07	0.561374	6.68816e-86	7.62157e-85	19.712	7.47674
Ndufs4	AE	0.422542	0.168887	4.167e+07	0.561302	1.85938e-38	1.27506e-37	32.7706	20.968
Mthfs	AE	0.239325	0.143722	4.16677e+07	0.561271	4.58811e-75	4.75963e-74	20.9533	8.78164
Msi2	AE	0.2428	0.148989	41666879	0.56126	1.16211e-78	1.24857e-77	20.4568	8.28789
Tmem242	AE	0.222443	0.142114	41661658	0.56119	4.13227e-86	4.71665e-85	19.5631	7.4062
Mycbp	AE	0.212512	0.132102	41657377	0.561132	5.74702e-99	7.21249e-98	18.4707	6.23694
Rassf3	AE	0.313803	0.143054	41657202	0.56113	1.78622e-51	1.46449e-50	26.2165	13.9904
Myof	AE	0.214002	0.134026	41655276	0.561104	3.63774e-101	4.64234e-100	18.3714	6.06061
Ganab	AE	0.221946	0.143381	4.16549e+07	0.561099	3.27641e-87	3.76586e-86	19.4141	7.26784
Tigd2	AE	0.234856	0.152303	41651610	0.561055	3.71168e-83	4.13543e-82	19.7617	7.69106
Mapk1	AE	0.365938	0.163584	4.16516e+07	0.561054	1.53292e-43	1.12919e-42	29.3446	17.4466
Egln1	AE	0.183714	0.139575	41650258	0.561037	1.69547e-137	2.67145e-136	16.3357	4.16701
Tacc2	AE	0.167329	0.143727	4.16487e+07	0.561015	1.65304e-229	3.84415e-228	14.3496	2.16489
Arhgef12	AE	0.196127	0.130448	41636134	0.560846	4.97435e-107	6.60393e-106	17.8252	5.61027
Fam63a	AE	0.193644	0.143375	4.1634e+07	0.560817	2.9179e-124	4.31126e-123	16.7825	4.67974
Ctdspl	AE	0.155412	0.13634	41632098	0.560792	4.05208e-279	1.09936e-277	13.8034	1.63588
Psmc3	AE	0.448361	0.16736	4.16275e+07	0.56073	2.85365e-36	1.89156e-35	33.9623	22.2159
Ckmt1	AE	0.146971	0.14141	4.16268e+07	0.560721	0	0	12.5621	0.41236
Hspa1a	AE	0.758689	0.180788	41624900	0.560695	1.43584e-46	1.10415e-45	28.1529	15.5449
Mccc1	AE	0.14995	0.130499	4.16219e+07	0.560655	6.47955e-252	1.60977e-250	14.002	1.88004
Dock1	AE	0.158391	0.135956	4.162e+07	0.560628	7.15011e-229	1.65178e-227	14.2502	2.14047
Hint3	AE	0.220457	0.140047	41618506	0.560609	2.89601e-86	3.31366e-85	19.3148	7.22715
Actl6a	AE	0.293446	0.157231	4.16151e+07	0.560563	6.70074e-56	5.80309e-55	24.1807	12.3355
Fibp	AE	0.222939	0.140495	4.16116e+07	0.560516	2.9931e-82	3.31372e-81	19.6624	7.63408
Chmp2a	AE	0.818769	0.36132	4.16091e+07	0.560482	6.28994e-29	3.72409e-28	38.1827	31.4289
Immp1l	AE	0.313307	0.145948	4.16091e+07	0.560482	1.28235e-48	1.01311e-47	26.6634	14.7012
Coq9	AE	0.176763	0.131701	41606209	0.560443	5.19165e-131	7.92158e-130	16.3853	4.32435
Plxnb1	AE	0.133069	0.129433	41601009	0.560373	0	0	12.4131	0.339112
Mbd1	AE	0.254717	0.207051	4.16005e+07	0.560366	1.35177e-129	2.05697e-128	16.286	4.3759
Cdk5rap3	AE	0.227905	0.143534	41595450	0.560298	9.37336e-82	1.03325e-80	19.6127	7.62595
Ube2e1	AE	0.381331	0.16221	4.15952e+07	0.560295	7.52992e-41	5.34831e-40	30.0397	18.4287
Cops6	AE	0.373883	0.162358	4.15917e+07	0.560248	7.12708e-42	5.14307e-41	29.4439	17.7695
Ndufa9	AE	0.304866	0.151723	41588011	0.560198	1.61694e-51	1.32609e-50	25.3227	13.4831
Sdhd	AE	0.336643	0.139525	4.15812e+07	0.560106	2.96391e-44	2.21061e-43	28.4012	16.3696
E130012A19Rik	AE	0.154419	0.140448	4.15768e+07	0.560047	0	0	13.3565	1.36459
Txndc9	AE	0.33714	0.143494	41575241	0.560026	5.2573e-44	3.90759e-43	28.4012	16.4456
Polr2c	AE	0.336643	0.146768	4.15743e+07	0.560013	1.36769e-43	1.008e-42	28.4508	16.6734
Pum2	AE	0.353525	0.155945	4.15732e+07	0.559999	7.39424e-43	5.40269e-42	28.7488	17.0424
Sqstm1	AE	0.711023	0.36928	4.15731e+07	0.559997	7.00067e-35	4.55206e-34	31.7776	22.7476
Tom1l1	AE	0.135551	0.131834	4.15699e+07	0.559955	0	0	12.3138	0.322834
Cdc42ep4	AE	0.184211	0.129763	41567889	0.559927	5.1871e-122	7.55637e-121	16.6336	4.62277
Gnpnat1	AE	0.205561	0.142025	41567392	0.55992	5.3069e-99	6.66612e-98	17.8749	5.96294
Med29	AE	0.222939	0.138351	41565782	0.559899	1.14161e-79	1.23557e-78	19.6624	7.75074
Mvd	AE	0.190665	0.143841	4.15626e+07	0.559856	1.43148e-131	2.19016e-130	16.137	4.2077
Pkp4	AE	0.168818	0.13545	41561784	0.559845	1.44952e-168	2.64399e-167	15.0447	3.08999
Nbr1	AE	0.191162	0.13628	4.15613e+07	0.559838	2.64998e-110	3.57575e-109	17.1301	5.21418
Dsp	AE	0.135055	0.132287	41560349	0.559825	0	0	12.2145	0.249586
Dtymk	AE	0.233366	0.138849	41559582	0.559815	1.59897e-75	1.66677e-74	20.1589	8.24177
Manf	AE	0.915094	0.390448	4.15583e+07	0.559798	2.23826e-29	1.33452e-28	36.4449	29.4186
Hes6	AE	0.226415	0.13632	4.15582e+07	0.559796	1.69905e-77	1.80675e-76	19.9106	7.98134
Arfgef1	AE	0.236842	0.136628	41556746	0.559777	2.91192e-69	2.87587e-68	21.0526	9.15059
Hnrnpab	AE	0.552632	0.216233	4.15565e+07	0.559773	2.14135e-33	1.36139e-32	34.4091	24.0064
H2-Q2	AE	0.134062	0.13124	41555575	0.559761	0	0	12.2145	0.263151
Pgp	AE	0.260179	0.149574	41555295	0.559757	1.49749e-64	1.4213e-63	21.7478	9.97803
Slc10a6	AE	0.144489	0.13654	4.1549e+07	0.559673	0	0	12.6117	0.675511
Lpcat3	AE	0.216981	0.136435	41548823	0.55967	2.48674e-82	2.75747e-81	19.2651	7.38179
Pcgf2	AE	0.145978	0.133445	41545167	0.559621	0	0	13.1082	1.19639
Acyp1	AE	0.229394	0.137753	4.15415e+07	0.559572	3.3089e-73	3.37508e-72	20.3078	8.48593
Siah1a	AE	0.197617	0.136251	4.15371e+07	0.559512	2.89892e-100	3.67271e-99	17.6266	5.78118
Rnh1	AE	0.495531	0.153679	4.15365e+07	0.559504	1.0995e-34	7.12778e-34	34.1112	22.2891
Akt1s1	AE	0.206554	0.139871	41535666	0.559493	1.25509e-94	1.5193e-93	18.0238	6.19625
Fam3c	AE	0.285005	0.141303	41534812	0.559481	8.15241e-54	6.87735e-53	24.1807	12.3816
Klhdc2	AE	0.243297	0.139176	4.15296e+07	0.559411	3.92616e-68	3.84904e-67	21.003	9.20485
Hax1	AE	0.228401	0.138414	41525420	0.559355	2.81502e-74	2.89771e-73	20.0596	8.26619
St6galnac6	AE	0.163357	0.135007	41521338	0.5593	2.76992e-186	5.44246e-185	14.4985	2.66406
Lgals9	AE	0.343595	0.157762	4.15195e+07	0.559275	1.81705e-45	1.37763e-44	26.9116	15.2519
Cdc123	AE	0.271102	0.138903	41518518	0.559262	1.52459e-56	1.32858e-55	23.3366	11.5271
Pole3	AE	0.197617	0.132968	41517835	0.559253	4.33857e-97	5.35843e-96	17.7756	5.94938
D15Ertd621e	AE	0.175273	0.133305	41516926	0.55924	9.99332e-137	1.57104e-135	15.7398	3.92013
1810022K09Rik	AE	0.342602	0.148738	4.15134e+07	0.559193	4.75943e-43	3.48117e-42	28.004	16.3533
Lmo4	AE	0.816783	0.25269	41511754	0.559171	2.65782e-32	1.65812e-31	34.5084	24.275
D8Ertd738e	AE	1.24429	0.430937	4.15088e+07	0.559131	2.52413e-23	1.3322e-22	46.2264	43.4334
Plxna2	AE	0.152433	0.13366	41500577	0.55902	1.67393e-263	4.33164e-262	13.4558	1.65215
Magt1	AE	0.283515	0.147192	41499268	0.559003	7.15435e-56	6.19211e-55	23.287	11.5786
Agap3	AE	0.163357	0.13072	4.14964e+07	0.558964	6.76133e-165	1.20965e-163	14.8461	3.071
Tpd52l2	AE	0.282026	0.146191	4.14952e+07	0.558947	3.75998e-54	3.18631e-53	23.6842	12.0263
Ttc9	AE	0.13853	0.131178	41489272	0.558868	0	0	12.3138	0.529014
Fam122a	AE	0.195134	0.133199	41486605	0.558832	7.51177e-98	9.33934e-97	17.5273	5.80017
Gramd2	AE	0.148957	0.142799	41486447	0.55883	0	0	12.3138	0.55343
BC029214	AE	0.217974	0.148361	4.14861e+07	0.558825	7.00553e-88	8.11534e-87	18.2224	6.60861
Pttg1	AE	0.419067	0.193327	4.14856e+07	0.558818	2.1929e-39	1.5281e-38	29.0467	18.171
Vldlr	AE	0.141509	0.13565	41480706	0.558753	0	0	12.2642	0.51545
4930556M19Rik.1	AE	0.135551	0.130966	41477321	0.558707	0	0	12.1648	0.425924
Oard1	AE	0.251241	0.139443	41476680	0.558698	3.77149e-61	3.44529e-60	21.8471	10.2303
Dusp16	AE	0.201092	0.131154	4.14733e+07	0.558652	1.41846e-98	1.77301e-97	17.4777	5.7025
Nceh1	AE	0.261172	0.10339	4.14688e+07	0.558593	3.55947e-63	3.33094e-62	21.8967	9.73387
Lrp6	AE	0.194141	0.135868	4.14665e+07	0.558561	1.10143e-102	1.42115e-101	17.0804	5.41494
Prdx5	AE	1.08788	0.16485	4.14645e+07	0.558534	2.50764e-26	1.40761e-25	41.2115	32.5927
Sec23b	AE	0.211519	0.137593	4.14623e+07	0.558505	4.6832e-85	5.29157e-84	18.4211	6.78495
Ggnbp2	AE	0.40864	0.160681	4.14605e+07	0.55848	6.62643e-36	4.37063e-35	31.7279	20.3521
Tspan9	AE	0.190665	0.128594	41459549	0.558468	9.85679e-108	1.31419e-106	16.8322	5.08396
Cradd	AE	0.158888	0.129643	41457661	0.558442	9.9277e-173	1.84941e-171	14.4985	2.83769
P2rx4	AE	0.319762	0.138784	4.14571e+07	0.558434	9.6021e-46	7.29973e-45	26.3158	14.5899
Slc35a1	AE	0.186693	0.137183	41455896	0.558418	1.38068e-115	1.92422e-114	16.286	4.66618
Arid2	AE	0.194638	0.134303	41455362	0.558411	9.89661e-99	1.2398e-97	17.279	5.64553
Cox5b	AE	1.25472	0.409569	4.14541e+07	0.558394	1.15344e-22	6.01734e-22	46.5243	44.1035
Cdk8	AE	0.169315	0.132799	41453405	0.558385	1.1477e-145	1.88582e-144	15.144	3.50777
Tbc1d30	AE	0.133069	0.12691	4.14521e+07	0.558368	0	0	12.2642	0.594124
C330007P06Rik	AE	0.185204	0.135124	41451958	0.558365	2.4097e-114	3.32196e-113	16.3357	4.71772
Kif13a	AE	0.152433	0.125765	41447370	0.558304	1.54305e-193	3.13299e-192	14.1013	2.43618
Banf1	AE	0.405164	0.14611	4.14472e+07	0.558301	3.36429e-35	2.19573e-34	32.2244	20.7564
Pum1	AE	0.262661	0.139849	41444842	0.55827	1.53922e-56	1.3409e-55	22.6415	11.0822
Unc119	AE	0.343098	0.13567	4.14413e+07	0.558222	4.42375e-44	3.29504e-43	27.0109	15.1461
Ewsr1	AE	0.489573	0.185973	4.14376e+07	0.558172	3.61117e-32	2.24837e-31	34.1609	23.5561
Snx21	AE	0.196127	0.131045	4.14354e+07	0.558143	7.96414e-98	9.89299e-97	17.279	5.64553
Slc6a14	AE	0.1286	0.12624	4.14322e+07	0.5581	0	0	11.8173	0.195328
Tmem8	AE	0.146475	0.131445	41430253	0.558073	6.58458e-280	1.7934e-278	13.0586	1.45682
Tmem107	AE	0.156405	0.10836	4.14294e+07	0.558062	2.11386e-192	4.28263e-191	14.1013	2.42804
Rnpepl1	AE	0.261668	0.142789	4.14254e+07	0.558007	1.74744e-57	1.53327e-56	22.1946	10.7431
Pts	AE	0.276564	0.139292	41421032	0.557949	4.72374e-53	3.9587e-52	23.3863	11.8391
Tssc4	AE	0.191658	0.132978	41420444	0.557941	3.08999e-101	3.94513e-100	16.9315	5.37696
Gm8730	AE	1.12264	0.0857461	4.1418e+07	0.557908	8.88232e-23	4.63726e-22	53.5253	41.2034
Adi1	AE	0.160874	0.133962	41417743	0.557904	1.1914e-184	2.32622e-183	14.1013	2.55012
Gpn3	AE	0.180735	0.129298	41413905	0.557853	5.41755e-108	7.23003e-107	16.4846	4.95646
B3gat3	AE	0.207051	0.128404	41413131	0.557842	4.55422e-78	4.86693e-77	18.8679	7.33295
Nmt1	AE	0.343098	0.141042	4.14024e+07	0.557698	1.55344e-40	1.09974e-39	28.1033	16.5975
B4galt3	AE	0.177259	0.132578	41402183	0.557695	1.02728e-120	1.48876e-119	15.7895	4.30265
Tbc1d8	AE	0.169811	0.125835	41396257	0.557615	5.59499e-143	9.05515e-142	15.0447	3.47793
Dst	AE	0.225422	0.122875	4.13954e+07	0.557604	1.00038e-70	9.98206e-70	19.8113	8.17395
Ncbp2	AE	0.204071	0.133102	41393421	0.557577	6.35413e-85	7.16798e-84	18.0238	6.55435
Haus7	AE	0.157398	0.130975	41390887	0.557543	3.01473e-181	5.79338e-180	14.0516	2.57454
Fah	AE	0.134558	0.126853	41389646	0.557526	0	0	12.2145	0.710778
Stk11	AE	0.296425	0.141899	4.13879e+07	0.557502	1.56072e-46	1.19985e-45	25.0745	13.7489
Bccip	AE	0.321748	0.145817	4.13869e+07	0.557489	1.64876e-42	1.19937e-41	26.713	15.4689
Echdc2	AE	0.131082	0.127094	41386562	0.557484	0	0	11.8669	0.371667
Smarca2	AE	0.290467	0.145544	41383734	0.557446	1.26208e-51	1.03627e-50	23.3863	11.9991
Eif3a	AE	0.506455	0.143904	4.13768e+07	0.557353	6.54323e-29	3.87159e-28	38.0834	26.5701
Phlda2	AE	0.136048	0.13499	41375561	0.557336	0	0	11.569	0.10309
0610012G03Rik	AE	0.34856	0.139342	4.13703e+07	0.557266	2.05895e-38	1.41088e-37	28.9474	17.5199
Dnajb11	AE	0.370904	0.134312	4.13692e+07	0.557251	7.59392e-37	5.08665e-36	29.8908	18.5372
Ipo13	AE	0.145978	0.124601	41367055	0.557222	1.73226e-211	3.77444e-210	13.5055	2.07536
Chrac1	AE	0.331678	0.154363	4.13667e+07	0.557217	3.26855e-42	2.36781e-41	26.5641	15.4255
Plpp2	AE	0.151936	0.127168	41362289	0.557158	2.72634e-196	5.6005e-195	13.7041	2.28426
Hmg20b	AE	0.264151	0.137187	41360213	0.55713	6.16743e-54	5.21383e-53	22.5422	11.2151
Ywhaq	AE	0.976663	0.396023	4.13596e+07	0.557121	3.96703e-24	2.13478e-23	40.1192	35.8482
Oplah	AE	0.1286	0.123554	4.13592e+07	0.557116	0	0	11.9166	0.49646
Txndc17	AE	0.601291	0.224443	4.1357e+07	0.557086	2.70116e-28	1.58089e-27	36.4449	27.2022
Hmbs	AE	0.176266	0.129252	41356717	0.557082	4.80525e-116	6.72711e-115	15.7895	4.40574
Ube2h	AE	0.265144	0.144447	4.1356e+07	0.557073	3.41357e-55	2.93e-54	22.0953	10.8787
Ccser2	AE	0.233863	0.135873	41352346	0.557024	3.05398e-67	2.96389e-66	19.861	8.50492
Fndc3b	AE	0.186693	0.127742	41350983	0.557005	2.68508e-101	3.43286e-100	16.5839	5.1762
Asna1	AE	0.254717	0.133641	4.13447e+07	0.556921	5.94545e-55	5.09384e-54	22.1946	10.8624
Atp9a	AE	0.136544	0.126127	4.13435e+07	0.556904	0	0	12.3138	0.930523
Ccdc68	AE	0.139523	0.122107	41342129	0.556886	4.08064e-283	1.12455e-281	12.7607	1.35916
Pdhb	AE	0.245283	0.134624	41340295	0.556861	5.05371e-58	4.47074e-57	21.4002	10.1327
Ngrn	AE	0.181728	0.128365	41339247	0.556847	5.01382e-102	6.43954e-101	16.435	5.10295
Dctn3	AE	0.546673	0.217545	4.13359e+07	0.556802	3.52929e-29	2.09846e-28	35.1043	25.5934
C77370	AE	0.131579	0.130901	41335890	0.556802	0	0	11.4201	0.0596837
Ece1	AE	0.2572	0.107122	41335480	0.556796	1.49542e-57	1.31419e-56	21.8967	10.1625
Cnot6	AE	0.233863	0.136796	4.13314e+07	0.556742	2.151e-64	2.03603e-63	20.1092	8.87116
Usp47	AE	0.186197	0.134977	41330550	0.55673	6.57968e-106	8.65717e-105	16.137	4.85608
Rp9	AE	0.479146	0.15037	4.13293e+07	0.556713	5.94372e-29	3.52059e-28	36.8918	25.7182
Uba1	AE	0.316783	0.14663	41326341	0.556673	1.1492e-42	8.37931e-42	25.9186	14.8531
Lrrfip2	AE	0.234856	0.131223	4.13234e+07	0.556634	1.0913e-62	1.01445e-61	20.4071	9.12075
Sqrdl	AE	0.195631	0.128297	41323381	0.556633	1.06618e-87	1.2305e-86	17.3784	6.07146
Cftr	AE	0.132572	0.132029	4.13225e+07	0.556622	0	0	11.3704	0.0461192
Mageh1	AE	0.150943	0.126799	4.13219e+07	0.556614	8.22342e-196	1.6868e-194	13.5551	2.24085
Irak2	AE	0.198113	0.134604	4.13173e+07	0.556552	1.88064e-90	2.21431e-89	17.0804	5.83272
Cblc	AE	0.12711	0.125184	41311959	0.55648	0	0	11.4697	0.173625
Smim20	AE	0.232373	0.130775	41310508	0.55646	1.24597e-60	1.13229e-59	20.6554	9.44087
Ten1	AE	0.264647	0.145443	4.13098e+07	0.55645	3.47421e-55	2.98113e-54	21.7478	10.5993
Sec22a	AE	0.153426	0.126026	41309321	0.556444	8.34911e-172	1.54608e-170	13.9027	2.63693
Gapdh	AE	1.68769	0.37668	4.1308e+07	0.556426	3.2126e-20	1.59147e-19	51.1917	49.0084
Eif3g	AE	0.514896	0.1658	4.13079e+07	0.556425	6.45897e-28	3.74808e-27	37.5372	26.8685
Morn2	AE	0.140516	0.118732	4.13062e+07	0.556401	6.92608e-233	1.61873e-231	13.0586	1.75796
Cald1	AE	0.216981	0.120456	4.13038e+07	0.55637	2.25511e-87	2.59625e-86	17.428	6.02263
Med21	AE	0.306852	0.136184	4.13034e+07	0.556365	2.91488e-43	2.13929e-42	25.571	14.3756
Ssbp1	AE	0.274081	0.131573	4.1303e+07	0.556359	9.09143e-48	7.09649e-47	23.8332	12.6584
Cthrc1	AE	0.134558	0.128644	41302139	0.556347	0	0	11.7676	0.49646
Bckdk	AE	0.194141	0.126156	4.13006e+07	0.556327	8.09577e-85	9.118e-84	17.4777	6.24508
Szt2	AE	0.131579	0.120212	41297511	0.556285	0	0	12.3635	1.11229
Ndfip2	AE	0.270109	0.13262	41291787	0.556208	2.90062e-48	2.28003e-47	23.5353	12.4169
Ahcyl1	AE	0.17279	0.127567	41290717	0.556193	2.73324e-115	3.80169e-114	15.4916	4.28637
Npr2	AE	0.126614	0.122382	4.12889e+07	0.556169	0	0	11.6187	0.385231
Rab5b	AE	0.191162	0.130583	41288583	0.556165	6.97508e-91	8.23336e-90	16.8818	5.71064
Spink5	AE	0.154916	0.154264	4.12838e+07	0.556101	0	0	11.2711	0.051545
Cox6b2	AE	0.197617	0.140836	41283521	0.556096	1.58167e-114	2.18368e-113	15.5412	4.29994
Cenpb	AE	0.227905	0.126063	4.12779e+07	0.556021	1.1236e-66	1.08519e-65	19.5134	8.24177
Hadha	AE	0.273585	0.141928	4.1277e+07	0.556009	7.98731e-50	6.41161e-49	22.8401	11.8282
Slc50a1	AE	0.344588	0.141446	4.1274e+07	0.555968	5.08341e-37	3.41402e-36	28.4012	17.3897
Emd	AE	0.412612	0.162591	4.12725e+07	0.555948	4.71415e-33	2.97748e-32	31.1321	20.3386
Chd4	AE	0.443396	0.151353	4.12724e+07	0.555947	7.64675e-31	4.66046e-30	33.4161	22.4383
Ankrd13c	AE	0.194141	0.133209	41269687	0.55591	3.25417e-89	3.80114e-88	16.8818	5.78118
Cers5	AE	0.253227	0.131147	4.12656e+07	0.555855	6.89682e-53	5.77292e-52	21.996	10.8977
Nr2f2	AE	0.158888	0.117435	41263092	0.555821	1.56883e-172	2.92058e-171	13.8034	2.55012
Atf1	AE	0.296922	0.142829	41262363	0.555811	5.0755e-44	3.77448e-43	24.6276	13.7381
Tbca	AE	1.11619	0.353022	4.12577e+07	0.555748	1.20135e-21	6.13921e-21	43.7934	40.395
Hsd17b12	AE	0.274578	0.133345	4.12457e+07	0.555587	4.0259e-48	3.15746e-47	23.1877	12.1239
Grhpr	AE	0.144985	0.118562	41245439	0.555584	1.53818e-174	2.89431e-173	13.6048	2.49315
Ssr3	AE	0.357498	0.136993	4.12451e+07	0.555579	1.7877e-36	1.19119e-35	28.4012	17.3978
Il6st	AE	0.235849	0.128418	4.1245e+07	0.555578	4.76962e-60	4.30928e-59	20.3078	9.20214
Elfn1	AE	0.120655	0.119977	4.12418e+07	0.555534	0	0	11.1718	0.0651095
Atl3	AE	0.163357	0.130042	41240827	0.555521	1.39015e-143	2.26164e-142	14.2502	3.18494
Cpox	AE	0.164846	0.123909	41236842	0.555468	4.58831e-122	6.68756e-121	14.9454	3.88215
Nr1d1	AE	0.148957	0.131975	4.12366e+07	0.555464	1.20806e-250	2.98802e-249	12.6117	1.52465
Lztr1	AE	0.16286	0.129519	41236393	0.555462	6.56566e-143	1.06138e-141	14.2502	3.19579
Cfap36	AE	0.183217	0.116914	41235922	0.555455	1.13287e-88	1.31998e-87	16.8322	5.71064
Psmd2	AE	0.332175	0.137932	41233320	0.55542	7.12002e-38	4.84338e-37	27.3585	16.4374
Matr3	AE	0.390765	0.147689	4.12332e+07	0.555419	2.23351e-32	1.39434e-31	31.0824	20.4417
Gm9493	AE	0.930983	0.0184197	4.12322e+07	0.555405	1.67543e-22	8.70485e-22	48.9076	35.7532
D17Wsu92e	AE	0.213505	0.128266	41221863	0.555266	3.01969e-68	2.96245e-67	18.7686	7.77787
Rybp	AE	0.157398	0.119255	4.12216e+07	0.555262	9.75151e-129	1.47585e-127	14.6475	3.60544
Sh3rf1	AE	0.132572	0.121829	4.12203e+07	0.555245	0	0	12.0655	1.02276
Gne	AE	0.148957	0.124596	4.12182e+07	0.555216	1.307e-181	2.51509e-180	13.3565	2.33309
Gas2l1	AE	0.170308	0.12408	4.12165e+07	0.555194	3.73374e-115	5.18557e-114	15.144	4.12089
Hnrnpk	AE	1.39573	0.376523	4.12161e+07	0.555188	1.41715e-19	6.91871e-19	50.5462	48.3818
Uap1l1	AE	0.188679	0.124221	41215829	0.555185	7.38229e-88	8.54119e-87	16.7329	5.71336
Ssx2ip	AE	0.129096	0.116563	41215456	0.55518	8.00191e-296	2.28385e-294	12.2145	1.18011
Ap2b1	AE	0.262661	0.12661	4.12087e+07	0.555089	2.71486e-47	2.10098e-46	23.0884	12.1375
Trim56	AE	0.201589	0.13222	41205722	0.555049	1.30184e-78	1.3971e-77	17.428	6.50009
Arcn1	AE	0.264151	0.136021	4.12052e+07	0.555041	4.10947e-49	3.26971e-48	22.3932	11.5542
Pcnp	AE	0.327706	0.141954	41204486	0.555032	5.20557e-38	3.5497e-37	26.8123	16.082
Sfxn2	AE	0.150447	0.125515	41204262	0.555029	1.41763e-178	2.70015e-177	13.3565	2.36564
Zfand6	AE	0.542701	0.207414	4.12003e+07	0.554976	3.11527e-27	1.78155e-26	35.3029	25.8973
Tbcel	AE	0.170804	0.122108	41200092	0.554973	3.06161e-106	4.03778e-105	15.4916	4.5034
Actr1b	AE	0.203575	0.129432	41198559	0.554952	7.6494e-75	7.91777e-74	17.7756	6.86905
Sec31a	AE	0.227408	0.130775	4.1196e+07	0.554917	3.35432e-61	3.0662e-60	19.6624	8.7518
Tacstd2	AE	0.180238	0.156501	41191637	0.554859	4.35662e-208	9.36874e-207	12.86	1.92073
Ubap2l	AE	0.388282	0.15207	4.11911e+07	0.554852	1.30445e-32	8.17179e-32	30.288	19.6712
Ccdc186	AE	0.176763	0.130698	4.1191e+07	0.554851	2.75356e-108	3.68181e-107	15.2929	4.38132
Gzf1	AE	0.145978	0.124818	4.11886e+07	0.554818	2.093e-200	4.36677e-199	12.9593	2.01568
Cltc	AE	0.427507	0.155567	4.11868e+07	0.554793	1.03619e-32	6.50642e-32	30.0894	19.4515
Hacd2	AE	0.212016	0.124742	4.11863e+07	0.554788	4.861e-66	4.66906e-65	18.8679	7.9325
Ufm1	AE	0.301887	0.130161	41182197	0.554732	1.29577e-40	9.18724e-40	25.3724	14.5194
Cluh	AE	0.157895	0.123902	4.11802e+07	0.554705	6.19095e-142	9.94494e-141	14.0516	3.12254
Ythdf2	AE	0.257696	0.141964	4.11787e+07	0.554684	8.06194e-53	6.73809e-52	21.1519	10.3904
Srsf3	AE	0.958788	0.385364	4.11775e+07	0.554668	8.47126e-23	4.42512e-22	38.3813	34.1662
Maml3	AE	0.138034	0.122001	41176152	0.55465	5.71144e-242	1.37266e-240	12.4628	1.54635
Akr1b8	AE	0.143992	0.135338	4.11745e+07	0.554628	0	0	11.6683	0.746046
Ak3	AE	0.183714	0.122918	4.11712e+07	0.554584	1.20714e-87	1.39261e-86	16.4846	5.59128
Srsf1	AE	0.318272	0.128993	4.11708e+07	0.554579	4.02079e-37	2.70685e-36	27.0606	16.2502
Bmp3	AE	0.12711	0.121657	41170221	0.55457	0	0	11.3704	0.453053
Cdc42bpg	AE	0.127607	0.117271	4.11647e+07	0.554495	0	0	11.8669	0.968503
Anapc4	AE	0.167329	0.124546	41163315	0.554477	4.09668e-113	5.60895e-112	14.9454	4.09104
Pdzd11	AE	0.182224	0.12387	41162103	0.554461	1.0912e-88	1.27196e-87	16.3357	5.48547
Dync1h1	AE	0.262165	0.136151	41156368	0.554384	8.29197e-50	6.64853e-49	21.7974	11.0279
Ssr4	AE	0.842105	0.29326	4.11526e+07	0.554333	9.22897e-24	4.921e-23	36.7925	31.1359
Nudc	AE	0.459285	0.154627	4.11508e+07	0.554309	4.22867e-30	2.55004e-29	31.4796	21.4753
Atxn7	AE	0.209533	0.130018	41148851	0.554282	1.56216e-69	1.545e-68	18.0735	7.3004
Hrct1	AE	0.127607	0.12039	4.11478e+07	0.554269	0	0	11.4201	0.558856
Ddah2	AE	0.231877	0.120567	4.11467e+07	0.554254	2.0645e-64	1.95481e-63	18.9672	7.97862
Tle6	AE	0.128103	0.125309	41146165	0.554246	0	0	11.1221	0.276715
Dpm3	AE	0.53426	0.205702	4.11372e+07	0.554125	1.41136e-26	7.97512e-26	34.7567	25.7237
Trib1	AE	0.33565	0.118456	41131827	0.554053	6.19684e-40	4.34633e-39	25.422	14.3322
Mlph	AE	0.122145	0.118049	41131419	0.554048	0	0	11.1718	0.360815
Tcn2	AE	0.316286	0.102212	4.11253e+07	0.553965	1.0794e-38	7.42561e-38	26.1668	14.8694
Tjp1	AE	0.168322	0.117075	4.11242e+07	0.553951	4.29653e-106	5.66111e-105	15.144	4.32164
Clpx	AE	0.165839	0.115976	4.11215e+07	0.553914	1.34966e-97	1.67431e-96	15.5412	4.77741
RP24-330M21.1	AE	0.132075	0.124724	4.11208e+07	0.553905	0	0	11.4697	0.694501
Stard4	AE	0.163853	0.121586	41118509	0.553874	3.78994e-114	5.21704e-113	14.6971	3.94455
Bcr	AE	0.139027	0.118436	4.11172e+07	0.553857	6.59249e-208	1.4166e-206	12.6117	1.83934
Midn	AE	0.291956	0.129752	41113615	0.553808	6.05881e-41	4.30669e-40	24.5283	13.7761
Ndufa1	AE	0.780536	0.317282	4.11136e+07	0.553807	3.26342e-23	1.71915e-22	37.14	31.5564
Rab13	AE	0.130586	0.114851	41113540	0.553807	2.83165e-246	6.8942e-245	12.2145	1.4514
Gnaq	AE	0.245283	0.124695	41112779	0.553797	1.15887e-52	9.65116e-52	20.854	10.0187
Spred2	AE	0.139523	0.119421	41110176	0.553761	9.6098e-201	2.01245e-199	12.6614	1.92073
Glyr1	AE	0.248262	0.129302	4.11101e+07	0.553761	1.87611e-49	1.49699e-48	21.4499	10.8353
Hbp1	AE	0.284508	0.133509	41104484	0.553685	1.13582e-41	8.16688e-41	23.9821	13.4098
Lsm6	AE	0.425521	0.132149	4.11036e+07	0.553673	9.53217e-29	5.62468e-28	32.9196	22.1861
Sult2b1	AE	0.125621	0.121551	4.11027e+07	0.553661	0	0	11.1221	0.39337
Ppp4r2	AE	0.231877	0.125043	41101196	0.553641	9.79324e-54	8.25161e-53	20.4071	9.7203
Commd9	AE	0.166832	0.12698	41096929	0.553583	9.77783e-116	1.36407e-114	14.4985	3.83332
Slc44a1	AE	0.16435	0.120184	41091541	0.55351	2.87359e-111	3.89814e-110	14.6971	4.00695
Erp44	AE	0.377358	0.143724	4.10909e+07	0.553501	4.44124e-32	2.76089e-31	29.1956	18.8465
Vamp2	AE	0.216485	0.127936	4.10899e+07	0.553489	2.80571e-61	2.56722e-60	18.8183	8.22821
Ephb3	AE	0.122642	0.119115	41089076	0.553477	0	0	11.0228	0.32826
Vnn1	AE	0.130089	0.128869	4.1081e+07	0.553369	0	0	10.7746	0.100377
Ppp2r2a	AE	0.284012	0.127722	41079001	0.553342	1.37158e-39	9.57916e-39	24.6276	14.1125
Vapb	AE	0.272095	0.122995	41076459	0.553307	1.08987e-41	7.83848e-41	23.7835	13.1684
Eif3c	AE	0.453327	0.147692	4.10755e+07	0.553295	5.37911e-27	3.06429e-26	34.3595	23.9521
Aldh3a2	AE	0.172294	0.126283	41075015	0.553288	1.53902e-104	2.00797e-103	14.8957	4.28366
Sema3b	AE	0.124628	0.118388	41071362	0.553239	0	0	11.2214	0.575134
Idh3a	AE	0.229891	0.123735	41071216	0.553237	8.35604e-55	7.14602e-54	19.9106	9.32151
Bicc1	AE	0.131082	0.121397	4.10706e+07	0.553228	0	0	11.4201	0.767749
Vdac3	AE	0.418073	0.130886	41070485	0.553227	2.95567e-28	1.72732e-27	32.8203	22.2702
Arfip2	AE	0.152929	0.118774	41067679	0.553189	4.33396e-131	6.62011e-130	13.853	3.23377
Tmem258	AE	0.989573	0.405975	4.10667e+07	0.553176	3.15421e-21	1.59788e-20	39.1758	35.4955
Prkab1	AE	0.180238	0.122454	41066307	0.553171	6.74221e-86	7.68003e-85	15.9881	5.40137
Txnrd1	AE	0.236842	0.123742	4.10647e+07	0.553148	2.91474e-54	2.47302e-53	20.0099	9.39475
Nfic	AE	0.23287	0.111495	41064060	0.55314	1.14954e-51	9.44149e-51	20.7051	9.96717
Mff	AE	0.349553	0.134556	4.10626e+07	0.553121	4.57637e-32	2.84426e-31	28.9474	18.5264
[truncated: 196,022 more rows]

## Sheet: fibroblast.subcluster.markers
feature	group	avgExpr	logFC	statistic	auc	pval	padj	pct_in	pct_out
Acta2	Airway smooth muscle	37.9512	37.0311	40587	0.988938	2.01499e-51	5.64178e-48	100	17.1828
Tagln	Airway smooth muscle	19.3659	18.3399	40174.5	0.978887	5.65975e-34	7.92336e-31	100	33.2667
Myl6	Airway smooth muscle	19.0488	15.851	37442	0.912307	1.28783e-19	6.93422e-17	100	76.3237
Tmsb4x	Airway smooth muscle	29.5854	15.6703	31847	0.77598	1.94571e-09	3.75711e-07	100	93.4066
mt-Atp6	Airway smooth muscle	31.1463	15.0624	29079.5	0.708548	5.77677e-06	0.000429029	97.561	99.001
mt-Co3	Airway smooth muscle	25.0732	13.242	29966	0.730148	5.55633e-07	6.85338e-05	100	97.4026
Myl9	Airway smooth muscle	12.878	12.2737	39276.5	0.957006	3.55856e-35	5.86094e-32	95.122	26.6733
Crip1	Airway smooth muscle	15.8049	10.5322	33055.5	0.805426	9.49394e-12	2.3524e-09	95.122	62.5375
mt-Cytb	Airway smooth muscle	18.7805	9.32095	29615.5	0.721608	1.41329e-06	0.000121756	100	96.6034
Tpm2	Airway smooth muscle	8.80488	8.42126	37691.5	0.918386	1.78912e-36	3.33957e-33	90.2439	18.981
mt-Nd1	Airway smooth muscle	13.6098	7.01635	28363.5	0.691102	3.11636e-05	0.00204824	97.561	92.3077
Igfbp7	Airway smooth muscle	11.122	6.7753	34334	0.836578	1.48416e-13	4.94704e-11	97.561	75.5245
Fth1	Airway smooth muscle	20	6.19281	26984	0.657489	0.000615103	0.0260549	97.561	95.2048
Mustn1	Airway smooth muscle	6.95122	5.91326	36567	0.890987	1.23068e-27	1.27621e-24	95.122	24.0759
Dstn	Airway smooth muscle	6.56098	5.57496	35836	0.873176	4.90348e-18	2.32699e-15	90.2439	51.8482
Actc1	Airway smooth muscle	5.56098	5.52301	32871.5	0.800943	1.84449e-97	2.58219e-93	60.9756	0.999001
Tpm1	Airway smooth muscle	6.07317	5.4418	38357.5	0.934614	1.71444e-26	1.54848e-23	97.561	39.6603
Eef1a1	Airway smooth muscle	11.1707	5.38252	29525.5	0.719415	1.68592e-06	0.00014261	95.122	88.2118
mt-Nd4	Airway smooth muscle	11.5122	5.27343	29594	0.721084	1.43302e-06	0.000123077	97.561	91.8082
mt-Co2	Airway smooth muscle	11.5122	4.62408	26694.5	0.650435	0.0010464	0.0369461	92.6829	93.1069
Myh11	Airway smooth muscle	4.53659	4.43169	35975	0.876562	1.62998e-61	6.51967e-58	78.0488	6.09391
Cald1	Airway smooth muscle	5.53659	4.30682	34949	0.851563	1.2636e-15	4.65521e-13	97.561	58.9411
Des	Airway smooth muscle	4.70732	4.29773	35428	0.863234	2.25578e-24	1.6621e-21	85.3659	24.1758
Actg2	Airway smooth muscle	4.12195	4.03604	34577.5	0.842511	1.55431e-70	1.08798e-66	70.7317	3.5964
Cnn1	Airway smooth muscle	3.43902	3.37609	35771.5	0.871604	2.52052e-116	7.05721e-112	75.6098	1.3986
Flna	Airway smooth muscle	3.73171	3.20823	35461.5	0.864051	8.1637e-21	4.86331e-18	90.2439	32.6673
S100a6	Airway smooth muscle	6.17073	2.95395	30162.5	0.734936	1.02676e-07	1.48187e-05	90.2439	56.5435
Timp3	Airway smooth muscle	4.92683	2.91784	29775.5	0.725506	3.21146e-07	4.20176e-05	90.2439	57.5425
Mylk	Airway smooth muscle	3.97561	2.90168	32803.5	0.799286	3.19001e-12	8.11973e-10	90.2439	50.2498
Lgals1	Airway smooth muscle	6.31707	2.87751	30515	0.743525	7.21014e-08	1.05144e-05	95.122	68.8312
Csrp1	Airway smooth muscle	4.87805	2.70722	29895.5	0.72843	3.77231e-07	4.88044e-05	92.6829	69.7303
Dynll1	Airway smooth muscle	5.19512	2.69362	29860	0.727565	5.03425e-07	6.29258e-05	92.6829	72.2278
Actg1	Airway smooth muscle	5.92683	2.44231	28353	0.690846	2.44399e-05	0.00165688	87.8049	68.6314
Ptma	Airway smooth muscle	6.56098	2.39015	27432.5	0.668417	0.000231076	0.0114715	90.2439	81.8182
mt-Nd2	Airway smooth muscle	5.2439	2.37677	27446	0.668746	0.00019089	0.00995526	78.0488	70.4296
Rps3a1	Airway smooth muscle	5.68293	2.36325	27760.5	0.676409	0.000100989	0.00567788	87.8049	72.5275
Prss23	Airway smooth muscle	2.58537	2.28367	33981.5	0.827989	1.06053e-30	1.41398e-27	75.6098	12.3876
Ppp1r14a	Airway smooth muscle	3.78049	2.25701	30520.5	0.743659	3.41916e-08	5.20289e-06	82.9268	58.5415
Actn1	Airway smooth muscle	2.34146	2.12968	33643.5	0.819753	8.56562e-25	6.48186e-22	73.1707	16.2837
Cox4i1	Airway smooth muscle	3.92683	2.06469	29113	0.709364	3.04386e-06	0.000237396	82.9268	67.4326
Lmod1	Airway smooth muscle	2.14634	2.05244	35224	0.858264	6.10426e-57	2.13641e-53	75.6098	5.99401
Sepw1	Airway smooth muscle	4.02439	1.97644	27918.5	0.680259	6.49725e-05	0.00384342	85.3659	72.3277
Ckb	Airway smooth muscle	2.39024	1.88775	33850.5	0.824797	6.51961e-18	3.04237e-15	85.3659	29.1708
Filip1l	Airway smooth muscle	2.09756	1.87478	33914.5	0.826357	3.52737e-25	2.74341e-22	75.6098	16.7832
Thbs1	Airway smooth muscle	2.80488	1.87281	28102.5	0.684742	8.69789e-07	7.63424e-05	65.8537	29.3706
Cox6c	Airway smooth muscle	3.34146	1.83097	29026.5	0.707256	3.12811e-06	0.000242615	82.9268	63.2368
Map1b	Airway smooth muscle	1.92683	1.80995	33475.5	0.81566	3.22018e-35	5.63512e-32	68.2927	9.19081
Calm2	Airway smooth muscle	3.43902	1.71775	28668	0.698521	9.08694e-06	0.000662566	82.9268	65.6344
Naca	Airway smooth muscle	3.17073	1.66424	26841	0.654005	0.000495421	0.021879	70.7317	59.9401
Ppia	Airway smooth muscle	5.02439	1.66175	26893.5	0.655284	0.000656266	0.0274661	92.6829	77.3227
H3f3a	Airway smooth muscle	3.07317	1.6426	27399	0.667601	0.000121496	0.00667013	70.7317	54.1459
S100a11	Airway smooth muscle	3.4878	1.60669	29222.5	0.712032	1.83481e-06	0.000154273	82.9268	61.9381
Cdc42ep3	Airway smooth muscle	1.68293	1.52908	31782	0.774396	7.364e-24	5.15461e-21	63.4146	11.3886
Eln	Airway smooth muscle	7.29268	1.50747	29461.5	0.717855	4.84867e-07	6.14289e-05	85.3659	50.8492
Cnn3	Airway smooth muscle	2	1.4955	29810.5	0.726359	6.86328e-09	1.20858e-06	68.2927	34.3656
Lpp	Airway smooth muscle	1.7561	1.49336	32431.5	0.790222	4.49402e-18	2.20751e-15	70.7317	20.4795
Cd9	Airway smooth muscle	2.41463	1.46458	28298.5	0.689518	8.29914e-07	7.33021e-05	63.4146	31.8681
Cpe	Airway smooth muscle	1.5122	1.44227	28294	0.689408	6.12309e-26	5.04236e-23	41.4634	3.8961
Ybx1	Airway smooth muscle	3.53659	1.39173	26592	0.647937	0.000980837	0.0348951	78.0488	66.7333
Id2	Airway smooth muscle	1.65854	1.36783	28661	0.69835	2.79848e-11	6.42251e-09	51.2195	15.1848
Nrp1	Airway smooth muscle	2.17073	1.36753	28943	0.705222	7.33615e-07	7.05888e-05	70.7317	43.0569
Itgb1	Airway smooth muscle	2.17073	1.36154	30274.5	0.737665	1.98843e-08	3.31394e-06	80.4878	48.5514
Hsp90ab1	Airway smooth muscle	3.60976	1.33203	27727	0.675593	0.000102035	0.00571377	85.3659	71.2288
Lmcd1	Airway smooth muscle	1.4878	1.27901	30307	0.738457	7.85068e-17	3.14016e-14	58.5366	13.2867
Gapdh	Airway smooth muscle	1.73171	1.22122	28305.5	0.689688	5.12297e-07	6.37503e-05	60.9756	30.3696
Adamts1	Airway smooth muscle	1.78049	1.21106	28179.5	0.686618	7.77871e-07	7.05888e-05	63.4146	30.1698
Slc25a4	Airway smooth muscle	2.21951	1.19154	26979.5	0.657379	0.000280047	0.0135424	70.7317	54.7453
Atp5l	Airway smooth muscle	2.53659	1.18094	27492.5	0.669879	0.000100655	0.0056739	73.1707	54.8452
Serf2	Airway smooth muscle	3.21951	1.17356	26390	0.643016	0.00138327	0.0467757	78.0488	63.5365
Dnajb4	Airway smooth muscle	1.4878	1.17012	28581.5	0.696413	1.68653e-08	2.84465e-06	56.0976	23.7762
Slmap	Airway smooth muscle	1.26829	1.15041	31651	0.771204	9.40187e-26	7.52122e-23	60.9756	9.89011
Serpine2	Airway smooth muscle	1.85366	1.10541	28667.5	0.698509	1.23809e-06	0.000107656	68.2927	41.0589
Cd63	Airway smooth muscle	2.80488	1.07461	26762	0.65208	0.000648249	0.0272527	82.9268	64.5355
Cav1	Airway smooth muscle	1.73171	1.07037	28471.5	0.693733	2.61754e-07	3.50663e-05	65.8537	29.6703
Cyr61	Airway smooth muscle	3.04878	1.06876	26237.5	0.6393	0.000702571	0.0290137	65.8537	40.6593
Uqcrh	Airway smooth muscle	2.07317	1.05019	26881.5	0.654991	0.000268903	0.0131167	65.8537	48.0519
Fblim1	Airway smooth muscle	1.19512	1.02329	31453.5	0.766392	8.29646e-20	4.55476e-17	65.8537	13.8861
Gadd45g	Airway smooth muscle	1.43902	0.995468	28025.5	0.682866	8.66794e-09	1.50741e-06	53.6585	18.0819
Pls3	Airway smooth muscle	1.14634	0.990497	30500.5	0.743171	3.1088e-17	1.28005e-14	58.5366	13.5864
Cdh13	Airway smooth muscle	1	0.985015	30820	0.750956	3.05159e-70	1.70883e-66	51.2195	1.2987
Fam129a	Airway smooth muscle	1.14634	0.983504	28558.5	0.695853	1.4282e-12	4.39429e-10	48.7805	12.4875
Ppp1r12a	Airway smooth muscle	1.12195	0.980093	29052.5	0.70789	8.95461e-15	3.17367e-12	51.2195	11.3886
Ndufa13	Airway smooth muscle	1.80488	0.974708	28634	0.697693	2.82289e-06	0.000220777	75.6098	46.953
Ankrd1	Airway smooth muscle	0.97561	0.969616	26418.5	0.64371	1.54306e-43	3.3234e-40	29.2683	0.599401
Tm4sf1	Airway smooth muscle	1.58537	0.949002	25834	0.629468	0.000273028	0.0132487	48.7805	25.3746
Ptrf	Airway smooth muscle	1.58537	0.947004	28882	0.703735	3.78247e-07	4.88044e-05	70.7317	37.8621
Sncg	Airway smooth muscle	0.95122	0.894276	27042	0.658902	2.11142e-26	1.84742e-23	34.1463	2.3976
Ppp1cb	Airway smooth muscle	1.26829	0.891669	27080.5	0.65984	1.69275e-05	0.00117607	53.6585	29.5704
Ndufa6	Airway smooth muscle	1.53659	0.891231	26359	0.64226	0.000387971	0.0176344	58.5366	37.8621
Ndrg2	Airway smooth muscle	1.39024	0.867766	27242	0.663775	2.89348e-05	0.00192891	60.9756	35.0649
Fstl1	Airway smooth muscle	1.68293	0.860749	28354	0.69087	2.56481e-06	0.000202288	73.1707	39.1608
Prkcdbp	Airway smooth muscle	1.53659	0.848274	26841	0.654005	0.000119468	0.00658463	60.9756	37.7622
Tinagl1	Airway smooth muscle	1.07317	0.847397	29592	0.721035	9.43645e-16	3.52282e-13	56.0976	11.988
Atp5h	Airway smooth muscle	1.70732	0.84418	26679.5	0.650069	0.000354943	0.0165634	65.8537	45.5544
Ndufa4	Airway smooth muscle	1.82927	0.833264	27611.5	0.672778	5.15244e-05	0.0031776	78.0488	48.6513
Adam33	Airway smooth muscle	0.97561	0.819766	29283.5	0.713518	1.87962e-17	7.85485e-15	51.2195	9.49051
Tnnt2	Airway smooth muscle	0.829268	0.803294	21441.5	0.522441	0.000200106	0.0103182	4.87805	0.3996
Uqcr11	Airway smooth muscle	1.63415	0.802978	27117	0.66073	0.000129292	0.00702921	70.7317	45.8541
Gm13889	Airway smooth muscle	1.78049	0.790478	26861.5	0.654504	9.95603e-05	0.00563149	63.4146	35.8641
Pi15	Airway smooth muscle	0.926829	0.783972	28593.5	0.696706	2.76239e-14	9.66802e-12	48.7805	10.3896
Csrp2	Airway smooth muscle	1.14634	0.782705	27363.5	0.666736	7.59754e-08	1.10219e-05	48.7805	17.0829
Ptms	Airway smooth muscle	1.68293	0.781828	26845.5	0.654114	0.000317459	0.0150909	73.1707	52.048
Lims2	Airway smooth muscle	0.95122	0.777393	29953.5	0.729843	7.57218e-16	2.9043e-13	58.5366	13.1868
Synpo2	Airway smooth muscle	0.804878	0.776906	28577	0.696304	1.81888e-34	2.82926e-31	41.4634	2.6973
Pcp4l1	Airway smooth muscle	0.829268	0.770327	28119	0.685144	5.42379e-21	3.30132e-18	41.4634	5.09491
Hcfc1r1	Airway smooth muscle	1.17073	0.76214	29080.5	0.708572	2.10671e-08	3.44946e-06	65.8537	29.0709
Col18a1	Airway smooth muscle	0.853659	0.756755	29118	0.709486	2.71742e-18	1.38336e-15	48.7805	8.49151
Hspb6	Airway smooth muscle	0.780488	0.756512	27692.5	0.674752	4.71175e-34	6.94339e-31	36.5854	1.998
F3	Airway smooth muscle	0.878049	0.751176	25768	0.62786	2.57878e-07	3.4713e-05	34.1463	9.89011
Msn	Airway smooth muscle	1.26829	0.747813	25875.5	0.630479	0.000780352	0.0298108	53.6585	34.1658
Olfml2b	Airway smooth muscle	0.878049	0.742185	29281.5	0.713469	1.07981e-17	4.6395e-15	51.2195	9.29071
Pbxip1	Airway smooth muscle	1	0.74026	27631.5	0.673266	3.18555e-07	4.18742e-05	51.2195	22.1778
Rsu1	Airway smooth muscle	1.2439	0.735411	29893	0.728369	7.64003e-09	1.33696e-06	73.1707	36.0639
Fxyd1	Airway smooth muscle	2.02439	0.73468	27154.5	0.661643	0.000248438	0.0121664	82.9268	63.3367
Spint2	Airway smooth muscle	0.97561	0.732853	28510	0.694671	1.11327e-10	2.45437e-08	53.6585	15.6843
Mcam	Airway smooth muscle	0.902439	0.729612	27436	0.668502	3.84054e-10	7.90671e-08	43.9024	11.7882
Dst	Airway smooth muscle	0.95122	0.718452	27364	0.666748	2.18139e-07	2.96489e-05	48.7805	19.0809
Gpc6	Airway smooth muscle	0.756098	0.705149	28795	0.701615	2.79845e-28	3.13416e-25	43.9024	3.996
Msrb1	Airway smooth muscle	0.902439	0.702639	27480.5	0.669587	2.58974e-10	5.45189e-08	43.9024	11.6883
Tnfrsf12a	Airway smooth muscle	0.902439	0.695646	25045.5	0.610256	0.000131148	0.00711631	34.1463	14.5854
Sh3bgr	Airway smooth muscle	0.707317	0.692332	28809	0.701957	1.60712e-53	4.99975e-50	41.4634	1.1988
Gm26802	Airway smooth muscle	0.756098	0.692161	24679	0.601326	2.99366e-08	4.60546e-06	24.3902	4.7952
Eif3h	Airway smooth muscle	1.36585	0.690529	26935	0.656295	0.000111242	0.00619215	65.8537	38.8611
Ndufb9	Airway smooth muscle	1.26829	0.689871	26232.5	0.639178	0.000580103	0.0247596	60.9756	40.0599
Rhoj	Airway smooth muscle	1.02439	0.688726	27611.5	0.672778	1.58947e-06	0.000135269	56.0976	26.4735
Aspn	Airway smooth muscle	1.29268	0.687288	27107.5	0.660498	5.4657e-08	8.14012e-06	48.7805	14.8851
Palld	Airway smooth muscle	0.926829	0.683073	27559.5	0.671511	6.75233e-08	9.89836e-06	51.2195	18.2817
Itih4	Airway smooth muscle	0.682927	0.677932	24434.5	0.595368	4.39004e-27	4.09723e-24	19.5122	0.4995
Fbxl22	Airway smooth muscle	0.682927	0.671938	28881	0.703711	1.33047e-62	6.20864e-59	41.4634	0.799201
Notch3	Airway smooth muscle	0.853659	0.670841	28803	0.70181	5.43313e-14	1.8328e-11	51.2195	11.3886
Lmna	Airway smooth muscle	1.26829	0.667893	27374.5	0.667004	2.35682e-05	0.00160166	63.4146	35.8641
Itga8	Airway smooth muscle	1.19512	0.66665	25576	0.623182	0.000905232	0.0325361	51.2195	28.971
Ebf1	Airway smooth muscle	1.12195	0.665408	29341	0.714919	1.55065e-10	3.28913e-08	65.8537	20.6793
Map1lc3a	Airway smooth muscle	1.41463	0.663385	26816	0.653395	0.0002365	0.0117199	70.7317	44.7552
Gm10076	Airway smooth muscle	1.46341	0.659219	25494	0.621184	0.000512721	0.0224308	48.7805	23.8761
Oat	Airway smooth muscle	1.17073	0.637265	26312.5	0.641127	0.000327258	0.015504	58.5366	35.6643
Vcl	Airway smooth muscle	0.878049	0.628299	27989	0.681977	2.2112e-08	3.50813e-06	53.6585	19.4805
Rbpms	Airway smooth muscle	1.07317	0.626617	27055	0.659219	3.49031e-05	0.0022414	60.9756	33.0669
Pdlim7	Airway smooth muscle	0.780488	0.613655	28018.5	0.682695	3.66656e-10	7.60444e-08	48.7805	14.4855
Slc25a3	Airway smooth muscle	1.21951	0.610122	26511	0.645964	0.000299162	0.0142939	63.4146	39.0609
Pkm	Airway smooth muscle	1.12195	0.609464	26510	0.645939	0.000142764	0.00764291	58.5366	32.3676
Zyx	Airway smooth muscle	1.41463	0.604444	27988	0.681952	1.09014e-05	0.000778645	78.0488	42.5574
Lgals3	Airway smooth muscle	0.804878	0.59309	25523.5	0.621902	2.65333e-06	0.000208097	34.1463	11.0889
Arid5b	Airway smooth muscle	0.829268	0.592505	27427	0.668283	1.86929e-07	2.57823e-05	51.2195	19.1808
Snhg18	Airway smooth muscle	1	0.589411	27141.5	0.661326	7.71153e-06	0.000568198	56.0976	26.3736
Svil	Airway smooth muscle	0.756098	0.588265	27644.5	0.673583	9.22986e-10	1.81991e-07	46.3415	13.4865
Nexn	Airway smooth muscle	0.853659	0.587924	26011	0.633781	3.7171e-05	0.00237614	43.9024	19.6803
Rpl23a-ps3	Airway smooth muscle	1.2439	0.587559	26599.5	0.64812	4.31435e-06	0.000330048	48.7805	18.981
Kif5b	Airway smooth muscle	1.09756	0.576082	26733.5	0.651385	0.000126433	0.00688714	60.9756	36.2637
Pdcl3	Airway smooth muscle	0.829268	0.573524	28281.5	0.689104	2.06631e-08	3.4032e-06	56.0976	21.6783
Nenf	Airway smooth muscle	1.5122	0.571136	26245.5	0.639495	0.00111739	0.0390584	70.7317	51.1489
Tln1	Airway smooth muscle	1	0.57043	25765	0.627787	0.000705089	0.0290748	53.6585	30.969
Atpif1	Airway smooth muscle	1.31707	0.56982	25956.5	0.632453	0.00142616	0.0481679	65.8537	43.956
Ramp1	Airway smooth muscle	0.658537	0.568626	26304.5	0.640932	8.13387e-12	2.03339e-09	34.1463	6.09391
Uqcr10	Airway smooth muscle	1.31707	0.567822	25946.5	0.632209	0.00146536	0.0493726	63.4146	44.2557
Actn4	Airway smooth muscle	0.780488	0.55871	27944.5	0.680892	2.19415e-09	4.17918e-07	51.2195	15.8841
Pcdh7	Airway smooth muscle	0.585366	0.548403	27937.5	0.680722	2.98351e-27	2.88052e-24	39.0244	3.1968
Ncl	Airway smooth muscle	0.95122	0.543627	26924	0.656027	2.12616e-05	0.00145551	56.0976	27.972
Cfl2	Airway smooth muscle	0.780488	0.540728	25936	0.631953	5.37651e-05	0.00330125	43.9024	20.1798
Id4	Airway smooth muscle	0.560976	0.529008	26002.5	0.633574	2.77867e-18	1.38929e-15	29.2683	2.7972
Net1	Airway smooth muscle	0.731707	0.510928	25453	0.620185	1.56398e-06	0.000133506	34.1463	10.0899
Ehd4	Airway smooth muscle	0.902439	0.499842	26060.5	0.634987	2.68086e-05	0.00180004	46.3415	18.981
Ccl19	Airway smooth muscle	0.560976	0.494043	25282.5	0.61603	9.88983e-12	2.40787e-09	26.8293	3.8961
Set	Airway smooth muscle	0.902439	0.493848	26262.5	0.639909	0.000177394	0.00937142	56.0976	29.7702
Stom	Airway smooth muscle	0.585366	0.490461	27180.5	0.662277	4.41262e-13	1.40396e-10	39.0244	7.39261
Ccdc107	Airway smooth muscle	0.682927	0.484126	25833	0.629444	2.25197e-05	0.00153413	41.4634	16.7832
Jph2	Airway smooth muscle	0.512195	0.472235	28291	0.689335	2.37423e-26	2.01443e-23	41.4634	3.7962
Ednrb	Airway smooth muscle	0.536585	0.468653	24096	0.58712	1.88955e-06	0.000157927	21.9512	4.8951
Kcnk3	Airway smooth muscle	0.731707	0.467971	28363.5	0.691102	3.59642e-10	7.51464e-08	56.0976	15.984
Zak	Airway smooth muscle	0.609756	0.4659	26698	0.65052	4.26031e-08	6.41314e-06	41.4634	12.5874
Rock1	Airway smooth muscle	0.682927	0.465145	25164	0.613143	0.000354543	0.0165634	39.0244	18.6813
Sh3bgrl	Airway smooth muscle	1.31707	0.463926	26247.5	0.639543	0.00100363	0.0356156	75.6098	49.3506
Nudt4	Airway smooth muscle	0.560976	0.458079	25828.5	0.629334	1.04274e-07	1.49722e-05	34.1463	9.39061
Kcnmb1	Airway smooth muscle	0.463415	0.454424	27365.5	0.666784	5.15245e-46	1.31149e-42	34.1463	0.899101
Htra1	Airway smooth muscle	0.731707	0.449989	28051	0.683487	1.15345e-08	1.96923e-06	56.0976	18.6813
S100a4	Airway smooth muscle	0.536585	0.446675	24612.5	0.599705	2.95658e-08	4.57355e-06	24.3902	4.5954
Plekho1	Airway smooth muscle	0.512195	0.446261	27373.5	0.666979	8.07915e-16	3.05687e-13	39.0244	5.99401
Park7	Airway smooth muscle	1.14634	0.444044	26180.5	0.637911	0.00090643	0.0325373	73.1707	44.1558
Nov	Airway smooth muscle	0.463415	0.437441	25665	0.62535	5.31958e-21	3.30132e-18	26.8293	1.8981
Ndufb7	Airway smooth muscle	0.878049	0.432494	25789	0.628372	0.000711914	0.0291843	53.6585	31.5684
Eif5b	Airway smooth muscle	0.804878	0.431252	25637	0.624668	0.000631838	0.0266028	51.2195	27.8721
Lrrfip1	Airway smooth muscle	0.536585	0.430691	25957.5	0.632477	9.42651e-09	1.62921e-06	34.1463	8.19181
Rrad	Airway smooth muscle	0.512195	0.428279	25916.5	0.631478	1.80124e-11	4.16801e-09	31.7073	5.39461
Uqcrc2	Airway smooth muscle	0.634146	0.426354	26229.5	0.639105	9.95754e-06	0.000722283	43.9024	18.1818
Epas1	Airway smooth muscle	1.41463	0.425623	27001	0.657903	5.00473e-05	0.00313484	68.2927	33.1668
Csde1	Airway smooth muscle	0.756098	0.425428	26217.5	0.638812	8.82759e-05	0.00504416	51.2195	25.2747
Coro1c	Airway smooth muscle	0.585366	0.419532	26244	0.639458	1.26871e-06	0.000109638	41.4634	14.2857
Hacd1	Airway smooth muscle	0.487805	0.406886	25162	0.613094	1.62903e-07	2.25798e-05	29.2683	7.09291
Creb5	Airway smooth muscle	0.560976	0.404132	24735	0.60269	1.62686e-05	0.00113592	29.2683	9.09091
Ldhb	Airway smooth muscle	0.512195	0.403304	24681.5	0.601386	4.07294e-05	0.00259178	29.2683	9.99001
Npy1r	Airway smooth muscle	0.439024	0.40306	25474.5	0.620709	3.27346e-15	1.17505e-12	26.8293	2.8971
Snrpf	Airway smooth muscle	0.780488	0.402865	26558	0.647109	4.99923e-05	0.00313484	56.0976	27.0729
Pdap1	Airway smooth muscle	0.609756	0.400965	25816.5	0.629042	3.0412e-05	0.00200827	41.4634	17.3826
Pdlim4	Airway smooth muscle	0.463415	0.399479	26085	0.635584	2.89073e-13	9.41134e-11	31.7073	4.6953
Smtn	Airway smooth muscle	0.536585	0.395726	25914.5	0.63143	3.97978e-07	5.11146e-05	36.5854	10.989
Enah	Airway smooth muscle	0.463415	0.393485	25305.5	0.616591	3.31861e-08	5.07748e-06	29.2683	6.69331
Scube3	Airway smooth muscle	0.390244	0.390244	27027	0.658537	8.61638e-72	8.04166e-68	31.7073	0
Rassf3	Airway smooth muscle	0.463415	0.386492	26708	0.650764	2.90578e-12	7.60363e-10	36.5854	6.79321
Ttc28	Airway smooth muscle	0.560976	0.385151	26633	0.648936	3.50743e-07	4.56766e-05	43.9024	14.7852
Anapc11	Airway smooth muscle	0.829268	0.381716	25865.5	0.630236	0.000679116	0.0283041	58.5366	32.6673
Atp2a2	Airway smooth muscle	0.560976	0.381155	24862.5	0.605797	0.00024855	0.0121664	34.1463	14.6853
Mir143hg	Airway smooth muscle	0.487805	0.379913	25176	0.613435	3.69838e-06	0.000285264	31.7073	9.69031
Vcp	Airway smooth muscle	0.804878	0.377306	26039	0.634463	0.00038458	0.0175658	58.5366	31.2687
Chd3	Airway smooth muscle	0.560976	0.375161	25244	0.615092	9.29246e-05	0.00526679	36.5854	15.3846
Pink1	Airway smooth muscle	0.609756	0.374991	25660.5	0.625241	0.000119468	0.00658463	43.9024	19.98
Ndufv3	Airway smooth muscle	0.804878	0.371312	25931	0.631832	0.000445322	0.01976	56.0976	30.2697
Atp5g3	Airway smooth muscle	0.707317	0.36466	25689	0.625935	0.000353154	0.0165628	48.7805	24.975
Rras	Airway smooth muscle	0.707317	0.36466	26023.5	0.634085	0.000173633	0.00919009	51.2195	25.974
Tgfb1i1	Airway smooth muscle	0.658537	0.360834	25622	0.624303	0.000331474	0.0156773	46.3415	23.8761
Oxct1	Airway smooth muscle	0.560976	0.359177	25358	0.61787	8.95383e-05	0.00510587	39.0244	16.1838
Plcb4	Airway smooth muscle	0.414634	0.35869	26054	0.634829	8.8022e-13	2.76913e-10	31.7073	4.8951
Samd4	Airway smooth muscle	0.439024	0.356107	25637	0.624668	1.12361e-08	1.93006e-06	31.7073	7.19281
Smc6	Airway smooth muscle	0.585366	0.354597	24918	0.607149	0.000806816	0.0298108	39.0244	19.1808
Grem2	Airway smooth muscle	0.585366	0.353598	24363	0.593626	0.000823824	0.0301126	31.7073	13.5864
Pdlim5	Airway smooth muscle	0.463415	0.352526	26562.5	0.647219	2.21348e-09	4.18752e-07	39.0244	9.49051
Stbd1	Airway smooth muscle	0.585366	0.3516	24783	0.60386	0.000534604	0.0232068	36.5854	16.0839
Snrpb2	Airway smooth muscle	0.609756	0.348018	25081	0.611121	0.000921864	0.0330068	41.4634	21.8781
Tubb6	Airway smooth muscle	0.585366	0.347604	25402	0.618942	5.97565e-05	0.00359039	39.0244	15.4845
Capn2	Airway smooth muscle	0.609756	0.347019	26165	0.637533	3.47431e-05	0.00223626	48.7805	20.979
Ndufb6	Airway smooth muscle	0.658537	0.34485	25319	0.61692	0.000831393	0.0303101	46.3415	24.5754
Pgf	Airway smooth muscle	0.390244	0.34429	24329	0.592797	2.04968e-08	3.3958e-06	21.9512	3.7962
Filip1	Airway smooth muscle	0.390244	0.343291	25193	0.61385	1.17999e-10	2.58114e-08	26.8293	4.2957
Pdgfrb	Airway smooth muscle	0.731707	0.340099	25781	0.628177	0.000136722	0.0073759	48.7805	21.4785
Ntn4	Airway smooth muscle	0.414634	0.339709	25204	0.614118	1.06787e-07	1.51772e-05	29.2683	6.99301
Dmd	Airway smooth muscle	0.439024	0.338125	25776	0.628055	6.58537e-08	9.75576e-06	34.1463	8.79121
Postn	Airway smooth muscle	0.926829	0.333423	25910.5	0.631332	4.92783e-05	0.00310054	48.7805	19.1808
Psmc6	Airway smooth muscle	0.512195	0.333374	25862.5	0.630163	1.82529e-05	0.00126189	41.4634	16.5834
Pfkp	Airway smooth muscle	0.439024	0.331132	25154	0.612899	4.48763e-06	0.000342369	31.7073	9.79021
Speg	Airway smooth muscle	0.365854	0.330889	24933	0.607514	2.23739e-12	6.80921e-10	24.3902	2.997
Mef2c	Airway smooth muscle	0.512195	0.330377	26136	0.636827	1.68309e-06	0.00014261	41.4634	13.986
Osr1	Airway smooth muscle	0.512195	0.330377	26106	0.636096	2.76571e-07	3.68748e-05	39.0244	11.4885
Hspg2	Airway smooth muscle	0.512195	0.329378	24718.5	0.602288	0.000370642	0.0169846	34.1463	14.4855
Adcy5	Airway smooth muscle	0.341463	0.328476	25792.5	0.628457	5.46705e-28	5.88738e-25	26.8293	1.1988
Mmp23	Airway smooth muscle	0.414634	0.326722	25266.5	0.61564	1.34451e-08	2.2815e-06	29.2683	6.09391
B230219D22Rik	Airway smooth muscle	0.634146	0.324456	25562.5	0.622853	0.000526662	0.0228975	48.7805	25.5744
Col8a1	Airway smooth muscle	0.390244	0.32431	24122.5	0.587766	8.56294e-07	7.53943e-05	21.9512	4.5954
Nacc2	Airway smooth muscle	0.414634	0.321727	26059.5	0.634963	1.15712e-09	2.24988e-07	34.1463	7.39261
Npdc1	Airway smooth muscle	0.609756	0.319047	25516	0.62172	0.000374119	0.017116	46.3415	22.977
Slc41a3	Airway smooth muscle	0.414634	0.315733	25813.5	0.628969	4.0359e-08	6.10818e-06	34.1463	8.59141
Ttc3	Airway smooth muscle	0.512195	0.314393	24975	0.608538	0.000246367	0.0121018	36.5854	15.5844
P2ry14	Airway smooth muscle	0.536585	0.313808	25806.5	0.628798	2.2897e-06	0.000181613	39.0244	12.3876
Slc11a1	Airway smooth muscle	0.341463	0.313491	25556.5	0.622707	4.5823e-18	2.21206e-15	26.8293	2.2977
Foxc1	Airway smooth muscle	0.317073	0.311079	23412.5	0.570466	1.18848e-16	4.68681e-14	14.6341	0.599401
Ift43	Airway smooth muscle	0.536585	0.307814	25146.5	0.612717	0.000506215	0.0222156	41.4634	19.8801
Tomm5	Airway smooth muscle	0.536585	0.300821	25215	0.614386	0.000392616	0.0177833	41.4634	19.5804
Hmgn3	Airway smooth muscle	0.390244	0.298336	25401.5	0.61893	2.51852e-07	3.40657e-05	31.7073	8.29171
2200002D01Rik	Airway smooth muscle	0.317073	0.297093	25664	0.625326	1.20785e-21	7.86479e-19	26.8293	1.7982
Tgfb3	Airway smooth muscle	0.463415	0.295582	25247.5	0.615178	3.43407e-05	0.00221545	36.5854	13.1868
Rbfox2	Airway smooth muscle	0.414634	0.293755	24423.5	0.5951	0.000178721	0.00940605	29.2683	10.6893
Dtx3	Airway smooth muscle	0.487805	0.292001	25525.5	0.621951	8.25394e-05	0.00475519	41.4634	17.4825
Cul1	Airway smooth muscle	0.463415	0.289588	25871	0.63037	1.04187e-05	0.000749909	41.4634	15.3846
Polr2c	Airway smooth muscle	0.536585	0.288833	24880	0.606223	0.00146954	0.049454	41.4634	21.6783
Ldb3	Airway smooth muscle	0.292683	0.287688	25926	0.63171	3.66548e-41	7.3307e-38	26.8293	0.4995
Timp4	Airway smooth muscle	0.292683	0.28569	22886.5	0.55765	1.22451e-11	2.95562e-09	12.1951	0.699301
Mtpn	Airway smooth muscle	0.536585	0.284837	25081	0.611121	0.000553042	0.0237859	41.4634	19.3806
Aoc3	Airway smooth muscle	0.292683	0.283692	24883	0.606296	2.13115e-27	2.13107e-24	21.9512	0.699301
Itga5	Airway smooth muscle	0.317073	0.283107	25888.5	0.630796	1.60552e-16	6.24345e-14	29.2683	3.0969
Smarcd3	Airway smooth muscle	0.317073	0.282108	25468	0.62055	1.63018e-15	5.92771e-13	26.8293	2.7972
1810058I24Rik	Airway smooth muscle	0.682927	0.281328	25476.5	0.620757	0.000876653	0.0317124	51.2195	27.4725
Evi5	Airway smooth muscle	0.487805	0.281012	24583.5	0.598999	0.0013699	0.0464356	36.5854	17.5824
Pde3a	Airway smooth muscle	0.365854	0.27994	24116	0.587608	5.46225e-05	0.00334656	24.3902	7.39261
Kank2	Airway smooth muscle	0.439024	0.279184	24886.5	0.606381	0.000135485	0.00732324	34.1463	13.3866
Cwc15	Airway smooth muscle	0.487805	0.279014	24607	0.599571	0.00120123	0.0415227	36.5854	17.2827
Rwdd1	Airway smooth muscle	0.512195	0.278429	25900	0.631076	5.14817e-05	0.0031776	46.3415	19.5804
Ugp2	Airway smooth muscle	0.512195	0.278429	25678.5	0.625679	7.30632e-05	0.00425301	43.9024	18.4815
Thsd4	Airway smooth muscle	0.292683	0.277698	24763.5	0.603384	1.86829e-19	9.86986e-17	21.9512	1.2987
Desi2	Airway smooth muscle	0.439024	0.277186	24769.5	0.603531	0.000239343	0.011819	34.1463	13.7862
Asb2	Airway smooth muscle	0.292683	0.274701	24773	0.603616	2.2645e-20	1.32091e-17	21.9512	1.1988
Qsox1	Airway smooth muscle	0.463415	0.274603	25789.5	0.628384	1.43476e-05	0.00101188	41.4634	15.3846
Dusp3	Airway smooth muscle	0.682927	0.273336	25445.5	0.620002	0.000516597	0.0225299	48.7805	23.3766
Arhgef6	Airway smooth muscle	0.341463	0.270534	24342	0.593114	3.09595e-06	0.000240787	24.3902	5.99401
Tmem123	Airway smooth muscle	0.512195	0.270437	24983.5	0.608745	0.000755551	0.0298108	41.4634	19.5804
Ppp1r11	Airway smooth muscle	0.585366	0.269682	25637	0.624668	0.000282512	0.0136152	48.7805	23.0769
Mafk	Airway smooth muscle	0.365854	0.268951	24365	0.593675	5.73789e-05	0.00350011	26.8293	8.69131
2310022B05Rik	Airway smooth muscle	0.414634	0.26878	25461	0.62038	1.03374e-05	0.000745974	36.5854	12.5874
Spr	Airway smooth muscle	0.487805	0.268025	24909.5	0.606942	0.000652914	0.0274077	39.0244	18.1818
Acadl	Airway smooth muscle	0.414634	0.267781	24460.5	0.596002	0.000404065	0.0181305	31.7073	12.5874
Thoc2	Airway smooth muscle	0.439024	0.265198	24877.5	0.606162	0.000385712	0.0175888	36.5854	16.0839
Ufm1	Airway smooth muscle	0.439024	0.264199	24956.5	0.608087	0.000240947	0.0118772	36.5854	15.3846
Rasl11a	Airway smooth muscle	0.536585	0.262859	25039.5	0.610109	0.000257565	0.0125856	39.0244	16.1838
Map1a	Airway smooth muscle	0.292683	0.260715	24416.5	0.594929	5.73354e-10	1.16328e-07	21.9512	3.0969
Fstl3	Airway smooth muscle	0.341463	0.260544	25022.5	0.609695	5.01824e-07	6.29258e-05	29.2683	7.29271
Pin4	Airway smooth muscle	0.390244	0.259375	24172.5	0.588984	0.000830713	0.0303101	29.2683	12.0879
Arl6ip4	Airway smooth muscle	0.390244	0.259375	25129	0.61229	2.46618e-05	0.00166789	34.1463	11.8881
Adgrl2	Airway smooth muscle	0.317073	0.258132	24048	0.585951	3.70881e-06	0.000285283	21.9512	5.09491
Dctn2	Airway smooth muscle	0.487805	0.258035	25389	0.618625	0.000270837	0.0131837	43.9024	20.0799
Gata6	Airway smooth muscle	0.341463	0.252552	24065	0.586365	5.7826e-05	0.00351208	24.3902	7.19281
Parm1	Airway smooth muscle	0.268293	0.252309	25713	0.62652	2.55907e-24	1.83721e-21	26.8293	1.4985
Ttll7	Airway smooth muscle	0.365854	0.251968	24161	0.588704	0.000208292	0.010527	26.8293	9.29071
Hspa2	Airway smooth muscle	0.292683	0.251724	24752	0.603104	6.85759e-10	1.38134e-07	24.3902	3.7962
Lsm6	Airway smooth muscle	0.439024	0.251212	24405	0.594649	0.00145559	0.0491026	34.1463	15.8841
Bnip2	Airway smooth muscle	0.439024	0.246217	24689	0.601569	0.00069291	0.0286994	36.5854	16.0839
Col4a5	Airway smooth muscle	0.317073	0.246144	24781.5	0.603823	2.84672e-07	3.77751e-05	26.8293	6.09391
Serpinb9	Airway smooth muscle	0.317073	0.245145	24211.5	0.589934	1.44248e-05	0.00101478	24.3902	6.59341
Snrpd1	Airway smooth muscle	0.439024	0.244219	25053	0.610438	0.000297354	0.0142318	39.0244	16.8831
Fryl	Airway smooth muscle	0.317073	0.243147	23696.5	0.577386	0.000226219	0.0113105	21.9512	6.89311
Itga7	Airway smooth muscle	0.243902	0.242903	25005	0.609269	6.73464e-45	1.57136e-41	21.9512	0.0999001
Tmem215	Airway smooth muscle	0.243902	0.241904	23985	0.584416	2.54135e-30	3.23433e-27	17.0732	0.1998
Eif1ax	Airway smooth muscle	0.414634	0.239809	24537.5	0.597878	0.000720972	0.0294264	34.1463	14.7852
Ik	Airway smooth muscle	0.414634	0.239809	25322.5	0.617005	7.0231e-05	0.00412243	39.0244	15.2847
Fry	Airway smooth muscle	0.292683	0.239736	25067.5	0.610792	9.92516e-10	1.94332e-07	26.8293	4.5954
Ethe1	Airway smooth muscle	0.317073	0.239151	24603	0.599474	3.60937e-06	0.000279168	26.8293	7.09291
Hspb2	Airway smooth muscle	0.365854	0.237982	24756.5	0.603214	6.85099e-05	0.00403834	31.7073	11.1888
Asph	Airway smooth muscle	0.414634	0.236812	25637	0.624668	2.95318e-05	0.00195628	41.4634	15.7842
Rbpms2	Airway smooth muscle	0.268293	0.235326	24144.5	0.588302	3.13061e-12	8.04164e-10	19.5122	1.8981
2210016L21Rik	Airway smooth muscle	0.390244	0.233401	24672	0.601155	0.000368885	0.0169318	34.1463	14.0859
Dmpk	Airway smooth muscle	0.292683	0.231744	23913	0.582661	1.8144e-05	0.00125746	21.9512	5.59441
Hspb7	Airway smooth muscle	0.243902	0.230915	24286.5	0.591762	4.89657e-17	1.98694e-14	19.5122	1.1988
Anxa3	Airway smooth muscle	0.634146	0.23055	25702	0.626252	7.82982e-05	0.00452948	46.3415	18.6813
Tcap	Airway smooth muscle	0.268293	0.229332	23671	0.576765	1.37455e-10	2.93786e-08	17.0732	1.6983
Atp2b4	Airway smooth muscle	0.365854	0.228991	24229	0.590361	0.000538752	0.0233506	29.2683	11.4885
Ntrk3	Airway smooth muscle	0.268293	0.228333	24800.5	0.604286	1.2362e-10	2.68314e-08	24.3902	3.4965
Manbal	Airway smooth muscle	0.414634	0.223825	24580.5	0.598925	0.00116264	0.0404278	36.5854	16.8831
Abhd11os	Airway smooth muscle	0.268293	0.223338	24685.5	0.601484	3.63897e-09	6.70312e-07	24.3902	4.0959
Rbm7	Airway smooth muscle	0.439024	0.222241	25123.5	0.612156	0.000359114	0.0166471	41.4634	18.1818
Fam13c	Airway smooth muscle	0.243902	0.218927	23626.5	0.57568	2.30233e-09	4.32638e-07	17.0732	1.998
Dtna	Airway smooth muscle	0.341463	0.218586	24413	0.594844	0.000148649	0.00792766	29.2683	10.2897
Peli2	Airway smooth muscle	0.317073	0.217173	23747.5	0.578629	0.000773964	0.0298108	24.3902	8.89111
Adcy3	Airway smooth muscle	0.268293	0.216345	24565	0.598548	5.46145e-08	8.14012e-06	24.3902	4.6953
Itga1	Airway smooth muscle	0.317073	0.216174	25187	0.613703	1.04304e-06	9.09783e-05	31.7073	8.49151
Sspn	Airway smooth muscle	0.292683	0.213762	24504	0.597061	9.70042e-06	0.00070546	26.8293	7.49251
Cacna1c	Airway smooth muscle	0.268293	0.21135	23968.5	0.584014	7.17597e-06	0.000531534	21.9512	5.19481
Rbbp4	Airway smooth muscle	0.365854	0.211009	24255	0.590994	0.00116378	0.0404278	31.7073	13.6863
Hey2	Airway smooth muscle	0.219512	0.210521	24360.5	0.593565	1.35942e-21	8.65053e-19	19.5122	0.799201
Mark1	Airway smooth muscle	0.243902	0.209936	24360.5	0.593565	2.41174e-09	4.50175e-07	21.9512	3.2967
Entpd1	Airway smooth muscle	0.243902	0.207938	24834	0.605102	3.40219e-11	7.6821e-09	24.3902	3.2967
Arhgap6	Airway smooth muscle	0.317073	0.207183	24109.5	0.587449	0.000271217	0.0131837	26.8293	9.39061
Sema5a	Airway smooth muscle	0.268293	0.204357	23383.5	0.56976	0.000361684	0.0167385	19.5122	5.89411
Cped1	Airway smooth muscle	0.341463	0.203601	24716.5	0.602239	6.01061e-05	0.00359596	31.7073	10.6893
2900026A02Rik	Airway smooth muscle	0.243902	0.201944	24731.5	0.602605	8.27454e-10	1.64311e-07	24.3902	3.7962
Ntf3	Airway smooth muscle	0.243902	0.200945	23701.5	0.577508	5.40213e-06	0.000402272	19.5122	4.1958
Nat14	Airway smooth muscle	0.219512	0.199532	23634	0.575863	2.10313e-09	4.03326e-07	17.0732	1.998
Prrx1	Airway smooth muscle	0.317073	0.199191	25073.5	0.610938	2.60978e-06	0.000205256	31.7073	8.79121
Atf2	Airway smooth muscle	0.317073	0.199191	24837.5	0.605187	2.76023e-05	0.00184889	31.7073	10.2897
Trpv2	Airway smooth muscle	0.219512	0.197534	24606	0.599547	3.16393e-14	1.09367e-11	21.9512	1.998
Cacna2d1	Airway smooth muscle	0.317073	0.197193	24347.5	0.593248	0.000213744	0.0107059	29.2683	10.4895
Rgs7bp	Airway smooth muscle	0.219512	0.194537	24092	0.587023	3.22127e-11	7.3327e-09	19.5122	2.0979
Phf3	Airway smooth muscle	0.317073	0.193197	24225.5	0.590276	0.000473858	0.0209929	29.2683	11.1888
Txnrd1	Airway smooth muscle	0.268293	0.19137	23583.5	0.574633	0.000508937	0.0223	21.9512	7.29271
Ehbp1l1	Airway smooth muscle	0.268293	0.190371	23612.5	0.575339	0.000387271	0.0176312	21.9512	7.09291
A430005L14Rik	Airway smooth muscle	0.292683	0.188787	24018.5	0.585232	0.000504708	0.0221842	26.8293	9.89011
Camta1	Airway smooth muscle	0.317073	0.187203	24094.5	0.587084	0.000956202	0.0341053	29.2683	11.7882
Prkacb	Airway smooth muscle	0.292683	0.186789	24041.5	0.585792	0.000416942	0.0186783	26.8293	9.69031
Sorl1	Airway smooth muscle	0.268293	0.186375	24019.5	0.585256	8.58729e-05	0.00491688	24.3902	7.39261
Pawr	Airway smooth muscle	0.195122	0.184133	23325.5	0.568346	3.12368e-12	8.04164e-10	14.6341	0.999001
Fat1	Airway smooth muscle	0.219512	0.183548	23338	0.568651	1.19727e-05	0.000852984	17.0732	3.4965
Wdr45	Airway smooth muscle	0.268293	0.183378	23915.5	0.582722	0.000205996	0.0104795	24.3902	7.89211
Mical2	Airway smooth muscle	0.243902	0.182963	24414.5	0.594881	4.90258e-07	6.18322e-05	24.3902	5.19481
Myof	Airway smooth muscle	0.317073	0.182208	24188	0.589362	0.000542825	0.0234415	29.2683	11.1888
E030013I19Rik	Airway smooth muscle	0.195122	0.180137	23724	0.578056	9.71688e-12	2.38652e-09	17.0732	1.4985
Mecom	Airway smooth muscle	0.219512	0.179552	22861	0.557028	0.000197192	0.0102244	14.6341	3.3966
Atp1b2	Airway smooth muscle	0.243902	0.178967	23334.5	0.568566	0.000498595	0.0219499	19.5122	5.99401
Gnai1	Airway smooth muscle	0.292683	0.177798	23914.5	0.582698	0.000856797	0.0310744	26.8293	10.1898
Mef2d	Airway smooth muscle	0.243902	0.17597	24229.5	0.590373	7.85476e-06	0.000577232	24.3902	6.19381
Exosc5	Airway smooth muscle	0.243902	0.17597	23245	0.566385	0.00110708	0.0388008	19.5122	6.49351
Ate1	Airway smooth muscle	0.243902	0.17597	23665	0.576619	0.000239065	0.011819	21.9512	6.79321
Shisa4	Airway smooth muscle	0.219512	0.174557	23688.5	0.577191	4.79756e-06	0.000363046	19.5122	4.0959
Tbxa2r	Airway smooth muscle	0.195122	0.174143	24127	0.587876	3.97122e-12	1.00171e-09	19.5122	1.8981
Pygb	Airway smooth muscle	0.219512	0.173558	23692	0.577276	4.68111e-06	0.000355746	19.5122	4.0959
Hiatl1	Airway smooth muscle	0.268293	0.173388	23750	0.57869	0.00068402	0.0284152	24.3902	8.69131
Bdnf	Airway smooth muscle	0.195122	0.173144	23692.5	0.577289	4.15374e-11	9.30404e-09	17.0732	1.5984
Fam129b	Airway smooth muscle	0.243902	0.172973	23729	0.578178	0.00011086	0.0061832	21.9512	6.29371
Arhgef7	Airway smooth muscle	0.268293	0.172389	23740.5	0.578458	0.00071013	0.0291538	24.3902	8.69131
Map3k7cl	Airway smooth muscle	0.170732	0.169733	22503	0.548305	1.82723e-18	9.47418e-16	9.7561	0.0999001
Prkag2	Airway smooth muscle	0.195122	0.169148	23504	0.572696	1.91882e-07	2.62073e-05	17.0732	2.5974
Usp46	Airway smooth muscle	0.195122	0.169148	23504	0.572696	1.91882e-07	2.62073e-05	17.0732	2.5974
Plin4	Airway smooth muscle	0.170732	0.168734	22984	0.560025	3.05531e-20	1.74583e-17	12.1951	0.1998
Fam213b	Airway smooth muscle	0.219512	0.168563	23536.5	0.573487	5.04858e-05	0.00314822	19.5122	4.8951
Nxn	Airway smooth muscle	0.219512	0.167564	23548.5	0.57378	4.07119e-05	0.00259178	19.5122	4.7952
Ddx52	Airway smooth muscle	0.219512	0.167564	23516.5	0.573	6.50659e-05	0.00384342	19.5122	4.995
Adamts4	Airway smooth muscle	0.219512	0.163568	22836	0.556419	0.000230715	0.0114715	14.6341	3.3966
Dusp8	Airway smooth muscle	0.219512	0.163568	23536	0.573475	4.38491e-05	0.00278397	19.5122	4.7952
Trp53inp2	Airway smooth muscle	0.243902	0.162983	23517.5	0.573025	0.000719132	0.0293941	21.9512	7.39261
Dhx32	Airway smooth muscle	0.195122	0.161156	23344	0.568797	9.05718e-06	0.00066212	17.0732	3.3966
Hif1a	Airway smooth muscle	0.243902	0.160985	23458	0.571575	0.00110725	0.0388008	21.9512	7.69231
Cpxm2	Airway smooth muscle	0.170732	0.160742	21864	0.532736	5.89691e-05	0.00355835	7.31707	0.799201
Chka	Airway smooth muscle	0.219512	0.160571	23456.5	0.571538	0.000117489	0.00651399	19.5122	5.19481
Lgr6	Airway smooth muscle	0.170732	0.159743	22825.5	0.556163	3.33801e-09	6.18946e-07	12.1951	0.999001
Clu	Airway smooth muscle	0.731707	0.15928	24358.5	0.593516	0.00115644	0.0402728	34.1463	14.4855
Dab2ip	Airway smooth muscle	0.268293	0.158403	23936	0.583222	0.000685331	0.0284275	26.8293	9.89011
Adamtsl5	Airway smooth muscle	0.243902	0.157988	23433	0.570966	0.00129581	0.0441379	21.9512	7.79221
Chuk	Airway smooth muscle	0.243902	0.157988	23840	0.580883	0.000326984	0.015504	24.3902	8.09191
Fam46b	Airway smooth muscle	0.170732	0.157745	22305	0.543481	4.6884e-06	0.000355746	9.7561	1.0989
Osbpl1a	Airway smooth muscle	0.219512	0.157574	23316.5	0.568127	0.000540909	0.0234079	19.5122	5.99401
Prkab2	Airway smooth muscle	0.195122	0.156161	22779.5	0.555043	0.000597371	0.0253806	14.6341	3.7962
Wrb	Airway smooth muscle	0.195122	0.155162	23737.5	0.578385	1.69856e-06	0.000143247	19.5122	3.7962
Adgrl1	Airway smooth muscle	0.219512	0.154577	23793	0.579737	5.14154e-05	0.0031776	21.9512	5.89411
Fads3	Airway smooth muscle	0.268293	0.153408	23904.5	0.582454	0.000807078	0.0298108	26.8293	9.99001
Mrvi1	Airway smooth muscle	0.170732	0.150752	23706	0.577618	1.26799e-11	3.03439e-09	17.0732	1.4985
Pcp4	Airway smooth muscle	0.146341	0.146341	22022	0.536585	1.09361e-17	4.6395e-15	7.31707	0
Idi1	Airway smooth muscle	0.195122	0.146171	23159.5	0.564302	0.000139281	0.00747075	17.0732	4.1958
Usp4	Airway smooth muscle	0.243902	0.146	23676.5	0.576899	0.000955784	0.0341053	24.3902	8.79121
Bcl7a	Airway smooth muscle	0.195122	0.145172	23516	0.572988	5.67291e-05	0.00346803	19.5122	4.8951
Arih1	Airway smooth muscle	0.243902	0.145001	23640.5	0.576022	0.00121108	0.0417766	24.3902	8.99101
Clip3	Airway smooth muscle	0.195122	0.143174	23033.5	0.561231	0.000660524	0.027603	17.0732	4.8951
Ppp1r14c	Airway smooth muscle	0.146341	0.142345	22444.5	0.54688	1.62307e-11	3.78703e-09	9.7561	0.3996
Rbm24	Airway smooth muscle	0.146341	0.142345	23459	0.571599	2.85219e-22	1.90139e-19	14.6341	0.2997
Angpt2	Airway smooth muscle	0.243902	0.142004	23708	0.577666	0.000718516	0.0293941	24.3902	8.49151
Bag2	Airway smooth muscle	0.170732	0.141761	23446.5	0.571295	6.92231e-07	7.05888e-05	17.0732	2.7972
Tubb3	Airway smooth muscle	0.146341	0.141346	22923	0.558539	5.01857e-14	1.7136e-11	12.1951	0.4995
Galnt16	Airway smooth muscle	0.146341	0.139348	22883	0.557564	1.31216e-11	3.1135e-09	12.1951	0.699301
Fchsd2	Airway smooth muscle	0.195122	0.138179	22986	0.560074	0.00101572	0.0359988	17.0732	5.09491
Rhot1	Airway smooth muscle	0.219512	0.137594	23456	0.571526	0.000985302	0.0350095	21.9512	7.49251
P2rx1	Airway smooth muscle	0.146341	0.136351	21960	0.535075	6.11196e-09	1.08309e-06	7.31707	0.2997
Sytl2	Airway smooth muscle	0.170732	0.134768	22820.5	0.556042	0.000299901	0.0143048	14.6341	3.4965
Perp	Airway smooth muscle	0.170732	0.134768	22589.5	0.550413	5.04502e-05	0.00314822	12.1951	2.0979
Gstt2	Airway smooth muscle	0.195122	0.134183	23340	0.5687	0.00036699	0.0168725	19.5122	5.69431
Pcbp4	Airway smooth muscle	0.195122	0.133184	23319.5	0.5682	0.000445191	0.01976	19.5122	5.79421
Zfp931	Airway smooth muscle	0.170732	0.13277	23279	0.567213	2.25073e-05	0.00153413	17.0732	3.5964
Slc4a1ap	Airway smooth muscle	0.170732	0.13277	23262	0.566799	3.09527e-05	0.00203917	17.0732	3.6963
Col15a1	Airway smooth muscle	0.195122	0.131186	22706	0.553252	0.00101951	0.0360876	14.6341	3.8961
Sgcg	Airway smooth muscle	0.195122	0.131186	23151.5	0.564107	0.000125574	0.00685371	17.0732	4.0959
Ppp2r3c	Airway smooth muscle	0.170732	0.130772	23204	0.565386	7.79868e-05	0.00452081	17.0732	3.996
Ubr1	Airway smooth muscle	0.195122	0.130187	23291	0.567506	0.000557477	0.0238679	19.5122	5.89411
Tmem184c	Airway smooth muscle	0.195122	0.130187	23274.5	0.567104	0.000655719	0.0274661	19.5122	5.99401
Flnc	Airway smooth muscle	0.146341	0.129358	22700.5	0.553118	2.12631e-06	0.000169614	12.1951	1.5984
Wwp2	Airway smooth muscle	0.170732	0.128774	22788	0.55525	0.000426489	0.0190148	14.6341	3.5964
Gm6563	Airway smooth muscle	0.170732	0.128774	23251.5	0.566543	3.32262e-05	0.00215653	17.0732	3.6963
5730455P16Rik	Airway smooth muscle	0.170732	0.127775	23193.5	0.56513	8.27857e-05	0.00475959	17.0732	3.996
Blvra	Airway smooth muscle	0.195122	0.125192	23176	0.564704	0.00147643	0.0496263	19.5122	6.49351
Gk	Airway smooth muscle	0.146341	0.124363	22655	0.552009	8.99966e-06	0.000659637	12.1951	1.7982
Ccdc68	Airway smooth muscle	0.146341	0.124363	23107.5	0.563035	4.00078e-07	5.11497e-05	14.6341	1.998
Kalrn	Airway smooth muscle	0.170732	0.123779	23521.5	0.573122	6.72323e-08	9.89836e-06	17.0732	2.3976
Optc	Airway smooth muscle	0.121951	0.121951	23023	0.560976	1.79943e-28	2.09926e-25	12.1951	0
Kcna5	Airway smooth muscle	0.121951	0.121951	23023	0.560976	1.79943e-28	2.09926e-25	12.1951	0
6030442E23Rik	Airway smooth muscle	0.121951	0.121951	22022	0.536585	1.09364e-17	4.6395e-15	7.31707	0
Tmem246	Airway smooth muscle	0.146341	0.121366	23011	0.560683	7.48404e-06	0.000552891	14.6341	2.4975
Pkdcc	Airway smooth muscle	0.146341	0.120367	22557.5	0.549633	0.000118303	0.0065462	12.1951	2.2977
P2rx5	Airway smooth muscle	0.121951	0.119953	22982	0.559977	3.27677e-20	1.83493e-17	12.1951	0.1998
Abr	Airway smooth muscle	0.170732	0.119783	23012.5	0.56072	0.000732377	0.0298108	17.0732	4.8951
AA467197	Airway smooth muscle	0.121951	0.117955	21481	0.523403	2.07924e-06	0.000168377	4.87805	0.1998
Gucy1a3	Airway smooth muscle	0.878049	0.117809	26579	0.647621	4.5177e-05	0.00286179	63.4146	26.0739
Itpk1	Airway smooth muscle	0.146341	0.11737	22443	0.546843	0.00094329	0.0337308	12.1951	2.8971
Trappc10	Airway smooth muscle	0.146341	0.116371	22440.5	0.546782	0.000958044	0.0341276	12.1951	2.8971
Pcsk1n	Airway smooth muscle	0.121951	0.115957	21905	0.533735	4.83043e-06	0.000364548	7.31707	0.599401
Tmem26	Airway smooth muscle	0.121951	0.115957	22900	0.557979	1.11486e-12	3.46833e-10	12.1951	0.599401
Gm15800	Airway smooth muscle	0.146341	0.115372	22420.5	0.546295	0.00126977	0.0435691	12.1951	2.997
Snrnp25	Airway smooth muscle	0.146341	0.115372	22923	0.558539	4.59599e-05	0.00290481	14.6341	2.8971
Foxc2	Airway smooth muscle	0.121951	0.113959	22877	0.557418	1.47743e-11	3.47618e-09	12.1951	0.699301
Hectd3	Airway smooth muscle	0.146341	0.113374	22847	0.556687	0.000180293	0.00945323	14.6341	3.2967
Ptges3l	Airway smooth muscle	0.121951	0.11296	22856.5	0.556919	1.25955e-10	2.71278e-08	12.1951	0.799201
Cap2	Airway smooth muscle	0.121951	0.11296	22838.5	0.55648	7.59936e-10	1.51982e-07	12.1951	0.899101
Aif1l	Airway smooth muscle	0.121951	0.111961	22340.5	0.544346	5.41797e-07	6.71229e-05	9.7561	0.899101
Rgs6	Airway smooth muscle	0.146341	0.111376	22893.5	0.55782	7.16536e-05	0.00419713	14.6341	2.997
Irak2	Airway smooth muscle	0.146341	0.110377	22838	0.556468	0.000190449	0.00995526	14.6341	3.2967
Klhl21	Airway smooth muscle	0.170732	0.109793	22940.5	0.558965	0.00137561	0.0465729	17.0732	5.19481
Pdgfd	Airway smooth muscle	0.146341	0.109378	22800	0.555542	0.00033947	0.0160014	14.6341	3.4965
Noct	Airway smooth muscle	0.121951	0.108964	22756.5	0.554482	1.56616e-07	2.18164e-05	12.1951	1.2987
Adap1	Airway smooth muscle	0.121951	0.108964	22280.5	0.542884	1.21892e-05	0.000866206	9.7561	1.1988
Grhpr	Airway smooth muscle	0.146341	0.108379	22762	0.554616	0.000573186	0.0245017	14.6341	3.6963
St3gal5	Airway smooth muscle	0.170732	0.107795	22943.5	0.559039	0.00124131	0.0426449	17.0732	5.09491
Cyp7b1	Airway smooth muscle	0.146341	0.10738	22759	0.554543	0.000583181	0.0248531	14.6341	3.6963
Plce1	Airway smooth muscle	0.146341	0.10738	22852.5	0.556821	0.000143651	0.00767573	14.6341	3.1968
Trp53bp1	Airway smooth muscle	0.121951	0.106966	22733.5	0.553922	4.30647e-07	5.48077e-05	12.1951	1.3986
Pnck	Airway smooth muscle	0.121951	0.106966	22715.5	0.553483	1.01382e-06	8.87062e-05	12.1951	1.4985
Ddx26b	Airway smooth muscle	0.146341	0.106381	22703.5	0.553191	0.00116744	0.0405045	14.6341	3.996
Zbtb21	Airway smooth muscle	0.146341	0.106381	22756	0.55447	0.00059333	0.0252472	14.6341	3.6963
Pxmp2	Airway smooth muscle	0.121951	0.105967	22202.5	0.540983	0.000179484	0.00942848	9.7561	1.5984
Fbxo32	Airway smooth muscle	0.146341	0.104383	22791	0.555323	0.000358581	0.0166471	14.6341	3.4965
Grb14	Airway smooth muscle	0.121951	0.103969	22180.5	0.540447	0.000306333	0.0145868	9.7561	1.6983
Ago3	Airway smooth muscle	0.146341	0.103384	22694.5	0.552971	0.00121973	0.0419881	14.6341	3.996
Tmod1	Airway smooth muscle	0.121951	0.10297	22633.5	0.551485	1.67351e-05	0.00116559	12.1951	1.8981
Igf2	Airway smooth muscle	0.121951	0.101971	22158.5	0.539911	0.000498045	0.0219499	9.7561	1.7982
Rdh5	Airway smooth muscle	0.121951	0.101971	22122.5	0.539034	0.00110029	0.0386538	9.7561	1.998
Sgcd	Airway smooth muscle	0.121951	0.101971	22160	0.539948	0.000492094	0.0217664	9.7561	1.7982
Col4a6	Airway smooth muscle	0.121951	0.0999732	22136.5	0.539375	0.000776214	0.0298108	9.7561	1.8981
Cnksr3	Airway smooth muscle	0.121951	0.0999732	22118.5	0.538937	0.00113261	0.0395412	9.7561	1.998
Zbtb45	Airway smooth muscle	0.121951	0.0989742	22569.5	0.549926	8.09718e-05	0.0046745	12.1951	2.1978
Nup133	Airway smooth muscle	0.121951	0.0989742	22551.5	0.549487	0.000124073	0.00678498	12.1951	2.2977
Cacnb3	Airway smooth muscle	0.146341	0.0983894	22703	0.553179	0.00103481	0.0365829	14.6341	3.8961
Xirp1	Airway smooth muscle	0.097561	0.097561	22522.5	0.54878	4.41965e-23	3.01819e-20	9.7561	0
Mylk4	Airway smooth muscle	0.097561	0.097561	22022	0.536585	1.09361e-17	4.6395e-15	7.31707	0
Pkp4	Airway smooth muscle	0.121951	0.0969762	22528.5	0.548927	0.000190935	0.00995526	12.1951	2.3976
Plekhg3	Airway smooth muscle	0.121951	0.0969762	22585	0.550303	5.23443e-05	0.00322107	12.1951	2.0979
C2cd2	Airway smooth muscle	0.121951	0.0969762	22510.5	0.548488	0.00027642	0.0133901	12.1951	2.4975
Gprc5b	Airway smooth muscle	0.121951	0.0959772	22490	0.547989	0.000396846	0.0179214	12.1951	2.5974
Ppfia1	Airway smooth muscle	0.121951	0.0949782	22487.5	0.547928	0.000402923	0.0181082	12.1951	2.5974
Fam195a	Airway smooth muscle	0.121951	0.0949782	22469.5	0.547489	0.00055694	0.0238679	12.1951	2.6973
Wdr36	Airway smooth muscle	0.121951	0.0949782	22487.5	0.547928	0.000402923	0.0181082	12.1951	2.5974
Ctnna3	Airway smooth muscle	0.097561	0.094564	21962	0.535123	5.82331e-09	1.05875e-06	7.31707	0.2997
Slc2a4	Airway smooth muscle	0.097561	0.094564	22461	0.547282	3.87613e-13	1.24744e-10	9.7561	0.2997
Gpatch4	Airway smooth muscle	0.121951	0.0939792	22505.5	0.548366	0.000285923	0.0137553	12.1951	2.4975
Ptprz1	Airway smooth muscle	0.097561	0.093565	21942	0.534636	1.05114e-07	1.50157e-05	7.31707	0.3996
Cpne2	Airway smooth muscle	0.121951	0.0929802	22518.5	0.548683	0.000205652	0.0104795	12.1951	2.3976
Grp	Airway smooth muscle	0.097561	0.092566	21421.5	0.521954	0.000752109	0.0298108	4.87805	0.4995
1190005I06Rik	Airway smooth muscle	0.097561	0.091567	22399.5	0.545783	3.86329e-09	7.06982e-07	9.7561	0.599401
Inhba	Airway smooth muscle	0.097561	0.091567	21902	0.533661	5.06388e-06	0.000381139	7.31707	0.599401
Ch25h	Airway smooth muscle	0.121951	0.0899832	22208	0.541117	0.000116132	0.00645157	9.7561	1.4985
Hist2h2be	Airway smooth muscle	0.097561	0.089569	21862	0.532687	6.04744e-05	0.00361028	7.31707	0.799201
Rom1	Airway smooth muscle	0.097561	0.089569	22358.5	0.544784	1.40592e-07	1.96822e-05	9.7561	0.799201
Myc	Airway smooth muscle	0.146341	0.0893984	22708.5	0.553313	0.000885913	0.0319648	14.6341	3.7962
Slc24a3	Airway smooth muscle	0.121951	0.0889842	22421	0.546307	0.0010794	0.0379673	12.1951	2.8971
Fjx1	Airway smooth muscle	0.097561	0.08857	21879	0.533101	2.06298e-05	0.00142269	7.31707	0.699301
Cdh3	Airway smooth muscle	0.097561	0.08857	22338	0.544285	5.61752e-07	6.86834e-05	9.7561	0.899101
Wdpcp	Airway smooth muscle	0.097561	0.08857	22338	0.544285	5.61752e-07	6.86834e-05	9.7561	0.899101
Sacs	Airway smooth muscle	0.097561	0.087571	22317.5	0.543785	1.84412e-06	0.000154591	9.7561	0.999001
Lrrc27	Airway smooth muscle	0.097561	0.085573	21782	0.530738	0.00121156	0.0417766	7.31707	1.1988
Sfrp2	Airway smooth muscle	0.170732	0.0848176	22439	0.546746	0.000679323	0.0283041	12.1951	2.6973
3110056K07Rik	Airway smooth muscle	0.097561	0.084574	22256	0.542287	2.83423e-05	0.00189393	9.7561	1.2987
Wscd2	Airway smooth muscle	0.097561	0.082576	22233.5	0.541739	5.87464e-05	0.00355257	9.7561	1.3986
Sox6	Airway smooth muscle	0.097561	0.082576	22252	0.54219	2.95548e-05	0.00195628	9.7561	1.2987
Mpp2	Airway smooth muscle	0.097561	0.082576	22233.5	0.541739	5.87464e-05	0.00355257	9.7561	1.3986
Bex4	Airway smooth muscle	0.097561	0.081577	22252	0.54219	2.95548e-05	0.00195628	9.7561	1.2987
Smim5	Airway smooth muscle	0.097561	0.081577	22213	0.541239	0.00011077	0.0061832	9.7561	1.4985
Slc4a3	Airway smooth muscle	0.097561	0.080578	22192.5	0.54074	0.000196099	0.0101866	9.7561	1.5984
Tnnt1	Airway smooth muscle	0.097561	0.080578	22192.5	0.54074	0.000196099	0.0101866	9.7561	1.5984
Narf	Airway smooth muscle	0.097561	0.079579	22190.5	0.540691	0.000199615	0.0103182	9.7561	1.5984
Kdm4c	Airway smooth muscle	0.097561	0.07858	22170	0.540192	0.000334447	0.0157912	9.7561	1.6983
Zfp354c	Airway smooth muscle	0.097561	0.07858	22151.5	0.539741	0.000526339	0.0228975	9.7561	1.7982
Ankrd9	Airway smooth muscle	0.097561	0.07858	22133	0.53929	0.000797383	0.0298108	9.7561	1.8981
Pter	Airway smooth muscle	0.097561	0.077581	22131	0.539241	0.000808747	0.0298108	9.7561	1.8981
Trp53rkb	Airway smooth muscle	0.097561	0.077581	22112.5	0.53879	0.00118317	0.0409996	9.7561	1.998
Slc7a6	Airway smooth muscle	0.097561	0.077581	22131	0.539241	0.000808747	0.0298108	9.7561	1.8981
Sdc1	Airway smooth muscle	0.097561	0.076582	22147.5	0.539643	0.00054336	0.0234415	9.7561	1.7982
Arel1	Airway smooth muscle	0.097561	0.076582	22110.5	0.538742	0.00119913	0.0415011	9.7561	1.998
1700008O03Rik	Airway smooth muscle	0.0731707	0.0731707	21521.5	0.52439	2.79513e-12	7.38311e-10	4.87805	0
Stac	Airway smooth muscle	0.0731707	0.0731707	22022	0.536585	1.09364e-17	4.6395e-15	7.31707	0
Akap6	Airway smooth muscle	0.0731707	0.0731707	22022	0.536585	1.09364e-17	4.6395e-15	7.31707	0
2310015D24Rik	Airway smooth muscle	0.0731707	0.0731707	21521.5	0.52439	2.79513e-12	7.38311e-10	4.87805	0
Fbxo40	Airway smooth muscle	0.0731707	0.0731707	21521.5	0.52439	2.79513e-12	7.38311e-10	4.87805	0
Bdh1	Airway smooth muscle	0.0731707	0.0721717	21001	0.511708	0.000801143	0.0298108	2.43902	0.0999001
Myom1	Airway smooth muscle	0.0731707	0.0721717	22001.5	0.536086	2.50662e-13	8.25681e-11	7.31707	0.0999001
Lrrc4b	Airway smooth muscle	0.0731707	0.0711727	21981	0.535586	1.05833e-10	2.35176e-08	7.31707	0.1998
Padi3	Airway smooth muscle	0.0731707	0.0701737	21960.5	0.535087	6.03893e-09	1.08309e-06	7.31707	0.2997
Dgkb	Airway smooth muscle	0.0731707	0.0701737	21960.5	0.535087	6.03893e-09	1.08309e-06	7.31707	0.2997
Gas2	Airway smooth muscle	0.0731707	0.0691747	21940	0.534587	1.09538e-07	1.54897e-05	7.31707	0.3996
Gm9885	Airway smooth muscle	0.0731707	0.0691747	21441.5	0.522441	0.000200098	0.0103182	4.87805	0.3996
Sema6c	Airway smooth muscle	0.0731707	0.0681757	21421.5	0.521954	0.000752109	0.0298108	4.87805	0.4995
Tnfsf15	Airway smooth muscle	0.0731707	0.0681757	21421.5	0.521954	0.000752109	0.0298108	4.87805	0.4995
Cda	Airway smooth muscle	0.0731707	0.0681757	21421.5	0.521954	0.000752109	0.0298108	4.87805	0.4995
Ptpn3	Airway smooth muscle	0.0731707	0.0671767	21899	0.533588	5.30945e-06	0.000396425	7.31707	0.599401
4833412C05Rik	Airway smooth muscle	0.0731707	0.0671767	21899	0.533588	5.30945e-06	0.000396425	7.31707	0.599401
Trdn	Airway smooth muscle	0.0731707	0.0671767	21899	0.533588	5.30945e-06	0.000396425	7.31707	0.599401
Smoc1	Airway smooth muscle	0.0731707	0.0671767	21938.5	0.534551	1.12947e-07	1.58915e-05	7.31707	0.3996
Zc4h2	Airway smooth muscle	0.0731707	0.0661777	21878.5	0.533089	2.0777e-05	0.00142932	7.31707	0.699301
Prkaa2	Airway smooth muscle	0.0731707	0.0651787	21858	0.532589	6.36289e-05	0.00378247	7.31707	0.799201
Osbpl3	Airway smooth muscle	0.0731707	0.0651787	21877	0.533052	2.12137e-05	0.00145551	7.31707	0.699301
Nup98	Airway smooth muscle	0.0731707	0.0651787	21858	0.532589	6.36289e-05	0.00378247	7.31707	0.799201
Xkr8	Airway smooth muscle	0.0731707	0.0631807	21817	0.53159	0.000358188	0.0166471	7.31707	0.999001
Arhgef19	Airway smooth muscle	0.0731707	0.0631807	21817	0.53159	0.000358188	0.0166471	7.31707	0.999001
Rnf24	Airway smooth muscle	0.0731707	0.0621817	21796.5	0.531091	0.000707862	0.0291034	7.31707	1.0989
Rcan3	Airway smooth muscle	0.0731707	0.0621817	21796.5	0.531091	0.000707862	0.0291034	7.31707	1.0989
Proser3	Airway smooth muscle	0.0731707	0.0621817	21815.5	0.531554	0.000363775	0.0167522	7.31707	0.999001
Smarcal1	Airway smooth muscle	0.0731707	0.0611827	21776	0.530591	0.00127898	0.043671	7.31707	1.1988
Cdkn2b	Airway smooth muscle	0.0731707	0.0611827	21834.5	0.532017	0.000167719	0.00891074	7.31707	0.899101
1110035H17Rik	Airway smooth muscle	0.0731707	0.0611827	21776	0.530591	0.00127898	0.043671	7.31707	1.1988
Enkd1	Airway smooth muscle	0.0731707	0.0611827	21815.5	0.531554	0.000363775	0.0167522	7.31707	0.999001
Dixdc1	Airway smooth muscle	0.0731707	0.0611827	21776	0.530591	0.00127898	0.043671	7.31707	1.1988
Akap5	Airway smooth muscle	0.0731707	0.0611827	21776	0.530591	0.00127898	0.043671	7.31707	1.1988
Abhd6	Airway smooth muscle	0.0731707	0.0591847	21773	0.530518	0.00131343	0.0446296	7.31707	1.1988
Catip	Airway smooth muscle	0.0487805	0.0487805	21521.5	0.52439	2.79513e-12	7.38311e-10	4.87805	0
Fcer1a	Airway smooth muscle	0.0487805	0.0487805	21021	0.512195	7.96674e-07	7.05888e-05	2.43902	0
Gm14226	Airway smooth muscle	0.0487805	0.0487805	21021	0.512195	7.96674e-07	7.05888e-05	2.43902	0
Gm11549	Airway smooth muscle	0.0487805	0.0487805	21521.5	0.52439	2.79513e-12	7.38311e-10	4.87805	0
Casq2	Airway smooth muscle	0.0487805	0.0487805	21521.5	0.52439	2.79513e-12	7.38311e-10	4.87805	0
Rbp7	Airway smooth muscle	0.0487805	0.0487805	21521.5	0.52439	2.79513e-12	7.38311e-10	4.87805	0
Sel1l3	Airway smooth muscle	0.0487805	0.0487805	21521.5	0.52439	2.79513e-12	7.38311e-10	4.87805	0
Cxcl3	Airway smooth muscle	0.0487805	0.0487805	21021	0.512195	7.96674e-07	7.05888e-05	2.43902	0
Mtmr7	Airway smooth muscle	0.0487805	0.0487805	21521.5	0.52439	2.79513e-12	7.38311e-10	4.87805	0
Synpo2l	Airway smooth muscle	0.0487805	0.0487805	21521.5	0.52439	2.79513e-12	7.38311e-10	4.87805	0
A830039N20Rik	Airway smooth muscle	0.0487805	0.0487805	21021	0.512195	7.96674e-07	7.05888e-05	2.43902	0
Htr1b	Airway smooth muscle	0.0487805	0.0487805	21521.5	0.52439	2.79513e-12	7.38311e-10	4.87805	0
Gm12295	Airway smooth muscle	0.0487805	0.0487805	21021	0.512195	7.96674e-07	7.05888e-05	2.43902	0
Abra	Airway smooth muscle	0.0487805	0.0487805	21021	0.512195	7.96674e-07	7.05888e-05	2.43902	0
Shisa9	Airway smooth muscle	0.0487805	0.0487805	21521.5	0.52439	2.79513e-12	7.38311e-10	4.87805	0
B3gnt5	Airway smooth muscle	0.0487805	0.0487805	21521.5	0.52439	2.79513e-12	7.38311e-10	4.87805	0
Neurl1a	Airway smooth muscle	0.0487805	0.0487805	21521.5	0.52439	2.79513e-12	7.38311e-10	4.87805	0
Ptprn	Airway smooth muscle	0.0487805	0.0477815	21501	0.523891	2.25531e-08	3.50813e-06	4.87805	0.0999001
Samd13	Airway smooth muscle	0.0487805	0.0477815	21501	0.523891	2.25531e-08	3.50813e-06	4.87805	0.0999001
Gm15860	Airway smooth muscle	0.0487805	0.0477815	21501	0.523891	2.25531e-08	3.50813e-06	4.87805	0.0999001
Bves	Airway smooth muscle	0.0487805	0.0477815	21501	0.523891	2.25531e-08	3.50813e-06	4.87805	0.0999001
Setdb2	Airway smooth muscle	0.0487805	0.0477815	21501	0.523891	2.25531e-08	3.50813e-06	4.87805	0.0999001
Nipal4	Airway smooth muscle	0.0487805	0.0477815	21501	0.523891	2.25531e-08	3.50813e-06	4.87805	0.0999001
Dcstamp	Airway smooth muscle	0.0487805	0.0477815	21001	0.511708	0.000801143	0.0298108	2.43902	0.0999001
Gm1976	Airway smooth muscle	0.0487805	0.0477815	21501	0.523891	2.25531e-08	3.50813e-06	4.87805	0.0999001
Kcnn2	Airway smooth muscle	0.0487805	0.0477815	21501	0.523891	2.25531e-08	3.50813e-06	4.87805	0.0999001
Lancl3	Airway smooth muscle	0.0487805	0.0467825	21480.5	0.523391	2.10479e-06	0.000168377	4.87805	0.1998
Tceal5	Airway smooth muscle	0.0487805	0.0467825	21480.5	0.523391	2.10479e-06	0.000168377	4.87805	0.1998
Mlf1	Airway smooth muscle	0.0487805	0.0467825	21480.5	0.523391	2.10479e-06	0.000168377	4.87805	0.1998
Wdr31	Airway smooth muscle	0.0487805	0.0467825	21480.5	0.523391	2.10479e-06	0.000168377	4.87805	0.1998
Tex26	Airway smooth muscle	0.0487805	0.0467825	21480.5	0.523391	2.10479e-06	0.000168377	4.87805	0.1998
Srgap3	Airway smooth muscle	0.0487805	0.0467825	21480.5	0.523391	2.10479e-06	0.000168377	4.87805	0.1998
Arntl2	Airway smooth muscle	0.0487805	0.0467825	21480.5	0.523391	2.10479e-06	0.000168377	4.87805	0.1998
Spred3	Airway smooth muscle	0.0487805	0.0467825	21480.5	0.523391	2.10479e-06	0.000168377	4.87805	0.1998
Cend1	Airway smooth muscle	0.0487805	0.0467825	21480.5	0.523391	2.10479e-06	0.000168377	4.87805	0.1998
Susd2	Airway smooth muscle	0.0487805	0.0467825	21480.5	0.523391	2.10479e-06	0.000168377	4.87805	0.1998
Atcayos	Airway smooth muscle	0.0487805	0.0467825	21480.5	0.523391	2.10479e-06	0.000168377	4.87805	0.1998
Myf5	Airway smooth muscle	0.0487805	0.0467825	21480.5	0.523391	2.10479e-06	0.000168377	4.87805	0.1998
Syt15	Airway smooth muscle	0.0487805	0.0467825	21480.5	0.523391	2.10479e-06	0.000168377	4.87805	0.1998
Gprc5c	Airway smooth muscle	0.0487805	0.0467825	21480.5	0.523391	2.10479e-06	0.000168377	4.87805	0.1998
Kcnab1	Airway smooth muscle	0.0487805	0.0457835	21460	0.522892	3.2713e-05	0.00213007	4.87805	0.2997
Cd33	Airway smooth muscle	0.0487805	0.0457835	21479.5	0.523367	2.15673e-06	0.000171552	4.87805	0.1998
Ldhd	Airway smooth muscle	0.0487805	0.0457835	21460	0.522892	3.2713e-05	0.00213007	4.87805	0.2997
Med9os	Airway smooth muscle	0.0487805	0.0457835	21460	0.522892	3.2713e-05	0.00213007	4.87805	0.2997
Mpp7	Airway smooth muscle	0.0487805	0.0457835	21460	0.522892	3.2713e-05	0.00213007	4.87805	0.2997
Med12l	Airway smooth muscle	0.0487805	0.0447845	21459	0.522867	3.33504e-05	0.00215653	4.87805	0.2997
Phkg1	Airway smooth muscle	0.0487805	0.0447845	21439.5	0.522392	0.000206604	0.0104795	4.87805	0.3996
Pianp	Airway smooth muscle	0.0487805	0.0447845	21439.5	0.522392	0.000206604	0.0104795	4.87805	0.3996
Gm16174	Airway smooth muscle	0.0487805	0.0447845	21439.5	0.522392	0.000206604	0.0104795	4.87805	0.3996
Gm5426	Airway smooth muscle	0.0487805	0.0447845	21439.5	0.522392	0.000206604	0.0104795	4.87805	0.3996
Myocd	Airway smooth muscle	0.0487805	0.0447845	21439.5	0.522392	0.000206604	0.0104795	4.87805	0.3996
Gm17586	Airway smooth muscle	0.0487805	0.0447845	21439.5	0.522392	0.000206604	0.0104795	4.87805	0.3996
Alg10b	Airway smooth muscle	0.0487805	0.0447845	21439.5	0.522392	0.000206604	0.0104795	4.87805	0.3996
Rapsn	Airway smooth muscle	0.0487805	0.0437855	21438.5	0.522368	0.000209917	0.010552	4.87805	0.3996
Map7d2	Airway smooth muscle	0.0487805	0.0437855	21419	0.521893	0.000778093	0.0298108	4.87805	0.4995
Trim46	Airway smooth muscle	0.0487805	0.0437855	21419	0.521893	0.000778093	0.0298108	4.87805	0.4995
Gm13861	Airway smooth muscle	0.0487805	0.0437855	21438.5	0.522368	0.000209917	0.010552	4.87805	0.3996
Dysf	Airway smooth muscle	0.0487805	0.0437855	21438.5	0.522368	0.000209917	0.010552	4.87805	0.3996
Jrk	Airway smooth muscle	0.0487805	0.0437855	21419	0.521893	0.000778093	0.0298108	4.87805	0.4995
Gm10138	Airway smooth muscle	0.0487805	0.0427865	21418	0.521868	0.000788656	0.0298108	4.87805	0.4995
Ppp1r3b	Airway smooth muscle	0.0487805	0.0427865	21418	0.521868	0.000788656	0.0298108	4.87805	0.4995
Etaa1os	Airway smooth muscle	0.0487805	0.0427865	21418	0.521868	0.000788656	0.0298108	4.87805	0.4995
Crlf1	Airway smooth muscle	0.0487805	0.0417875	21459	0.522867	3.33504e-05	0.00215653	4.87805	0.2997
Proser2	Airway smooth muscle	0.0731707	0.0412027	21773	0.530518	0.00131343	0.0446296	7.31707	1.1988
Cpa6	Airway smooth muscle	0.0243902	0.0243902	21021	0.512195	7.96674e-07	7.05888e-05	2.43902	0
Gm43543	Airway smooth muscle	0.0243902	0.0243902	21021	0.512195	7.96674e-07	7.05888e-05	2.43902	0
Myl1	Airway smooth muscle	0.0243902	0.0243902	21021	0.512195	7.96674e-07	7.05888e-05	2.43902	0
1810006J02Rik	Airway smooth muscle	0.0243902	0.0243902	21021	0.512195	7.96674e-07	7.05888e-05	2.43902	0
Astn1	Airway smooth muscle	0.0243902	0.0243902	21021	0.512195	7.96674e-07	7.05888e-05	2.43902	0
H3f3aos	Airway smooth muscle	0.0243902	0.0243902	21021	0.512195	7.96674e-07	7.05888e-05	2.43902	0
A430110L20Rik	Airway smooth muscle	0.0243902	0.0243902	21021	0.512195	7.96674e-07	7.05888e-05	2.43902	0
Gm13479	Airway smooth muscle	0.0243902	0.0243902	21021	0.512195	7.96674e-07	7.05888e-05	2.43902	0
Gjd2	Airway smooth muscle	0.0243902	0.0243902	21021	0.512195	7.96674e-07	7.05888e-05	2.43902	0
Pak6	Airway smooth muscle	0.0243902	0.0243902	21021	0.512195	7.96674e-07	7.05888e-05	2.43902	0
Rpusd2	Airway smooth muscle	0.0243902	0.0243902	21021	0.512195	7.96674e-07	7.05888e-05	2.43902	0
Pak7	Airway smooth muscle	0.0243902	0.0243902	21021	0.512195	7.96674e-07	7.05888e-05	2.43902	0
Rragb	Airway smooth muscle	0.0243902	0.0243902	21021	0.512195	7.96674e-07	7.05888e-05	2.43902	0
P2ry13	Airway smooth muscle	0.0243902	0.0243902	21021	0.512195	7.96674e-07	7.05888e-05	2.43902	0
Tmod4	Airway smooth muscle	0.0243902	0.0243902	21021	0.512195	7.96674e-07	7.05888e-05	2.43902	0
4930555A03Rik	Airway smooth muscle	0.0243902	0.0243902	21021	0.512195	7.96674e-07	7.05888e-05	2.43902	0
Ttpa	Airway smooth muscle	0.0243902	0.0243902	21021	0.512195	7.96674e-07	7.05888e-05	2.43902	0
Rragd	Airway smooth muscle	0.0243902	0.0243902	21021	0.512195	7.96674e-07	7.05888e-05	2.43902	0
Pm20d2	Airway smooth muscle	0.0243902	0.0243902	21021	0.512195	7.96674e-07	7.05888e-05	2.43902	0
Gm11412	Airway smooth muscle	0.0243902	0.0243902	21021	0.512195	7.96674e-07	7.05888e-05	2.43902	0
Ccdc171	Airway smooth muscle	0.0243902	0.0243902	21021	0.512195	7.96674e-07	7.05888e-05	2.43902	0
Tspan1	Airway smooth muscle	0.0243902	0.0243902	21021	0.512195	7.96674e-07	7.05888e-05	2.43902	0
Cnksr1	Airway smooth muscle	0.0243902	0.0243902	21021	0.512195	7.96674e-07	7.05888e-05	2.43902	0
Ifnlr1	Airway smooth muscle	0.0243902	0.0243902	21021	0.512195	7.96674e-07	7.05888e-05	2.43902	0
Gm13111	Airway smooth muscle	0.0243902	0.0243902	21021	0.512195	7.96674e-07	7.05888e-05	2.43902	0
Cfap74	Airway smooth muscle	0.0243902	0.0243902	21021	0.512195	7.96674e-07	7.05888e-05	2.43902	0
Perm1	Airway smooth muscle	0.0243902	0.0243902	21021	0.512195	7.96674e-07	7.05888e-05	2.43902	0
Ccdc146	Airway smooth muscle	0.0243902	0.0243902	21021	0.512195	7.96674e-07	7.05888e-05	2.43902	0
Ereg	Airway smooth muscle	0.0243902	0.0243902	21021	0.512195	7.96674e-07	7.05888e-05	2.43902	0
Gm17112	Airway smooth muscle	0.0243902	0.0243902	21021	0.512195	7.96674e-07	7.05888e-05	2.43902	0
Elfn1	Airway smooth muscle	0.0243902	0.0243902	21021	0.512195	7.96674e-07	7.05888e-05	2.43902	0
Tac1	Airway smooth muscle	0.0243902	0.0243902	21021	0.512195	7.96674e-07	7.05888e-05	2.43902	0
Gm16630	Airway smooth muscle	0.0243902	0.0243902	21021	0.512195	7.96674e-07	7.05888e-05	2.43902	0
Gm43936	Airway smooth muscle	0.0243902	0.0243902	21021	0.512195	7.96674e-07	7.05888e-05	2.43902	0
Gm30524	Airway smooth muscle	0.0243902	0.0243902	21021	0.512195	7.96674e-07	7.05888e-05	2.43902	0
Ppm1n	Airway smooth muscle	0.0243902	0.0243902	21021	0.512195	7.96674e-07	7.05888e-05	2.43902	0
Hipk4	Airway smooth muscle	0.0243902	0.0243902	21021	0.512195	7.96674e-07	7.05888e-05	2.43902	0
1700112J16Rik	Airway smooth muscle	0.0243902	0.0243902	21021	0.512195	7.96674e-07	7.05888e-05	2.43902	0
RP23-53O7.2	Airway smooth muscle	0.0243902	0.0243902	21021	0.512195	7.96674e-07	7.05888e-05	2.43902	0
Ccdc83	Airway smooth muscle	0.0243902	0.0243902	21021	0.512195	7.96674e-07	7.05888e-05	2.43902	0
Gm26944	Airway smooth muscle	0.0243902	0.0243902	21021	0.512195	7.96674e-07	7.05888e-05	2.43902	0
Gvin1	Airway smooth muscle	0.0243902	0.0243902	21021	0.512195	7.96674e-07	7.05888e-05	2.43902	0
Rbmxl2	Airway smooth muscle	0.0243902	0.0243902	21021	0.512195	7.96674e-07	7.05888e-05	2.43902	0
Tub	Airway smooth muscle	0.0243902	0.0243902	21021	0.512195	7.96674e-07	7.05888e-05	2.43902	0
Gm15677	Airway smooth muscle	0.0243902	0.0243902	21021	0.512195	7.96674e-07	7.05888e-05	2.43902	0
RP23-316J6.4	Airway smooth muscle	0.0243902	0.0243902	21021	0.512195	7.96674e-07	7.05888e-05	2.43902	0
Has3	Airway smooth muscle	0.0243902	0.0243902	21021	0.512195	7.96674e-07	7.05888e-05	2.43902	0
Hsd17b2	Airway smooth muscle	0.0243902	0.0243902	21021	0.512195	7.96674e-07	7.05888e-05	2.43902	0
Capn9	Airway smooth muscle	0.0243902	0.0243902	21021	0.512195	7.96674e-07	7.05888e-05	2.43902	0
B230110C06Rik	Airway smooth muscle	0.0243902	0.0243902	21021	0.512195	7.96674e-07	7.05888e-05	2.43902	0
Asb14	Airway smooth muscle	0.0243902	0.0243902	21021	0.512195	7.96674e-07	7.05888e-05	2.43902	0
Npy4r	Airway smooth muscle	0.0243902	0.0243902	21021	0.512195	7.96674e-07	7.05888e-05	2.43902	0
Ptgdr	Airway smooth muscle	0.0243902	0.0243902	21021	0.512195	7.96674e-07	7.05888e-05	2.43902	0
Mcpt8	Airway smooth muscle	0.0243902	0.0243902	21021	0.512195	7.96674e-07	7.05888e-05	2.43902	0
BC049352	Airway smooth muscle	0.0243902	0.0243902	21021	0.512195	7.96674e-07	7.05888e-05	2.43902	0
Cyp11a1	Airway smooth muscle	0.0243902	0.0243902	21021	0.512195	7.96674e-07	7.05888e-05	2.43902	0
4933433G15Rik	Airway smooth muscle	0.0243902	0.0243902	21021	0.512195	7.96674e-07	7.05888e-05	2.43902	0
Ooep	Airway smooth muscle	0.0243902	0.0243902	21021	0.512195	7.96674e-07	7.05888e-05	2.43902	0
Ccr3	Airway smooth muscle	0.0243902	0.0243902	21021	0.512195	7.96674e-07	7.05888e-05	2.43902	0
Inpp5j	Airway smooth muscle	0.0243902	0.0243902	21021	0.512195	7.96674e-07	7.05888e-05	2.43902	0
Ybx2	Airway smooth muscle	0.0243902	0.0243902	21021	0.512195	7.96674e-07	7.05888e-05	2.43902	0
Sgca	Airway smooth muscle	0.0243902	0.0243902	21021	0.512195	7.96674e-07	7.05888e-05	2.43902	0
Sost	Airway smooth muscle	0.0243902	0.0243902	21021	0.512195	7.96674e-07	7.05888e-05	2.43902	0
Cep112os1	Airway smooth muscle	0.0243902	0.0243902	21021	0.512195	7.96674e-07	7.05888e-05	2.43902	0
1700016G14Rik	Airway smooth muscle	0.0243902	0.0243902	21021	0.512195	7.96674e-07	7.05888e-05	2.43902	0
A330048O09Rik	Airway smooth muscle	0.0243902	0.0243902	21021	0.512195	7.96674e-07	7.05888e-05	2.43902	0
Rab3c	Airway smooth muscle	0.0243902	0.0243902	21021	0.512195	7.96674e-07	7.05888e-05	2.43902	0
Gm29361	Airway smooth muscle	0.0243902	0.0243902	21021	0.512195	7.96674e-07	7.05888e-05	2.43902	0
A230087F16Rik	Airway smooth muscle	0.0243902	0.0243902	21021	0.512195	7.96674e-07	7.05888e-05	2.43902	0
Baalc	Airway smooth muscle	0.0243902	0.0243902	21021	0.512195	7.96674e-07	7.05888e-05	2.43902	0
Gm28068	Airway smooth muscle	0.0243902	0.0243902	21021	0.512195	7.96674e-07	7.05888e-05	2.43902	0
Grin2a	Airway smooth muscle	0.0243902	0.0243902	21021	0.512195	7.96674e-07	7.05888e-05	2.43902	0
Ctxn3	Airway smooth muscle	0.0243902	0.0243902	21021	0.512195	7.96674e-07	7.05888e-05	2.43902	0
Il17b	Airway smooth muscle	0.0243902	0.0243902	21021	0.512195	7.96674e-07	7.05888e-05	2.43902	0
Cidea	Airway smooth muscle	0.0243902	0.0243902	21021	0.512195	7.96674e-07	7.05888e-05	2.43902	0
Trpm3	Airway smooth muscle	0.0243902	0.0243902	21021	0.512195	7.96674e-07	7.05888e-05	2.43902	0
Gm15491	Airway smooth muscle	0.0243902	0.0243902	21021	0.512195	7.96674e-07	7.05888e-05	2.43902	0
Col19a1	Airway smooth muscle	0.0243902	0.0233912	21000.5	0.511696	0.000811309	0.0298108	2.43902	0.0999001
Gm37634	Airway smooth muscle	0.0243902	0.0233912	21000.5	0.511696	0.000811309	0.0298108	2.43902	0.0999001
Dtl	Airway smooth muscle	0.0243902	0.0233912	21000.5	0.511696	0.000811309	0.0298108	2.43902	0.0999001
Gm13620	Airway smooth muscle	0.0243902	0.0233912	21000.5	0.511696	0.000811309	0.0298108	2.43902	0.0999001
Alx4	Airway smooth muscle	0.0243902	0.0233912	21000.5	0.511696	0.000811309	0.0298108	2.43902	0.0999001
Ehf	Airway smooth muscle	0.0243902	0.0233912	21000.5	0.511696	0.000811309	0.0298108	2.43902	0.0999001
Gm16316	Airway smooth muscle	0.0243902	0.0233912	21000.5	0.511696	0.000811309	0.0298108	2.43902	0.0999001
Xk	Airway smooth muscle	0.0243902	0.0233912	21000.5	0.511696	0.000811309	0.0298108	2.43902	0.0999001
Gm14902	Airway smooth muscle	0.0243902	0.0233912	21000.5	0.511696	0.000811309	0.0298108	2.43902	0.0999001
1700112D23Rik	Airway smooth muscle	0.0243902	0.0233912	21000.5	0.511696	0.000811309	0.0298108	2.43902	0.0999001
Fam160a1	Airway smooth muscle	0.0243902	0.0233912	21000.5	0.511696	0.000811309	0.0298108	2.43902	0.0999001
Phtf1os	Airway smooth muscle	0.0243902	0.0233912	21000.5	0.511696	0.000811309	0.0298108	2.43902	0.0999001
Gm30382	Airway smooth muscle	0.0243902	0.0233912	21000.5	0.511696	0.000811309	0.0298108	2.43902	0.0999001
Tctex1d4	Airway smooth muscle	0.0243902	0.0233912	21000.5	0.511696	0.000811309	0.0298108	2.43902	0.0999001
Rnf207	Airway smooth muscle	0.0243902	0.0233912	21000.5	0.511696	0.000811309	0.0298108	2.43902	0.0999001
Gm26718	Airway smooth muscle	0.0243902	0.0233912	21000.5	0.511696	0.000811309	0.0298108	2.43902	0.0999001
A630023P12Rik	Airway smooth muscle	0.0243902	0.0233912	21000.5	0.511696	0.000811309	0.0298108	2.43902	0.0999001
E130006D01Rik	Airway smooth muscle	0.0243902	0.0233912	21000.5	0.511696	0.000811309	0.0298108	2.43902	0.0999001
Gm43597	Airway smooth muscle	0.0243902	0.0233912	21000.5	0.511696	0.000811309	0.0298108	2.43902	0.0999001
Lmod2	Airway smooth muscle	0.0243902	0.0233912	21000.5	0.511696	0.000811309	0.0298108	2.43902	0.0999001
Gm15987	Airway smooth muscle	0.0243902	0.0233912	21000.5	0.511696	0.000811309	0.0298108	2.43902	0.0999001
Gm12766	Airway smooth muscle	0.0243902	0.0233912	21000.5	0.511696	0.000811309	0.0298108	2.43902	0.0999001
Pgpep1l	Airway smooth muscle	0.0243902	0.0233912	21000.5	0.511696	0.000811309	0.0298108	2.43902	0.0999001
Kcne3	Airway smooth muscle	0.0243902	0.0233912	21000.5	0.511696	0.000811309	0.0298108	2.43902	0.0999001
Ppil6	Airway smooth muscle	0.0243902	0.0233912	21000.5	0.511696	0.000811309	0.0298108	2.43902	0.0999001
1700040L02Rik	Airway smooth muscle	0.0243902	0.0233912	21000.5	0.511696	0.000811309	0.0298108	2.43902	0.0999001
Fabp3-ps1	Airway smooth muscle	0.0243902	0.0233912	21000.5	0.511696	0.000811309	0.0298108	2.43902	0.0999001
Neto2	Airway smooth muscle	0.0243902	0.0233912	21000.5	0.511696	0.000811309	0.0298108	2.43902	0.0999001
Cdh1	Airway smooth muscle	0.0243902	0.0233912	21000.5	0.511696	0.000811309	0.0298108	2.43902	0.0999001
Gm3839	Airway smooth muscle	0.0243902	0.0233912	21000.5	0.511696	0.000811309	0.0298108	2.43902	0.0999001
3425401B19Rik	Airway smooth muscle	0.0243902	0.0233912	21000.5	0.511696	0.000811309	0.0298108	2.43902	0.0999001
4930433N12Rik	Airway smooth muscle	0.0243902	0.0233912	21000.5	0.511696	0.000811309	0.0298108	2.43902	0.0999001
AY074887	Airway smooth muscle	0.0243902	0.0233912	21000.5	0.511696	0.000811309	0.0298108	2.43902	0.0999001
Elovl4	Airway smooth muscle	0.0243902	0.0233912	21000.5	0.511696	0.000811309	0.0298108	2.43902	0.0999001
Xylb	Airway smooth muscle	0.0243902	0.0233912	21000.5	0.511696	0.000811309	0.0298108	2.43902	0.0999001
Il13	Airway smooth muscle	0.0243902	0.0233912	21000.5	0.511696	0.000811309	0.0298108	2.43902	0.0999001
Cldn7	Airway smooth muscle	0.0243902	0.0233912	21000.5	0.511696	0.000811309	0.0298108	2.43902	0.0999001
Hoxb1	Airway smooth muscle	0.0243902	0.0233912	21000.5	0.511696	0.000811309	0.0298108	2.43902	0.0999001
Pgbd1	Airway smooth muscle	0.0243902	0.0233912	21000.5	0.511696	0.000811309	0.0298108	2.43902	0.0999001
Fam150b	Airway smooth muscle	0.0243902	0.0233912	21000.5	0.511696	0.000811309	0.0298108	2.43902	0.0999001
Hdac9	Airway smooth muscle	0.0243902	0.0233912	21000.5	0.511696	0.000811309	0.0298108	2.43902	0.0999001
Tc2n	Airway smooth muscle	0.0243902	0.0233912	21000.5	0.511696	0.000811309	0.0298108	2.43902	0.0999001
Serac1	Airway smooth muscle	0.0243902	0.0233912	21000.5	0.511696	0.000811309	0.0298108	2.43902	0.0999001
Ly6g6c	Airway smooth muscle	0.0243902	0.0233912	21000.5	0.511696	0.000811309	0.0298108	2.43902	0.0999001
Dnph1	Airway smooth muscle	0.0243902	0.0233912	21000.5	0.511696	0.000811309	0.0298108	2.43902	0.0999001
Gm17315	Airway smooth muscle	0.0243902	0.0233912	21000.5	0.511696	0.000811309	0.0298108	2.43902	0.0999001
Dsc2	Airway smooth muscle	0.0243902	0.0233912	21000.5	0.511696	0.000811309	0.0298108	2.43902	0.0999001
Garem	Airway smooth muscle	0.0243902	0.0233912	21000.5	0.511696	0.000811309	0.0298108	2.43902	0.0999001
8030462N17Rik	Airway smooth muscle	0.0243902	0.0233912	21000.5	0.511696	0.000811309	0.0298108	2.43902	0.0999001
Ms4a7	Airway smooth muscle	0.0243902	0.0233912	21000.5	0.511696	0.000811309	0.0298108	2.43902	0.0999001
Sync	Airway smooth muscle	0.0243902	0.0223922	21000	0.511683	0.000821594	0.0300704	2.43902	0.0999001
Oasl1	Airway smooth muscle	0.0243902	0.0223922	21000	0.511683	0.000821594	0.0300704	2.43902	0.0999001
Kcnma1	Airway smooth muscle	0.0243902	0.0223922	21000	0.511683	0.000821594	0.0300704	2.43902	0.0999001
Cdh11	Airway smooth muscle	0	-0.334665	16051.5	0.391109	0.000847722	0.0308252	0	21.7782
1810010H24Rik	Airway smooth muscle	0	-0.341658	15846.5	0.386114	0.00060145	0.0255151	0	22.7772
Col13a1	Airway smooth muscle	0	-0.355644	15641.5	0.381119	0.000423545	0.0189438	0	23.7762
Tmem204	Airway smooth muscle	0.121951	-0.360566	15476	0.377086	0.00128687	0.0438867	9.7561	34.0659
Tmem119	Airway smooth muscle	0	-0.373626	15641.5	0.381119	0.000424764	0.0189681	0	23.7762
Lrp4	Airway smooth muscle	0.0243902	-0.394191	15502.5	0.377732	0.000513967	0.0224502	2.43902	26.6733
Xbp1	Airway smooth muscle	0.195122	-0.41327	15075.5	0.367328	0.000845608	0.0307883	12.1951	38.961
Cd82	Airway smooth muscle	0.0731707	-0.437319	14925	0.363661	0.000282525	0.0136152	4.87805	32.2677
Ms4a4d	Airway smooth muscle	0	-0.44955	14473	0.352647	5.11814e-05	0.00317745	0	29.4705
Heg1	Airway smooth muscle	0.097561	-0.457884	15118	0.368363	0.000629146	0.0265293	9.7561	34.8651
Nebl	Airway smooth muscle	0.0731707	-0.478278	15677	0.381984	0.00106496	0.0375066	4.87805	28.2717
Ces1d	Airway smooth muscle	0	-0.508492	15313.5	0.373127	0.000243728	0.0119932	0	25.3746
Spon1	Airway smooth muscle	0.0487805	-0.529641	15162	0.369435	0.000400313	0.0180489	4.87805	30.2697
Cp	Airway smooth muscle	0.0243902	-0.559026	14431	0.351624	7.29359e-05	0.00425301	2.43902	31.7682
Gsta3	Airway smooth muscle	0.0487805	-0.559611	15213	0.370678	0.000439331	0.0195562	4.87805	30.0699
Cd34	Airway smooth muscle	0.0243902	-0.612972	15172.5	0.369691	0.000290254	0.0139397	2.43902	28.1718
Fbln1	Airway smooth muscle	0.097561	-0.638703	15539	0.378621	0.000904179	0.0325361	4.87805	29.4705
Npc2	Airway smooth muscle	0.317073	-0.64996	14974	0.364855	0.00106086	0.0374092	17.0732	43.8561
Marcks	Airway smooth muscle	0.512195	-0.653639	14175	0.345386	0.000354243	0.0165634	26.8293	54.7453
Pnrc1	Airway smooth muscle	0.268293	-0.670768	14324	0.349017	0.000342259	0.0161057	21.9512	48.3516
Olfml3	Airway smooth muscle	0.317073	-0.687922	14780	0.360128	0.000793979	0.0298108	19.5122	45.954
Pid1	Airway smooth muscle	0.0243902	-0.701883	13540.5	0.329926	1.25917e-05	0.000892543	2.43902	35.964
Cd47	Airway smooth muscle	0.512195	-0.731561	14526.5	0.353951	0.00085583	0.0310744	36.5854	59.3407
Dpep1	Airway smooth muscle	0	-0.746254	13632.5	0.332168	1.05447e-05	0.00075703	0	33.5664
Efemp1	Airway smooth muscle	0.0487805	-0.759411	13842.5	0.337285	2.57135e-05	0.00173483	2.43902	35.1648
Ifngr1	Airway smooth muscle	0.195122	-0.761921	13088	0.318901	1.58587e-05	0.00111007	12.1951	47.6523
Mgst1	Airway smooth muscle	0.0731707	-0.763992	13202.5	0.321691	1.08975e-05	0.000778645	7.31707	41.4585
Igfbp3	Airway smooth muscle	0.195122	-0.769913	14611.5	0.356022	0.000292046	0.0140017	9.7561	38.1618
F2r	Airway smooth muscle	0.146341	-0.787724	13050.5	0.317987	1.42153e-05	0.00100509	14.6341	47.3526
Aldh1a1	Airway smooth muscle	0.219512	-0.837431	13988	0.34083	0.000122742	0.00672534	14.6341	44.7552
H2-K1	Airway smooth muscle	0.560976	-0.871592	15028.5	0.366183	0.00114789	0.0400245	14.6341	42.957
2020-09-04	Airway smooth muscle	0.487805	-0.879827	14388.5	0.350588	0.000617209	0.0261046	34.1463	56.3437
Rnase4	Airway smooth muscle	0.219512	-0.923345	14043.5	0.342182	0.000155783	0.00829235	17.0732	46.3536
Pmp22	Airway smooth muscle	0.512195	-0.934358	13209	0.321849	5.7702e-05	0.00351208	36.5854	65.2348
Mxra8	Airway smooth muscle	0.512195	-0.957335	13334.5	0.324907	7.30086e-05	0.00425301	31.7073	62.8372
Dpt	Airway smooth muscle	0.0243902	-0.979606	14354	0.349748	6.39426e-05	0.00379307	2.43902	32.0679
Sepp1	Airway smooth muscle	0.658537	-0.985819	13216	0.322019	5.92511e-05	0.00356768	29.2683	63.5365
Phlda1	Airway smooth muscle	0.219512	-0.98828	13779	0.335737	7.71557e-05	0.00448191	14.6341	45.0549
Prelp	Airway smooth muscle	0.487805	-1.0067	13186	0.321288	5.10161e-05	0.00317422	31.7073	61.4386
Tcf21	Airway smooth muscle	0.268293	-1.05438	14037	0.342024	0.000137435	0.00740006	14.6341	44.3556
Pdgfra	Airway smooth muscle	0.0487805	-1.06311	12022.5	0.292939	5.92724e-07	7.05888e-05	4.87805	44.955
Mettl7a1	Airway smooth muscle	0.390244	-1.10226	13967	0.340318	0.000207239	0.0104927	24.3902	52.5475
Cxcl14	Airway smooth muscle	0.0243902	-1.11147	12537	0.305475	1.47247e-06	0.000126078	2.43902	40.7592
Cebpb	Airway smooth muscle	0.902439	-1.19746	13560.5	0.330413	9.24012e-05	0.00525842	19.5122	54.046
Pcolce2	Airway smooth muscle	0.804878	-1.32999	14255	0.347336	0.000551406	0.023752	36.5854	59.5405
G0s2	Airway smooth muscle	0.195122	-1.4842	12054	0.293706	1.26478e-06	0.000109637	9.7561	50.05
Plpp3	Airway smooth muscle	0.585366	-1.50155	12798	0.311835	2.57799e-05	0.00173513	41.4634	66.4336
Nbl1	Airway smooth muscle	0.414634	-1.71324	13535	0.329792	9.27823e-05	0.00526679	26.8293	55.8442
C3	Airway smooth muscle	0.0243902	-1.75383	14899	0.363027	0.000178021	0.00938683	2.43902	29.3706
Hsd11b1	Airway smooth muscle	0.0731707	-1.81394	10153	0.247387	6.08319e-09	1.08309e-06	7.31707	54.9451
Fmo2	Airway smooth muscle	0.341463	-1.86833	10238	0.249458	1.79232e-08	3.00498e-06	17.0732	63.4366
Clec3b	Airway smooth muscle	0.0243902	-1.90768	12743	0.310494	2.35256e-06	0.000186072	2.43902	39.7602
Tsc22d3	Airway smooth muscle	0.512195	-1.92137	11110	0.270705	2.94366e-07	3.88771e-05	26.8293	65.3347
Serping1	Airway smooth muscle	1.04878	-2.05611	14226.5	0.346641	0.000683323	0.0284152	58.5366	70.8292
Igfbp6	Airway smooth muscle	0.0243902	-2.30428	13424	0.327088	1.01355e-05	0.000733293	2.43902	36.4635
Mfap4	Airway smooth muscle	0.95122	-4.65717	13577	0.330816	0.000100715	0.0056739	26.8293	53.8462
Tmsb10	Airway smooth muscle	3	-4.82917	12357.5	0.301101	1.4477e-05	0.00101589	68.2927	86.4136
Gpx3	Airway smooth muscle	2.87805	-5.31076	13127	0.319851	8.41899e-05	0.00483039	68.2927	82.2178
Inmt	Airway smooth muscle	0.365854	-7.89289	9128.5	0.222424	4.66235e-10	9.52854e-08	12.1951	62.3377
Inmt	Col13a1	15.9806	12.2904	214520	0.872597	4.11735e-93	1.15282e-88	97.5069	40.6755
Gpx3	Col13a1	15.0471	10.8136	207673	0.844745	9.43278e-76	1.32054e-71	97.5069	73.2746
Mfap4	Col13a1	11.3463	9.05992	196685	0.80005	6.19427e-64	3.46867e-60	85.5956	35.3891
Gsn	Col13a1	30.8449	8.53797	187858	0.764144	4.52114e-45	7.91172e-42	99.169	74.3025
Mgp	Col13a1	22.3989	5.95102	155028	0.630601	3.23618e-12	3.51201e-10	98.615	73.7151
Apoe	Col13a1	7.50139	2.86409	168502	0.68541	1.61252e-23	6.73865e-21	91.1357	60.793
Fhl1	Col13a1	4.55679	2.84019	187988	0.764675	9.37139e-47	1.74926e-43	90.8587	58.884
Npnt	Col13a1	3.32133	2.61795	199494	0.811478	2.20578e-71	2.05865e-67	83.3795	30.3965
Mettl7a1	Col13a1	3.04986	2.44927	199286	0.810632	7.78987e-70	5.45272e-66	83.9335	34.2144
Sod3	Col13a1	3.93629	2.25934	180258	0.73323	3.78039e-37	4.60205e-34	88.3657	52.7166
Hsd11b1	Col13a1	3.28532	2.24861	182853	0.743786	6.35431e-43	9.36392e-40	78.9474	39.3539
Macf1	Col13a1	2.82271	2.05766	195126	0.793706	5.32744e-62	2.1309e-58	83.6565	35.9765
G0s2	Col13a1	2.9169	1.98298	171731	0.698545	3.57371e-30	2.63317e-27	69.2521	37.4449
Limch1	Col13a1	2.6759	1.94315	194035	0.78927	8.93135e-62	2.77854e-58	83.3795	30.6902
Tcf21	Col13a1	2.52909	1.90941	185902	0.75619	9.65235e-52	2.25214e-48	73.1302	27.3128
Pcolce2	Col13a1	3.28255	1.83615	181042	0.736419	3.56194e-39	4.53322e-36	86.1496	44.0529
Cdo1	Col13a1	2.09141	1.62592	184904	0.75213	3.44094e-51	7.411e-48	70.9141	26.138
Gyg	Col13a1	2.07202	1.6124	188354	0.76616	4.35466e-57	1.21926e-53	73.1302	24.3759
Prelp	Col13a1	2.43767	1.50375	176989	0.719933	3.02849e-34	3.26134e-31	80.0554	49.7797
Aldh1a1	Col13a1	1.98892	1.47644	187516	0.762753	2.62667e-54	6.68583e-51	74.7922	27.0191
Mxra8	Col13a1	2.39612	1.47542	176583	0.718281	1.02513e-33	1.02509e-30	79.7784	51.9824
Fmo2	Col13a1	3.06925	1.42755	170088	0.691864	4.85448e-26	2.47128e-23	83.9335	49.7797
Plpp3	Col13a1	2.93629	1.39003	165934	0.674963	1.00362e-21	3.64941e-19	82.5485	56.3877
Csrp1	Col13a1	3.14681	1.33037	160423	0.652548	1.01098e-16	1.88709e-14	84.4875	63.2893
Tns1	Col13a1	2.56233	1.33032	167949	0.683161	7.81713e-24	3.31624e-21	80.8864	56.6814
Cd81	Col13a1	5.60665	1.29828	141027	0.573651	8.26686e-05	0.00191609	91.1357	90.4552
Ogn	Col13a1	2.47645	1.28703	175540	0.714037	2.72381e-33	2.54213e-30	80.0554	40.5286
Selenbp1	Col13a1	1.74515	1.20477	175402	0.713479	1.14678e-36	1.28434e-33	67.313	30.1028
Tsc22d3	Col13a1	3.1385	1.1943	145562	0.592098	4.64906e-07	2.0026e-05	69.8061	60.6461
Fn1	Col13a1	1.90305	1.16736	169962	0.691349	1.79443e-32	1.52249e-29	60.3878	23.2012
2020-09-04	Col13a1	2.09418	1.16467	169351	0.688864	3.19414e-26	1.65616e-23	74.7922	45.2276
Tmem176a	Col13a1	2.35457	1.15486	161012	0.654946	6.01078e-18	1.35722e-15	75.0693	49.1924
Pdgfra	Col13a1	1.80609	1.12621	177827	0.723342	1.09596e-39	1.46123e-36	72.0222	28.1938
Lbh	Col13a1	1.66205	1.07027	175780	0.715015	7.41581e-37	8.65147e-34	69.8061	30.1028
Olfml3	Col13a1	1.6759	1.06797	171266	0.696654	7.81154e-31	5.91122e-28	66.759	33.3333
Mat2a	Col13a1	1.96399	1.01979	153896	0.625998	1.49561e-12	1.70226e-10	66.482	50.6608
Nebl	Col13a1	1.1856	0.999105	183144	0.744971	4.34167e-62	2.02604e-58	58.7258	10.7195
Cxcl14	Col13a1	1.71745	0.956805	152288	0.619455	4.58725e-13	5.60867e-11	53.4626	31.7181
Spon1	Col13a1	1.18283	0.956687	177087	0.720331	2.04616e-48	4.09217e-45	56.7867	14.6843
Bgn	Col13a1	4.65097	0.913818	139046	0.565591	0.000438202	0.00791562	92.2438	87.9589
Prex2	Col13a1	1.39335	0.861781	169564	0.68973	8.94351e-29	5.69112e-26	67.036	33.9207
Itga8	Col13a1	1.0831	0.808506	174482	0.709735	1.68527e-43	2.77564e-40	56.7867	15.5653
Crispld2	Col13a1	1.25762	0.796531	159116	0.647231	1.02695e-19	3.09178e-17	54.2936	28.047
Tagln2	Col13a1	2.19945	0.785349	156766	0.637674	1.66155e-14	2.4878e-12	72.8532	48.3113
Ces1d	Col13a1	1	0.782673	160720	0.653754	1.39625e-27	7.81873e-25	43.4903	14.2438
Igfbp3	Col13a1	1.44598	0.782254	161443	0.656697	4.95292e-22	1.84902e-19	57.6177	26.138
Dpep1	Col13a1	1.21884	0.768029	166084	0.675577	1.62726e-29	1.11126e-26	55.1247	20.1175
Pid1	Col13a1	1.19668	0.762021	165870	0.674702	4.77642e-28	2.72929e-25	56.5097	23.0543
Ifngr1	Col13a1	1.42105	0.755854	159938	0.650577	1.57375e-18	3.93425e-16	63.1579	37.2981
Ltbp4	Col13a1	1.9723	0.752035	150262	0.611216	6.96873e-10	5.19993e-08	72.0222	55.8003
Cp	Col13a1	1.04155	0.73465	167996	0.683354	3.67042e-33	3.3151e-30	53.7396	18.3554
mt-Nd6	Col13a1	1.20222	0.729382	138496	0.563358	4.7922e-08	2.56063e-06	22.7147	10.5727
Prdx6	Col13a1	1.36565	0.728353	156388	0.636135	8.46977e-16	1.43724e-13	59.2798	35.6828
Tmem176b	Col13a1	2.44321	0.714873	144250	0.586761	2.1047e-06	7.79492e-05	76.4543	62.4082
Plxdc2	Col13a1	1.29086	0.690271	161994	0.658936	3.10509e-21	1.1005e-18	61.4958	32.1586
Serping1	Col13a1	3.44321	0.641451	157176	0.639338	4.2654e-14	6.00135e-12	85.3186	62.4082
Figf	Col13a1	0.900277	0.619807	157113	0.639084	7.69504e-23	3.03456e-20	42.1053	14.978
Col13a1	Col13a1	0.725762	0.587729	167676	0.682051	7.41238e-40	1.0377e-36	46.2604	10.4258
Mylk	Col13a1	1.55956	0.568367	149074	0.606382	1.33644e-09	9.37821e-08	62.8809	45.9618
Nupr1	Col13a1	1.85319	0.544816	138920	0.565081	0.000267765	0.00520061	63.4349	52.1292
Neat1	Col13a1	1.27701	0.538389	151044	0.614395	5.9853e-12	6.13855e-10	55.4017	32.4523
Ppp1r14a	Col13a1	1.95291	0.521191	149306	0.60733	2.68761e-09	1.78742e-07	74.2382	51.6887
Fxyd1	Col13a1	1.65651	0.517009	146620	0.5964	8.88835e-08	4.50681e-06	71.7452	60.0587
Colec12	Col13a1	0.839335	0.511876	156598	0.636987	1.29626e-18	3.29946e-16	49.5845	23.6417
Gpm6b	Col13a1	0.894737	0.511477	157642	0.641238	6.75614e-19	1.81889e-16	52.6316	25.8443
Sh3bgrl	Col13a1	1.20499	0.510419	149860	0.609581	2.56978e-10	2.04563e-08	62.3269	44.0529
1810010H24Rik	Col13a1	0.65374	0.498086	163112	0.663484	1.81834e-33	1.75557e-30	42.9363	10.7195
Rbp1	Col13a1	1.36565	0.494873	148589	0.604411	1.0426e-09	7.48508e-08	59.8338	38.326
Ms4a4d	Col13a1	0.747922	0.483605	160859	0.654321	2.98835e-25	1.37165e-22	48.1994	17.768
Atp1a2	Col13a1	0.789474	0.479635	158480	0.644642	3.18974e-21	1.10604e-18	49.3075	21.1454
Gsta3	Col13a1	0.897507	0.476068	156834	0.637949	4.38503e-20	1.42763e-17	46.5374	19.8238
Tmem119	Col13a1	0.66482	0.46805	157718	0.641543	9.57085e-25	4.1871e-22	41.2742	13.069
Serpine2	Col13a1	1.09418	0.462758	153834	0.625746	5.53162e-14	7.70546e-12	58.4488	33.4802
Scube2	Col13a1	0.554017	0.458569	156600	0.636999	1.17003e-28	7.27995e-26	34.626	7.92952
Trf	Col13a1	0.789474	0.437051	153946	0.626201	1.15985e-18	2.97931e-16	41.8283	16.4464
Cdh11	Col13a1	0.606648	0.43631	154592	0.628831	4.33283e-22	1.66185e-19	37.3961	12.188
Cd82	Col13a1	0.775623	0.432011	153419	0.624058	6.14324e-16	1.09557e-13	46.8144	22.9075
Sh3bp5	Col13a1	0.626039	0.423396	152534	0.62046	1.85182e-18	4.54816e-16	37.9501	14.5374
Lrat	Col13a1	0.518006	0.41081	157130	0.639151	6.72404e-32	5.37904e-29	33.795	5.87372
Slc36a2	Col13a1	0.495845	0.401865	156534	0.636727	2.51696e-29	1.67791e-26	34.349	7.1953
Loxl1	Col13a1	1.01939	0.396777	151588	0.61661	1.89314e-12	2.13734e-10	55.9557	31.8649
Slc38a5	Col13a1	0.484765	0.390785	153304	0.623592	1.6376e-25	7.90538e-23	31.5789	7.04846
Mamdc2	Col13a1	0.689751	0.388723	148027	0.602125	3.60455e-12	3.85205e-10	39.8892	20.7048
Nr2f2	Col13a1	1.09695	0.384765	144329	0.587083	3.17827e-07	1.41911e-05	55.4017	39.6476
Nox4	Col13a1	0.484765	0.379038	153424	0.62408	2.38575e-23	9.82331e-21	33.518	9.2511
Scarf2	Col13a1	0.695291	0.364894	147908	0.601641	2.97501e-11	2.76736e-09	42.9363	24.5228
Ptprd	Col13a1	0.548476	0.363454	148977	0.605989	6.35969e-16	1.12699e-13	33.795	12.7753
Vcam1	Col13a1	0.631579	0.358451	147703	0.600807	2.03922e-13	2.59528e-11	35.4571	15.7122
Slc7a10	Col13a1	0.404432	0.344227	150144	0.610734	1.0412e-25	5.20582e-23	26.3158	4.25844
H6pd	Col13a1	0.534626	0.337857	150155	0.610781	2.10003e-15	3.45875e-13	37.6731	16.4464
Nisch	Col13a1	0.980609	0.335969	143765	0.584789	7.02348e-07	2.90903e-05	55.6787	42.1439
Cebpb	Col13a1	2.2687	0.330372	142716	0.580522	5.52867e-06	0.000180357	62.3269	47.5771
Slc1a3	Col13a1	0.481994	0.329278	149970	0.61003	3.14083e-17	6.46619e-15	33.795	12.3348
Cited2	Col13a1	0.65097	0.324978	140390	0.57106	5.35048e-07	2.27326e-05	33.518	19.9706
Nap1l1	Col13a1	0.734072	0.32438	144194	0.586532	5.12941e-08	2.7252e-06	45.7064	29.6623
Myh10	Col13a1	0.526316	0.320736	144554	0.588	1.81656e-10	1.47426e-08	33.795	17.3275
Adh1	Col13a1	0.734072	0.314101	144414	0.587428	1.41469e-09	9.9025e-08	37.6731	19.6769
Gm14964	Col13a1	0.479224	0.307418	144704	0.58861	4.66772e-12	4.93176e-10	30.1939	12.9222
Fam13a	Col13a1	0.473684	0.306283	148418	0.603713	6.46789e-16	1.13896e-13	32.41	11.8943
Wisp2	Col13a1	0.448753	0.304847	147600	0.60039	1.58615e-17	3.36444e-15	28.5319	8.37004
Enpep	Col13a1	0.371191	0.29777	149014	0.606138	3.19972e-21	1.10604e-18	27.4238	6.46109
Pcolce	Col13a1	1.29363	0.280413	142165	0.57828	6.01223e-06	0.000194384	58.1717	43.025
Slit2	Col13a1	0.376731	0.276878	143848	0.585126	6.691e-14	9.09424e-12	25.2078	8.2232
Cmklr1	Col13a1	0.398892	0.275544	148410	0.603683	1.03856e-17	2.25416e-15	29.9169	9.2511
Gstm1	Col13a1	2.42382	0.272575	135990	0.55316	0.00387981	0.0465029	77.2853	67.1072
Gng11	Col13a1	1.55956	0.271745	139302	0.566635	0.000181188	0.00376063	63.1579	51.2482
6030408B16Rik	Col13a1	0.34626	0.271371	146761	0.596975	8.66579e-19	2.289e-16	25.4848	6.31424
Angptl4	Col13a1	1.0554	0.268324	135394	0.550738	0.00278507	0.035429	49.0305	41.7034
Adarb1	Col13a1	0.376731	0.266599	143510	0.583749	7.39585e-13	8.77442e-11	25.7618	9.39794
Hivep3	Col13a1	0.33518	0.263227	146300	0.595102	1.45216e-18	3.66298e-16	24.9307	6.02056
Mettl7a2	Col13a1	0.274238	0.258086	138086	0.56169	7.3419e-16	1.28479e-13	13.8504	1.61527
Tacc1	Col13a1	0.66482	0.258065	139102	0.565819	2.01486e-05	0.000566976	39.6122	27.7533
Cnn2	Col13a1	0.858726	0.25667	140040	0.569636	2.84551e-05	0.000763135	49.5845	36.8576
Scp2	Col13a1	0.914127	0.256271	138101	0.561749	0.000224385	0.00449397	49.8615	37.8855
Mbnl2	Col13a1	0.864266	0.254868	137210	0.558125	0.000589254	0.0101156	51.8006	41.5565
Wnt2	Col13a1	0.33518	0.254416	146697	0.596715	3.47916e-18	8.32591e-16	26.0388	6.75477
Zyx	Col13a1	1	0.254038	144455	0.587595	2.18607e-07	1.00837e-05	55.1247	38.0323
Mgst1	Col13a1	0.972299	0.252769	143086	0.582027	7.32547e-07	3.02963e-05	51.8006	33.9207
Hadh	Col13a1	0.440443	0.245142	143494	0.583684	5.28907e-10	4.0024e-08	32.133	16.0059
Col6a3	Col13a1	0.66759	0.243214	142411	0.579281	3.18297e-07	1.41911e-05	42.6593	27.0191
Slc6a6	Col13a1	0.437673	0.242372	142242	0.578593	1.6365e-09	1.12305e-07	29.9169	14.3906
Adm	Col13a1	0.33795	0.238097	136590	0.555601	2.24119e-08	1.25502e-06	17.4515	6.60793
Bmp4	Col13a1	0.548476	0.23717	140188	0.570236	2.02638e-06	7.51477e-05	36.8421	23.348
Myo1b	Col13a1	0.520776	0.234432	141976	0.577511	1.28796e-07	6.21751e-06	37.1191	22.3201
Fgfr3	Col13a1	0.354571	0.234159	142682	0.580383	5.86094e-12	6.0455e-10	25.4848	9.54479
F2r	Col13a1	1.0554	0.233082	141127	0.574058	1.54199e-05	0.000452084	56.7867	40.3818
Upk1b	Col13a1	0.509695	0.232162	151786	0.617413	4.25072e-19	1.16682e-16	36.2881	11.6006
Mrc2	Col13a1	0.31856	0.231922	142950	0.581471	3.31099e-13	4.12019e-11	24.0997	8.07636
Smim4	Col13a1	0.440443	0.228989	140834	0.572866	1.25121e-07	6.06101e-06	32.133	18.2085
Peak1	Col13a1	0.457064	0.227989	143006	0.581701	3.72924e-09	2.40587e-07	33.795	17.768
Mme	Col13a1	0.260388	0.222209	145419	0.591516	7.32603e-21	2.47134e-18	21.8837	3.67107
B4galt1	Col13a1	0.537396	0.214342	136908	0.556897	8.15195e-05	0.00189574	32.964	22.3201
Scn3a	Col13a1	0.296399	0.214167	141250	0.574556	1.57782e-13	2.02649e-11	20.4986	5.58003
Adamtsl2	Col13a1	0.33795	0.213134	142194	0.5784	5.23782e-12	5.47215e-10	24.3767	8.66373
Specc1l	Col13a1	0.34072	0.212967	136964	0.557126	1.20452e-06	4.71685e-05	22.4377	11.6006
Atf5	Col13a1	0.459834	0.210201	137261	0.558332	1.63662e-05	0.000472409	29.0859	17.9148
Col6a1	Col13a1	0.952909	0.209884	136866	0.556728	0.000865921	0.0137287	51.8006	42.5844
Ptgis	Col13a1	0.703601	0.208741	144474	0.58767	4.61212e-08	2.47384e-06	48.4765	29.9559
Rras2	Col13a1	0.448753	0.207931	142455	0.57946	6.01243e-09	3.77448e-07	32.687	16.8869
Ifrd1	Col13a1	0.601108	0.207569	137220	0.558168	0.000131009	0.00286348	37.6731	26.4317
Bmp3	Col13a1	0.279778	0.206357	142389	0.579191	3.4502e-14	4.92868e-12	21.8837	6.1674
Cox6b2	Col13a1	0.404432	0.206194	138048	0.561534	8.01173e-07	3.28434e-05	25.4848	13.5095
Pmp22	Col13a1	1.54017	0.199491	136136	0.553758	0.00297296	0.0375124	69.5291	61.2335
Gadd45b	Col13a1	0.567867	0.197823	141530	0.575697	8.42263e-08	4.30338e-06	34.626	18.9427
Gstm2	Col13a1	0.578947	0.197156	139207	0.566248	1.91614e-05	0.000541373	41.2742	27.7533
Fkbp9	Col13a1	0.520776	0.196253	138750	0.564389	1.78534e-05	0.00050877	37.6731	24.9633
Palld	Col13a1	0.398892	0.196249	139168	0.566091	3.56422e-07	1.57157e-05	27.9778	15.1248
Tmem38b	Col13a1	0.285319	0.194276	140650	0.572116	8.88117e-11	7.6044e-09	22.7147	8.51689
Serpina3n	Col13a1	0.415512	0.192311	139877	0.568973	6.22911e-09	3.89305e-07	24.6537	10.8664
Prkg2	Col13a1	0.232687	0.188634	140652	0.572126	8.36953e-15	1.28757e-12	18.2825	3.96476
Tgm2	Col13a1	0.545706	0.185941	139387	0.56698	6.38498e-06	0.000205486	37.1191	23.4949
Tnfsf13b	Col13a1	0.33241	0.185567	140708	0.572356	3.35887e-09	2.18709e-07	26.3158	11.8943
Hspb1	Col13a1	1.88643	0.184518	136526	0.555341	0.00170355	0.0238847	59.8338	47.8708
Kank3	Col13a1	0.487535	0.180633	140332	0.570822	7.00527e-07	2.90578e-05	34.626	20.1175
Stbd1	Col13a1	0.365651	0.180629	136807	0.556486	4.03268e-06	0.000136862	24.0997	13.069
Socs2	Col13a1	0.761773	0.180275	135428	0.550878	0.00194254	0.0266745	45.4294	35.9765
Lrp4	Col13a1	0.520776	0.1801	136758	0.556286	9.08931e-05	0.00208647	32.964	21.8796
Shroom3	Col13a1	0.523546	0.179933	139450	0.567237	8.71288e-06	0.000271359	39.3352	25.1101
Lamp2	Col13a1	0.756233	0.17914	136534	0.555373	0.00094929	0.0147953	50.1385	39.9413
Tmem205	Col13a1	0.390582	0.179128	137190	0.558044	1.79719e-05	0.000510341	29.0859	18.0617
Dhrs3	Col13a1	0.371191	0.178827	139074	0.565709	2.45913e-07	1.12988e-05	27.1468	14.0969
Cd164	Col13a1	0.473684	0.17853	136986	0.557216	9.09138e-05	0.00208647	34.349	23.348
Lpgat1	Col13a1	0.282548	0.17829	139454	0.567255	1.4862e-09	1.03256e-07	22.1607	8.81057
Efemp1	Col13a1	0.891967	0.173905	154070	0.626706	1.04808e-15	1.75719e-13	52.6316	23.9354
Adamts8	Col13a1	0.257618	0.172449	136860	0.556703	7.823e-08	4.03381e-06	19.1136	8.07636
Adrb3	Col13a1	0.185596	0.17238	140560	0.571754	4.59238e-20	1.47795e-17	15.5125	1.17474
Nrp1	Col13a1	0.969529	0.172172	140656	0.57214	2.03726e-05	0.000570985	54.0166	38.9134
Lox	Col13a1	0.290859	0.171916	140084	0.569817	5.61457e-10	4.23726e-08	22.9917	8.95742
Meox2	Col13a1	0.254848	0.171147	139402	0.567041	3.77318e-11	3.44122e-09	19.6676	6.1674
Tmem204	Col13a1	0.578947	0.169256	135882	0.552721	0.000726538	0.0119872	39.0582	29.9559
Maf	Col13a1	0.279778	0.168178	136953	0.55708	8.85031e-08	4.50545e-06	19.6676	8.2232
Nrp2	Col13a1	0.282548	0.168011	137312	0.55854	1.9983e-07	9.32507e-06	21.3296	9.83847
Adamts15	Col13a1	0.310249	0.167812	138976	0.565306	1.21294e-08	7.17994e-07	22.9917	9.83847
Fblim1	Col13a1	0.32133	0.167145	140422	0.571192	2.54936e-09	1.70357e-07	25.2078	11.0132
Ablim3	Col13a1	0.227147	0.166941	139310	0.566665	1.31334e-11	1.28574e-09	18.8366	5.58003
Il6ra	Col13a1	0.285319	0.166376	139238	0.566374	9.02877e-09	5.4132e-07	23.2687	10.1322
Ankrd13a	Col13a1	0.310249	0.164875	137708	0.560149	7.84058e-07	3.22836e-05	24.3767	12.6285
Cacna1d	Col13a1	0.229917	0.157964	137422	0.558989	1.83842e-09	1.24936e-07	17.7285	6.02056
Cfh	Col13a1	0.916898	0.15772	146835	0.597276	1.45376e-09	1.01506e-07	50.6925	28.047
Acadsb	Col13a1	0.299169	0.156731	138374	0.562862	2.55448e-07	1.16108e-05	24.9307	12.4816
Prkca	Col13a1	0.357341	0.156166	137614	0.559768	3.3555e-06	0.000116854	26.8698	14.978
Lgmn	Col13a1	0.470914	0.155202	133915	0.544722	0.00205085	0.0277979	32.41	23.348
Colq	Col13a1	0.188366	0.154592	136226	0.554122	1.7492e-11	1.67154e-09	13.5734	2.79001
Vegfa	Col13a1	0.31856	0.154096	134982	0.549064	4.23159e-05	0.00107028	22.1607	12.7753
Fgf7	Col13a1	0.285319	0.15316	136354	0.554645	2.10774e-06	7.79584e-05	21.6066	10.8664
Emilin1	Col13a1	0.351801	0.152094	135962	0.553049	3.17836e-05	0.00084033	25.4848	15.1248
Phactr1	Col13a1	0.265928	0.151391	137644	0.55989	1.32849e-07	6.40212e-06	21.8837	9.98532
Fhod1	Col13a1	0.254848	0.149121	136547	0.555428	3.83314e-07	1.67694e-05	19.9446	9.10426
Clmp	Col13a1	0.210526	0.148852	137920	0.561011	2.97708e-10	2.33488e-08	17.7285	5.58003
Cdkn2c	Col13a1	0.33518	0.14869	135425	0.550864	3.83267e-05	0.000985409	23.8227	13.8032
Mtch2	Col13a1	0.373961	0.147823	135442	0.550935	0.000193075	0.00395748	28.8089	19.0896
Sort1	Col13a1	0.249307	0.146517	134648	0.547706	7.75997e-06	0.000244951	18.2825	8.95742
Slc10a6	Col13a1	0.274238	0.146485	136333	0.554558	1.78814e-06	6.70229e-05	21.3296	10.5727
Slc1a5	Col13a1	0.32964	0.144618	137982	0.561265	1.53438e-06	5.90937e-05	26.8698	14.3906
Nexn	Col13a1	0.382271	0.142918	138786	0.564534	1.11806e-06	4.42156e-05	29.3629	16.0059
Col23a1	Col13a1	0.188366	0.141376	135348	0.550551	4.61355e-09	2.94248e-07	14.1274	4.1116
Alcam	Col13a1	0.240997	0.141144	138008	0.561369	8.79258e-09	5.29427e-07	20.2216	7.92952
Svep1	Col13a1	0.229917	0.140343	136590	0.555601	1.01861e-07	5.08381e-06	18.8366	7.78267
Scn7a	Col13a1	0.484765	0.139684	137492	0.55927	4.49497e-05	0.0011227	34.349	22.3201
Fbln5	Col13a1	0.409972	0.138313	134020	0.545149	0.000524483	0.00921268	25.7618	16.4464
Mmp11	Col13a1	0.180055	0.133066	136633	0.555778	8.99669e-10	6.55985e-08	15.7895	4.69897
Abca8a	Col13a1	0.382271	0.132639	137115	0.557739	1.06862e-05	0.000325575	27.9778	15.859
Vgll3	Col13a1	0.207756	0.131398	136765	0.556315	1.44159e-08	8.35673e-07	17.7285	6.46109
Ubl3	Col13a1	0.534626	0.12934	133904	0.544677	0.00354324	0.0432652	36.8421	28.1938
Faim2	Col13a1	0.218837	0.129262	135530	0.551291	6.8604e-07	2.84992e-05	18.0055	7.78267
Adra1a	Col13a1	0.163435	0.128193	136034	0.553341	1.07586e-10	9.1282e-09	13.8504	3.23054
Fgfr4	Col13a1	0.163435	0.128193	135489	0.551125	2.77811e-10	2.1973e-08	13.2964	3.0837
Ptk7	Col13a1	0.210526	0.126826	135717	0.552052	3.12571e-07	1.39803e-05	17.7285	7.34214
Limd1	Col13a1	0.32133	0.126029	134318	0.546359	0.000378063	0.00697324	25.7618	16.7401
Art4	Col13a1	0.199446	0.126025	135456	0.55099	2.54088e-07	1.15678e-05	16.8975	6.75477
Angpt1	Col13a1	0.296399	0.124593	134277	0.546194	0.000195009	0.00399419	23.5457	14.2438
C7	Col13a1	0.141274	0.123653	135092	0.549508	7.05851e-12	7.13471e-10	11.6343	1.76211
Unc5c	Col13a1	0.155125	0.121351	134328	0.546402	6.35674e-09	3.95516e-07	12.4654	3.23054
Klf15	Col13a1	0.288089	0.120688	134158	0.54571	0.000249235	0.00492126	23.5457	14.6843
Marcks	Col13a1	1.21884	0.120452	136300	0.554425	0.00208718	0.0281769	62.3269	49.0455
Sc5d	Col13a1	0.171745	0.12035	134106	0.545499	2.50413e-07	1.14377e-05	13.8504	4.84581
Apoc1	Col13a1	0.144044	0.117613	130318	0.530091	6.90367e-06	0.000220657	8.31025	2.34949
Bmper	Col13a1	0.144044	0.117613	136029	0.553321	6.51882e-12	6.66133e-10	13.0194	2.34949
Lipa	Col13a1	0.279778	0.116783	133388	0.542576	0.000515195	0.0090723	22.4377	14.0969
Synm	Col13a1	0.185596	0.116579	136864	0.55672	6.34974e-09	3.95516e-07	17.4515	6.02056
Hsd17b11	Col13a1	0.216066	0.114745	134038	0.54522	2.24236e-05	0.000619171	18.0055	9.10426
Plin2	Col13a1	0.290859	0.114647	133421	0.542713	0.000541458	0.00946925	22.7147	14.3906
Nt5dc2	Col13a1	0.468144	0.112784	135465	0.551027	0.000465908	0.0083036	33.795	23.0543
Cd40	Col13a1	0.171745	0.11154	133222	0.541901	5.23611e-06	0.000172781	14.1274	5.87372
Fam198b	Col13a1	0.174515	0.111373	133810	0.544297	1.85631e-06	6.9485e-05	14.6814	5.87372
Ednra	Col13a1	0.376731	0.110946	134398	0.546685	0.000811638	0.0130379	29.9169	20.4112
Slc27a3	Col13a1	0.135734	0.110771	135520	0.551253	1.43514e-11	1.39523e-09	12.4654	2.20264
Ltbp1	Col13a1	0.313019	0.110376	136092	0.553577	2.01831e-05	0.000567376	25.2078	14.2438
Ivd	Col13a1	0.171745	0.108603	134635	0.547651	3.31454e-07	1.47074e-05	15.2355	5.72687
Cyp27a1	Col13a1	0.160665	0.107801	134201	0.545885	2.6664e-07	1.20803e-05	14.1274	4.99266
Selenbp2	Col13a1	0.121884	0.107199	132056	0.537162	6.60757e-09	4.084e-07	8.86427	1.46843
Adamts17	Col13a1	0.132964	0.105064	130784	0.531988	6.48595e-06	0.000208496	9.14127	2.79001
Pla2r1	Col13a1	0.213296	0.103164	133684	0.543784	3.58661e-05	0.00093242	17.7285	8.95742
Vma21	Col13a1	0.235457	0.10183	135656	0.551804	9.96988e-06	0.000306755	22.1607	11.6006
Echdc2	Col13a1	0.163435	0.101761	133970	0.544948	1.1575e-06	4.55179e-05	14.6814	5.72687
Fam210b	Col13a1	0.163435	0.100292	133804	0.544273	2.61562e-06	9.41321e-05	14.9584	6.1674
Lrrc16a	Col13a1	0.166205	0.100126	132985	0.540939	1.27181e-05	0.000381747	14.4044	6.31424
Snai2	Col13a1	0.160665	0.0989908	130813	0.532104	0.000137739	0.00299655	11.3573	4.99266
Tmem45a	Col13a1	0.199446	0.0981244	133673	0.543738	3.01273e-05	0.000803365	17.4515	8.66373
Stard13	Col13a1	0.188366	0.0973231	131996	0.536914	0.00025546	0.00501236	15.5125	8.2232
Slit3	Col13a1	0.213296	0.0972905	133848	0.544447	3.49352e-05	0.000916729	18.2825	9.2511
Kdelc2	Col13a1	0.227147	0.0964567	131639	0.535464	0.00173064	0.0241797	18.5596	11.6006
Fam171a1	Col13a1	0.155125	0.0963875	130862	0.532305	0.000270339	0.00523822	12.1884	5.87372
Gm26825	Col13a1	0.168975	0.0955536	130114	0.529263	0.000334301	0.00627353	10.5263	4.69897
Gja5	Col13a1	0.127424	0.0951184	132950	0.540799	7.60124e-08	3.94124e-06	11.0803	2.93686
Naaa	Col13a1	0.232687	0.0946547	134356	0.546516	3.05549e-05	0.00081322	19.6676	10.279
Lclat1	Col13a1	0.138504	0.0944513	130254	0.52983	0.000189278	0.00389741	10.2493	4.40529
Srpx2	Col13a1	0.119114	0.0941503	133834	0.544393	1.09288e-09	7.80598e-08	11.0803	2.20264
Lrpap1	Col13a1	0.440443	0.093894	133670	0.543727	0.00312298	0.0391232	33.795	25.1101
Vipr2	Col13a1	0.127424	0.09365	133765	0.544112	8.01382e-09	4.86722e-07	11.6343	2.79001
Gfra2	Col13a1	0.218837	0.0925517	131602	0.535316	0.00149538	0.0214713	18.0055	11.0132
Ttc19	Col13a1	0.213296	0.0914168	132064	0.537195	0.00101084	0.0155591	18.8366	11.4537
Gm5148	Col13a1	0.265928	0.091185	131444	0.534673	5.3096e-05	0.00130064	12.1884	4.99266
Fbxo30	Col13a1	0.157895	0.090347	132350	0.538354	2.52953e-05	0.000685619	13.5734	5.87372
Plcxd3	Col13a1	0.121884	0.0895782	133248	0.542007	1.86038e-08	1.06087e-06	11.0803	2.64317
Nuak1	Col13a1	0.146814	0.0866088	132538	0.539123	8.21306e-06	0.000258379	13.0194	5.1395
Nav2	Col13a1	0.152355	0.0848068	131142	0.533442	0.000138092	0.00299957	12.1884	5.58003
Robo2	Col13a1	0.157895	0.0830049	131203	0.53369	0.000287265	0.00553173	13.2964	6.60793
Nol3	Col13a1	0.116343	0.0825696	130109	0.52924	6.88344e-05	0.00164025	9.14127	3.37739
Gria1	Col13a1	0.102493	0.0819351	130982	0.532789	3.0875e-07	1.38316e-05	8.31025	1.76211
Rem1	Col13a1	0.166205	0.0810361	130852	0.532261	0.000958145	0.0148931	14.1274	7.78267
Adamts9	Col13a1	0.177285	0.0789006	132614	0.53943	0.000100091	0.00226736	16.0665	8.07636
Serpina3c	Col13a1	0.105263	0.0788314	132116	0.537406	7.74452e-08	4.00124e-06	9.69529	2.20264
Ago1	Col13a1	0.160665	0.0784328	129973	0.528687	0.00317786	0.0396864	13.5734	7.92952
Plxnc1	Col13a1	0.108033	0.0771962	132732	0.539908	9.08088e-08	4.58945e-06	10.8033	2.79001
Cers6	Col13a1	0.119114	0.0765291	129010	0.524768	0.00130859	0.0191627	9.14127	4.25844
Gtf3c1	Col13a1	0.132964	0.0756953	130612	0.531286	0.000168556	0.00354841	11.0803	4.84581
Znrf3	Col13a1	0.141274	0.0751949	131202	0.533684	0.000232562	0.00462466	13.0194	6.31424
Exoc3l4	Col13a1	0.0941828	0.0750933	130474	0.530727	1.61501e-06	6.14384e-05	8.03324	1.90896
Fgf2	Col13a1	0.124654	0.0747272	130451	0.530632	0.000190232	0.00391065	10.8033	4.69897
Eepd1	Col13a1	0.0886427	0.0724899	131831	0.536245	2.2292e-08	1.25332e-06	8.86427	1.61527
Fam43a	Col13a1	0.188366	0.0723598	131913	0.536579	0.000656104	0.0110133	17.1745	9.83847
Vldlr	Col13a1	0.177285	0.0715584	130465	0.530689	0.00227861	0.0303226	14.6814	8.51689
Cyp2d22	Col13a1	0.149584	0.0702893	129986	0.528742	0.00274534	0.0350349	13.2964	7.63583
Plekha6	Col13a1	0.105263	0.0700209	130532	0.530963	8.69664e-06	0.000271155	8.86427	2.64317
Pla2g15	Col13a1	0.119114	0.069187	131255	0.533902	4.06895e-05	0.0010357	11.3573	4.55213
Epha1	Col13a1	0.0969529	0.0690528	129586	0.527111	6.06433e-05	0.00146755	8.03324	2.64317
Cpm	Col13a1	0.0969529	0.0690528	128244	0.521656	0.000830904	0.0132933	6.92521	2.64317
Fam189a2	Col13a1	0.0969529	0.0690528	130406	0.530449	1.47166e-05	0.000434652	8.86427	2.79001
Ppp4r4	Col13a1	0.0803324	0.0671166	130334	0.530154	5.068e-08	2.70284e-06	6.92521	0.881057
Gria3	Col13a1	0.0914127	0.0664495	131416	0.534559	4.15849e-07	1.80797e-05	9.14127	2.20264
Ppp1r3c	Col13a1	0.0941828	0.0662827	129082	0.525063	0.000209415	0.00424269	7.75623	2.79001
Rasgef1b	Col13a1	0.105263	0.0656156	130332	0.530148	0.000102986	0.00232353	9.9723	3.96476
Chst8	Col13a1	0.0831025	0.0654813	130966	0.532726	1.19949e-07	5.84077e-06	8.03324	1.46843
Izumo4	Col13a1	0.110803	0.065282	129320	0.526031	0.00103517	0.0157864	9.69529	4.55213
1200007C13Rik	Col13a1	0.0886427	0.0651478	129756	0.527805	1.77407e-05	0.000506858	7.75623	2.20264
Fam213a	Col13a1	0.119114	0.0647817	130630	0.53136	0.000120156	0.0026532	10.8033	4.55213
Pard6g	Col13a1	0.144044	0.0647492	131463	0.534748	0.000158354	0.00336911	13.2964	6.31424
Shisa2	Col13a1	0.0747922	0.0630448	130334	0.530154	1.87883e-07	8.82639e-06	7.20222	1.17474
Cdc42bpg	Col13a1	0.0831025	0.0610761	129088	0.525089	3.97335e-05	0.00101505	6.92521	1.90896
Rtn1	Col13a1	0.0858726	0.0609093	129742	0.527746	1.84885e-05	0.000523947	7.75623	2.20264
Slc22a3	Col13a1	0.0747922	0.060108	129302	0.52596	7.25632e-06	0.000230351	6.6482	1.46843
Tnik	Col13a1	0.130194	0.0597093	130646	0.531425	0.000315532	0.00598144	11.9114	5.58003
Kcna2	Col13a1	0.119114	0.058908	130932	0.532588	3.5337e-05	0.000924673	10.5263	3.96476
Tmem150a	Col13a1	0.121884	0.0587412	129660	0.527412	0.00167453	0.0235604	11.3573	5.87372
Chst3	Col13a1	0.0775623	0.0584728	128098	0.521058	0.000332886	0.00625115	6.09418	1.90896
Syt17	Col13a1	0.0803324	0.058306	128922	0.52441	7.87464e-05	0.00184042	6.92521	2.0558
Fgf10	Col13a1	0.0886427	0.0578057	129365	0.526214	0.000123507	0.0027229	8.03324	2.79001
Tmem38a	Col13a1	0.0914127	0.0576389	128843	0.524091	0.000608146	0.0103826	8.03324	3.23054
Steap3	Col13a1	0.105263	0.056805	129578	0.527081	0.000700651	0.0116424	9.9723	4.55213
Slc16a10	Col13a1	0.0858726	0.056504	128380	0.522209	0.000527065	0.00924643	6.92521	2.49633
Pgm5	Col13a1	0.0914127	0.0561705	129332	0.526078	0.00020679	0.00419254	8.31025	3.0837
Cox8b	Col13a1	0.0692521	0.0530994	128102	0.521077	0.000176489	0.00368769	5.81717	1.61527
Foxq1	Col13a1	0.0941828	0.0515984	128938	0.524477	0.00114873	0.0171905	8.86427	3.96476
Snhg11	Col13a1	0.0609418	0.0506628	127462	0.518473	5.43978e-05	0.00132673	4.43213	0.734214
Fam20a	Col13a1	0.102493	0.0496296	129022	0.524821	0.00233483	0.0309677	9.9723	4.99266
Gpc1	Col13a1	0.0554017	0.0495279	129008	0.524764	4.01726e-07	1.75201e-05	5.54017	0.587372
Ablim2	Col13a1	0.0637119	0.0475592	128096	0.521054	0.000179278	0.00373204	5.81717	1.61527
Abcd2	Col13a1	0.0692521	0.0472256	128392	0.522258	0.000317797	0.0060203	6.6482	2.20264
Slc1a4	Col13a1	0.0720222	0.0470589	128208	0.52151	0.000587988	0.0101001	6.6482	2.34949
St6galnac5	Col13a1	0.0581717	0.0464243	128124	0.521166	3.09795e-05	0.000823737	5.26316	1.0279
Reps2	Col13a1	0.0858726	0.046225	128444	0.522466	0.00169585	0.0238005	8.03324	3.52423
Slc24a3	Col13a1	0.066482	0.045924	127224	0.517507	0.00248429	0.0325004	5.54017	2.0558
Amph	Col13a1	0.0692521	0.0457572	128212	0.521526	0.000582113	0.0100237	6.6482	2.34949
Gramd4	Col13a1	0.0637119	0.0446223	127738	0.519594	0.000709398	0.0117738	5.81717	1.90896
Fam73b	Col13a1	0.066482	0.0444556	127046	0.516779	0.00424832	0.0498695	5.54017	2.20264
St7	Col13a1	0.0775623	0.0437885	128500	0.522696	0.000786745	0.012733	7.47922	2.93686
Etv1	Col13a1	0.180055	0.0434915	130484	0.530764	0.00260923	0.0336353	15.2355	8.81057
Wasf3	Col13a1	0.0554017	0.0407174	127254	0.517629	0.000816853	0.0131066	4.98615	1.46843
Dock4	Col13a1	0.0554017	0.0407174	127760	0.519688	0.000185612	0.00384107	5.26316	1.32159
9330159F19Rik	Col13a1	0.0498615	0.0395825	127620	0.519118	6.46856e-05	0.00155729	4.70914	0.881057
Pspc1	Col13a1	0.0554017	0.0377805	127230	0.51753	0.00153658	0.0218944	5.26316	1.76211
Slc25a29	Col13a1	0.0609418	0.037447	127360	0.51806	0.00239761	0.0316057	5.81717	2.20264
Popdc2	Col13a1	0.0526316	0.0364789	127070	0.516877	0.00163273	0.0230651	4.98615	1.61527
Gsg1l	Col13a1	0.0360111	0.0360111	127006	0.51662	1.73062e-06	6.52163e-05	3.3241	0
Kcnk13	Col13a1	0.0470914	0.035344	126764	0.515634	0.00084176	0.0134064	4.15512	1.0279
Hsf4	Col13a1	0.0498615	0.0351772	127080	0.516922	0.000866508	0.0137302	4.70914	1.32159
Exph5	Col13a1	0.0387812	0.0343759	126807	0.515809	7.90551e-05	0.00184455	3.60111	0.440529
Cass4	Col13a1	0.0443213	0.0340423	126604	0.514981	0.000801942	0.0129258	3.87812	0.881057
Agmo	Col13a1	0.0498615	0.0337088	126729	0.515492	0.00326964	0.0406694	4.70914	1.61527
AI464131	Col13a1	0.0360111	0.0330742	125968	0.512394	0.000362095	0.00670078	2.77008	0.293686
Bche	Col13a1	0.0415512	0.0327407	126608	0.514997	0.000791312	0.0127921	3.87812	0.881057
Tmem82	Col13a1	0.0443213	0.0325739	127097	0.516989	0.000385173	0.00709038	4.43213	1.0279
Cldn12	Col13a1	0.0470914	0.0324071	126568	0.514839	0.00349262	0.042703	4.43213	1.46843
Phex	Col13a1	0.0360111	0.0316058	126466	0.514424	0.000201061	0.00410894	3.3241	0.440529
Kcnb1	Col13a1	0.0415512	0.0312722	126428	0.514265	0.00182975	0.0254122	3.87812	1.0279
Kcnh2	Col13a1	0.0415512	0.0312722	126938	0.51634	0.000357192	0.0066232	4.15512	0.881057
Pcdhb9	Col13a1	0.0415512	0.0312722	125924	0.512217	0.00399388	0.0476299	3.3241	0.881057
Col17a1	Col13a1	0.033241	0.0303041	126306	0.513771	0.000139559	0.00302674	3.04709	0.293686
Rbm46	Col13a1	0.0415512	0.0298038	126248	0.513533	0.00385224	0.0462318	3.87812	1.17474
Slc13a4	Col13a1	0.033241	0.0288357	125787	0.51166	0.00126003	0.0185779	2.77008	0.440529
Scgb1a1	Col13a1	0.177285	0.0275056	115848	0.471231	0.00238835	0.0314987	5.54017	11.3069
Colgalt2	Col13a1	0.0360111	0.0272005	126264	0.5136	0.00180538	0.0251237	3.60111	0.881057
Garnl3	Col13a1	0.0387812	0.0270337	126244	0.513517	0.00389739	0.0466338	3.87812	1.17474
Fxyd7	Col13a1	0.0387812	0.0270337	126244	0.513517	0.00389739	0.0466338	3.87812	1.17474
Slc1a2	Col13a1	0.0277008	0.0262324	125465	0.51035	0.000595252	0.010206	2.21607	0.146843
Ctnnd2	Col13a1	0.0277008	0.0262324	125805	0.511733	0.000220127	0.00442451	2.49307	0.146843
Gm10561	Col13a1	0.0443213	0.0252318	126540	0.514721	0.00376265	0.0452536	4.43213	1.46843
D2hgdh	Col13a1	0.0304709	0.0245972	125606	0.510922	0.00358837	0.0436261	2.77008	0.587372
Kiss1r	Col13a1	0.0304709	0.0245972	125944	0.512299	0.00152588	0.0217664	3.04709	0.587372
Rab15	Col13a1	0.0221607	0.0192238	125284	0.509612	0.0024733	0.0324507	2.21607	0.293686
Eda	Col13a1	0.0193906	0.0179222	125124	0.508961	0.00162364	0.0229836	1.93906	0.146843
Disp1	Col13a1	0.0166205	0.0166205	124964	0.50831	0.000747405	0.0122378	1.66205	0
Fancm	Col13a1	0.0166205	0.0166205	124964	0.50831	0.000747405	0.0122378	1.66205	0
Ano5	Col13a1	0.0138504	0.0138504	124623	0.506925	0.00209671	0.0282783	1.38504	0
Zfp442	Col13a1	0	-0.0234949	120032	0.488253	0.00335797	0.0413456	0	2.34949
Gipc2	Col13a1	0	-0.0234949	120032	0.488253	0.00335797	0.0413456	0	2.34949
P2rx7	Col13a1	0	-0.0234949	120032	0.488253	0.00335797	0.0413456	0	2.34949
P3h2	Col13a1	0	-0.0234949	120032	0.488253	0.00335797	0.0413456	0	2.34949
Dock11	Col13a1	0	-0.0249633	119852	0.487518	0.00248907	0.0325004	0	2.49633
Trpv4	Col13a1	0	-0.0249633	120032	0.488253	0.00335694	0.0413456	0	2.34949
Epor	Col13a1	0	-0.0249633	120032	0.488253	0.00335694	0.0413456	0	2.34949
Srbd1	Col13a1	0	-0.0249633	119852	0.487518	0.00248907	0.0325004	0	2.49633
Kcnq5	Col13a1	0	-0.0264317	120032	0.488253	0.00335713	0.0413456	0	2.34949
Cysltr1	Col13a1	0	-0.0264317	119852	0.487518	0.00248813	0.0325004	0	2.49633
Fam212b	Col13a1	0	-0.0264317	119672	0.486784	0.0018464	0.0255548	0	2.64317
Adap1	Col13a1	0	-0.0264317	120032	0.488253	0.00335713	0.0413456	0	2.34949
Ica1	Col13a1	0	-0.0264317	119672	0.486784	0.0018464	0.0255548	0	2.64317
Hey2	Col13a1	0	-0.0264317	120032	0.488253	0.00335713	0.0413456	0	2.34949
Ppp3cc	Col13a1	0.00277008	-0.0265985	119651	0.486701	0.00366904	0.0442799	0.277008	2.93686
Pawr	Col13a1	0	-0.0279001	120032	0.488253	0.0033573	0.0413456	0	2.34949
Slc25a45	Col13a1	0	-0.0279001	119491	0.48605	0.00137053	0.019955	0	2.79001
Gcnt1	Col13a1	0	-0.0279001	119852	0.487518	0.0024883	0.0325004	0	2.49633
Hspa12a	Col13a1	0	-0.0279001	119852	0.487518	0.0024883	0.0325004	0	2.49633
Calml4	Col13a1	0.00277008	-0.0280669	119470	0.485967	0.00272939	0.0348632	0.277008	3.0837
Cdh2	Col13a1	0.00277008	-0.0280669	119470	0.485967	0.00272939	0.0348632	0.277008	3.0837
Gm16152	Col13a1	0	-0.0293686	119310	0.485316	0.00101785	0.0155638	0	2.93686
Rab27a	Col13a1	0	-0.0293686	119310	0.485316	0.00101785	0.0155638	0	2.93686
Gdpd1	Col13a1	0	-0.0293686	119491	0.48605	0.00136981	0.019955	0	2.79001
Egln3	Col13a1	0	-0.0293686	119852	0.487518	0.00248844	0.0325004	0	2.49633
Slc15a3	Col13a1	0	-0.0293686	120032	0.488253	0.0033573	0.0413456	0	2.34949
Flnc	Col13a1	0.00277008	-0.0295354	119650	0.486697	0.0036569	0.0441715	0.277008	2.93686
Zfp719	Col13a1	0.00277008	-0.0295354	119650	0.486697	0.0036569	0.0441715	0.277008	2.93686
Fes	Col13a1	0.00277008	-0.0295354	119290	0.485232	0.00203102	0.0275917	0.277008	3.23054
G2e3	Col13a1	0.00554017	-0.0297021	119270	0.485149	0.00346886	0.0424867	0.554017	3.52423
Adam23	Col13a1	0	-0.030837	119310	0.485316	0.00101721	0.0155638	0	2.93686
Wfdc6a	Col13a1	0	-0.030837	119310	0.485316	0.00101721	0.0155638	0	2.93686
Tnnt1	Col13a1	0	-0.030837	119310	0.485316	0.00101721	0.0155638	0	2.93686
Kcnk5	Col13a1	0	-0.030837	119491	0.48605	0.00136992	0.019955	0	2.79001
Cobl	Col13a1	0	-0.030837	119672	0.486784	0.00184583	0.0255548	0	2.64317
Abca3	Col13a1	0.0249307	-0.0308695	117640	0.478519	0.000693554	0.0115451	1.10803	5.43319
Arl4c	Col13a1	0.00277008	-0.0310038	119110	0.484498	0.00151171	0.0216062	0.277008	3.37739
Tmod1	Col13a1	0.00277008	-0.0310038	119110	0.484498	0.00151171	0.0216062	0.277008	3.37739
Cebpa	Col13a1	0.00277008	-0.0310038	119650	0.486695	0.00365197	0.04415	0.277008	2.93686
Snx20	Col13a1	0.00277008	-0.0310038	119470	0.485962	0.0027201	0.0348081	0.277008	3.0837
Bik	Col13a1	0.00554017	-0.0311706	119268	0.485145	0.00345688	0.0423771	0.554017	3.52423
Il17re	Col13a1	0	-0.0323054	119852	0.487518	0.00248856	0.0325004	0	2.49633
Kcnq4	Col13a1	0.00277008	-0.0324722	118929	0.483764	0.0011254	0.0169086	0.277008	3.52423
Gimap8	Col13a1	0.00277008	-0.0324722	119109	0.484496	0.00150824	0.0215802	0.277008	3.37739
Naalad2	Col13a1	0.00277008	-0.0324722	118929	0.483764	0.0011254	0.0169086	0.277008	3.52423
Gm4951	Col13a1	0.00277008	-0.0324722	118929	0.483764	0.0011254	0.0169086	0.277008	3.52423
Edn3	Col13a1	0.00554017	-0.032639	119088	0.484411	0.00259067	0.0334577	0.554017	3.67107
Pde3b	Col13a1	0.00554017	-0.032639	119088	0.484411	0.00259067	0.0334577	0.554017	3.67107
Wisp1	Col13a1	0.00554017	-0.032639	119268	0.485141	0.00344835	0.0423096	0.554017	3.52423
Arrdc1	Col13a1	0.00831025	-0.0328058	119067	0.484325	0.00400377	0.0476622	0.831025	3.96476
Gprc5b	Col13a1	0.00831025	-0.0328058	118888	0.483597	0.00304018	0.0381813	0.831025	4.1116
R3hcc1	Col13a1	0.00831025	-0.0328058	119067	0.484325	0.00400377	0.0476622	0.831025	3.96476
Col4a4	Col13a1	0	-0.0337739	119310	0.485316	0.00101739	0.0155638	0	2.93686
Pcbd1	Col13a1	0	-0.0337739	119310	0.485316	0.00101739	0.0155638	0	2.93686
Plcl1	Col13a1	0.00277008	-0.0339406	118748	0.48303	0.000837916	0.0133528	0.277008	3.67107
Fam71a	Col13a1	0.00277008	-0.0339406	119469	0.48596	0.00271644	0.0347931	0.277008	3.0837
Anpep	Col13a1	0.00277008	-0.0339406	119468	0.485958	0.00271277	0.034762	0.277008	3.0837
Stk10	Col13a1	0.00277008	-0.0339406	119108	0.484494	0.00150624	0.021572	0.277008	3.37739
Gpr132	Col13a1	0.00277008	-0.0339406	119288	0.485226	0.00202119	0.0274981	0.277008	3.23054
Ppp1r9a	Col13a1	0.00554017	-0.0341074	118908	0.483676	0.0019409	0.026665	0.554017	3.81791
Pdgfb	Col13a1	0.00554017	-0.0341074	119266	0.485137	0.00343982	0.0422417	0.554017	3.52423
S100b	Col13a1	0.0110803	-0.034441	119076	0.484362	0.00409163	0.0484505	0.831025	3.96476
Bin3	Col13a1	0.0193906	-0.0349413	118304	0.48122	0.00374617	0.0450942	1.66205	5.43319
Cadm3	Col13a1	0	-0.0352423	119672	0.486784	0.00184602	0.0255548	0	2.64317
Parm1	Col13a1	0.00277008	-0.0354091	118748	0.483028	0.000835759	0.0133336	0.277008	3.67107
Gm9917	Col13a1	0.00277008	-0.0354091	118928	0.48376	0.00112118	0.0168865	0.277008	3.52423
Fmnl1	Col13a1	0.00277008	-0.0354091	118928	0.48376	0.00112118	0.0168865	0.277008	3.52423
Wnt11	Col13a1	0.00554017	-0.0355758	119087	0.484407	0.00258426	0.0334282	0.554017	3.67107
Plekhg3	Col13a1	0.00554017	-0.0355758	118760	0.483074	0.000864122	0.013708	0.277008	3.67107
Phgdh	Col13a1	0.00831025	-0.0357426	118527	0.482129	0.00173236	0.0241916	0.831025	4.40529
Plk3	Col13a1	0.00831025	-0.0357426	119066	0.484319	0.00399004	0.0476203	0.831025	3.96476
Stxbp6	Col13a1	0.00831025	-0.0357426	118918	0.483719	0.00199539	0.0272398	0.554017	3.81791
Mis18a	Col13a1	0.00831025	-0.0357426	118706	0.482857	0.00228409	0.0303811	0.831025	4.25844
Fgf1	Col13a1	0.0138504	-0.0360762	118718	0.482906	0.00235197	0.031118	0.831025	4.25844
Rap1gds1	Col13a1	0.0166205	-0.0362429	118320	0.481289	0.00279053	0.0354823	1.38504	5.1395
Aatk	Col13a1	0	-0.0367107	118408	0.481645	0.000231101	0.00459885	0	3.67107
Ldlrad4	Col13a1	0	-0.0367107	118769	0.483113	0.000417522	0.00761185	0	3.37739
Dock2	Col13a1	0.00277008	-0.0368775	118928	0.483758	0.00111969	0.0168822	0.277008	3.52423
Golm1	Col13a1	0.00277008	-0.0368775	119108	0.48449	0.00150221	0.0215363	0.277008	3.37739
Trpv2	Col13a1	0.00554017	-0.0370443	118726	0.482938	0.00145002	0.0209382	0.554017	3.96476
Ppp4r1	Col13a1	0.00554017	-0.0370443	118726	0.482938	0.00145002	0.0209382	0.554017	3.96476
Zfp623	Col13a1	0.00831025	-0.037211	118526	0.482123	0.00172316	0.0240872	0.831025	4.40529
Nol11	Col13a1	0.0138504	-0.0375446	118484	0.481952	0.00350824	0.0428752	1.38504	4.99266
2310001H17Rik	Col13a1	0.0166205	-0.0377114	118496	0.482001	0.00359979	0.0437079	1.38504	4.99266
Ahr	Col13a1	0.0193906	-0.0378781	118330	0.481329	0.00285222	0.0361355	1.38504	5.1395
Mpped2	Col13a1	0	-0.0381791	118408	0.481645	0.000230811	0.00459885	0	3.67107
Vit	Col13a1	0	-0.0381791	119310	0.485316	0.00101753	0.0155638	0	2.93686
Aox3	Col13a1	0.00277008	-0.0383459	119468	0.485956	0.00270907	0.0347497	0.277008	3.0837
Camk1d	Col13a1	0.00277008	-0.0383459	118567	0.482291	0.000621413	0.0105384	0.277008	3.81791
Apold1	Col13a1	0.00277008	-0.0383459	119649	0.486693	0.00364701	0.0441357	0.277008	2.93686
Nat14	Col13a1	0.00277008	-0.0383459	118567	0.482291	0.000621413	0.0105384	0.277008	3.81791
Fam84b	Col13a1	0.00277008	-0.0383459	119108	0.48449	0.00150221	0.0215363	0.277008	3.37739
Tspan2	Col13a1	0.00554017	-0.0385127	118400	0.48161	0.000480473	0.00851441	0.277008	3.96476
Grrp1	Col13a1	0.00554017	-0.0385127	119085	0.484398	0.00257142	0.0333474	0.554017	3.67107
Cd38	Col13a1	0.00554017	-0.0385127	118725	0.482934	0.00144641	0.0209286	0.554017	3.96476
Mylip	Col13a1	0.00554017	-0.0385127	118546	0.482204	0.00108564	0.0164484	0.554017	4.1116
Clk2	Col13a1	0.00831025	-0.0386795	118524	0.482116	0.00171715	0.0240152	0.831025	4.40529
Pde4dip	Col13a1	0.00831025	-0.0386795	118703	0.482845	0.00226824	0.0302422	0.831025	4.25844
Wrap73	Col13a1	0.00831025	-0.0386795	118166	0.48066	0.000984249	0.0152086	0.831025	4.69897
2810001G20Rik	Col13a1	0.00831025	-0.0386795	118166	0.48066	0.000984249	0.0152086	0.831025	4.69897
Cpne8	Col13a1	0.00831025	-0.0386795	118524	0.482116	0.00171715	0.0240152	0.831025	4.40529
Thsd4	Col13a1	0	-0.0396476	118950	0.483847	0.000561774	0.00974363	0	3.23054
Adcy5	Col13a1	0	-0.0396476	118769	0.483113	0.000417613	0.00761185	0	3.37739
Tnfrsf21	Col13a1	0	-0.0396476	118769	0.483113	0.000417613	0.00761185	0	3.37739
Zfp865	Col13a1	0.00277008	-0.0398144	118026	0.480093	0.000257622	0.00503713	0.277008	4.25844
Plxnb1	Col13a1	0.00277008	-0.0398144	118206	0.480825	0.000344906	0.00643907	0.277008	4.1116
Asb2	Col13a1	0.00277008	-0.0398144	119648	0.486689	0.00363705	0.0440764	0.277008	2.93686
Mbp	Col13a1	0.00277008	-0.0398144	118746	0.483022	0.000832452	0.0133036	0.277008	3.67107
Robo4	Col13a1	0.00831025	-0.0401479	118344	0.481382	0.00129446	0.0189956	0.831025	4.55213
Fam46c	Col13a1	0.0110803	-0.0403147	119074	0.484352	0.00406786	0.0482611	0.831025	3.96476
Lcorl	Col13a1	0.0110803	-0.0403147	118500	0.482021	0.00250902	0.0326593	1.10803	4.69897
Zcchc3	Col13a1	0.0138504	-0.0404814	118694	0.482808	0.00339624	0.04178	1.10803	4.55213
Snx10	Col13a1	0.0138504	-0.0404814	118478	0.481931	0.00347248	0.0425124	1.38504	4.99266
Asun	Col13a1	0.0138504	-0.0404814	118481	0.481942	0.00349033	0.0426937	1.38504	4.99266
Zbtb22	Col13a1	0.0138504	-0.0404814	118300	0.481207	0.00267404	0.0343443	1.38504	5.1395
Prcc	Col13a1	0.0166205	-0.0406482	118102	0.480398	0.00276669	0.0352433	1.66205	5.58003
Sipa1l3	Col13a1	0.0166205	-0.0406482	118279	0.48112	0.00356706	0.0434424	1.66205	5.43319
Dnase2a	Col13a1	0.0166205	-0.0406482	118279	0.48112	0.00356706	0.0434424	1.66205	5.43319
Hes6	Col13a1	0.0193906	-0.040815	118080	0.480312	0.00358605	0.0436167	1.93906	5.87372
Usp15	Col13a1	0.0221607	-0.0409818	118094	0.480365	0.00367899	0.0443809	1.93906	5.87372
Cybrd1	Col13a1	0	-0.041116	118047	0.480176	0.000127659	0.00280234	0	3.96476
Prr7	Col13a1	0	-0.041116	118408	0.481645	0.000230846	0.00459885	0	3.67107
Card9	Col13a1	0.00277008	-0.0412828	118386	0.481555	0.000462058	0.00824548	0.277008	3.96476
Tceal3	Col13a1	0.00277008	-0.0412828	118748	0.483026	0.000834664	0.0133313	0.277008	3.67107
Ddah1	Col13a1	0.00554017	-0.0414496	118005	0.480005	0.000455853	0.00816076	0.554017	4.55213
Prkag2	Col13a1	0.00554017	-0.0414496	118005	0.480005	0.000455853	0.00816076	0.554017	4.55213
D8Ertd82e	Col13a1	0.00554017	-0.0414496	118040	0.480146	0.000267195	0.00519527	0.277008	4.25844
Nid2	Col13a1	0.00554017	-0.0414496	118906	0.483668	0.00193127	0.0265457	0.554017	3.81791
Meox1	Col13a1	0.00554017	-0.0414496	118005	0.480005	0.000455853	0.00816076	0.554017	4.55213
Tarbp2	Col13a1	0.0110803	-0.0417831	117963	0.479835	0.0011071	0.0167374	1.10803	5.1395
Cdk17	Col13a1	0.0138504	-0.0419499	118476	0.481921	0.00345468	0.0423687	1.38504	4.99266
Ppp1r13b	Col13a1	0.0166205	-0.0421167	118312	0.481256	0.00274467	0.0350349	1.38504	5.1395
Polr3h	Col13a1	0.0193906	-0.0422834	117758	0.478999	0.00169687	0.023803	1.66205	5.87372
AI607873	Col13a1	0	-0.0425844	119491	0.48605	0.00137019	0.019955	0	2.79001
Ccdc109b	Col13a1	0	-0.0425844	117686	0.478708	7.07496e-05	0.0016759	0	4.25844
Pkhd1l1	Col13a1	0	-0.0425844	118769	0.483113	0.00041765	0.00761185	0	3.37739
Tmem44	Col13a1	0	-0.0425844	118588	0.482379	0.000310508	0.00591675	0	3.52423
Map3k11	Col13a1	0.0249307	-0.042617	117732	0.478895	0.0022088	0.0295764	1.93906	6.1674
Ccm2l	Col13a1	0.00277008	-0.0427512	118746	0.48302	0.000831333	0.0132933	0.277008	3.67107
Tenm4	Col13a1	0.00277008	-0.0427512	118566	0.482287	0.000619775	0.0105272	0.277008	3.81791
Sell	Col13a1	0.00554017	-0.042918	118902	0.483656	0.00191676	0.0263852	0.554017	3.81791
Traf1	Col13a1	0.00554017	-0.042918	118904	0.483664	0.00192644	0.0264924	0.554017	3.81791
Nbea	Col13a1	0.00554017	-0.042918	118004	0.480001	0.000454719	0.0081561	0.554017	4.55213
Mmrn2	Col13a1	0.00554017	-0.042918	118723	0.482926	0.00143915	0.0208673	0.554017	3.96476
Slc35e4	Col13a1	0.00554017	-0.042918	117645	0.478541	0.000256086	0.00501501	0.554017	4.84581
Abl1	Col13a1	0.0554017	-0.0429831	116379	0.473391	0.0021548	0.0289225	4.15512	9.54479
Gng10	Col13a1	0.00831025	-0.0430848	118163	0.480648	0.000975124	0.0151093	0.831025	4.69897
Ifitm10	Col13a1	0.00831025	-0.0430848	117982	0.479914	0.000734056	0.0120686	0.831025	4.84581
Ptpn14	Col13a1	0.0110803	-0.0432515	118498	0.482013	0.00249806	0.0325619	1.10803	4.69897
Foxs1	Col13a1	0.0110803	-0.0432515	118140	0.480552	0.00144711	0.0209286	1.10803	4.99266
Rgs6	Col13a1	0.0110803	-0.0432515	117996	0.479969	0.000759468	0.0123918	0.831025	4.84581
Etl4	Col13a1	0.0138504	-0.0434183	117280	0.477056	0.000246147	0.004874	0.831025	5.43319
Map1a	Col13a1	0.0138504	-0.0434183	118298	0.481197	0.00266024	0.0342455	1.38504	5.1395
Nasp	Col13a1	0.0166205	-0.0435851	117918	0.479651	0.0021173	0.0284871	1.66205	5.72687
Il17ra	Col13a1	0.0166205	-0.0435851	117776	0.479072	0.00123728	0.0182907	1.38504	5.58003
Flcn	Col13a1	0.0166205	-0.0435851	117918	0.479651	0.0021173	0.0284871	1.66205	5.72687
Gcnt2	Col13a1	0.0166205	-0.0435851	118098	0.480386	0.00275039	0.0350834	1.66205	5.58003
Lsm14b	Col13a1	0.0193906	-0.0437519	117896	0.479564	0.00276282	0.03521	1.93906	6.02056
Csmd1	Col13a1	0	-0.0440529	117686	0.478708	7.06088e-05	0.00167465	0	4.25844
Cldn10	Col13a1	0	-0.0440529	119310	0.485316	0.00101753	0.0155638	0	2.93686
Myo5b	Col13a1	0	-0.0440529	119130	0.484581	0.00075596	0.0123534	0	3.0837
Lrrn4cl	Col13a1	0	-0.0440529	119130	0.484581	0.00075607	0.0123534	0	3.0837
Ptprj	Col13a1	0.00277008	-0.0442196	118386	0.481555	0.000462057	0.00824548	0.277008	3.96476
Nipal3	Col13a1	0.00554017	-0.0443864	118724	0.48293	0.00144278	0.0208984	0.554017	3.96476
Pitpnm2	Col13a1	0.00554017	-0.0443864	117644	0.478537	0.000254747	0.00500889	0.554017	4.84581
Klk8	Col13a1	0.00554017	-0.0443864	118003	0.479997	0.000453582	0.00814092	0.554017	4.55213
Ccdc85a	Col13a1	0.00554017	-0.0443864	118038	0.480142	0.000266458	0.00518621	0.277008	4.25844
Cmah	Col13a1	0.00554017	-0.0443864	118902	0.483652	0.00191191	0.0263313	0.554017	3.81791
Neurl1b	Col13a1	0.00554017	-0.0443864	118003	0.479997	0.000453582	0.00814092	0.554017	4.55213
S1pr4	Col13a1	0.00831025	-0.0445532	118700	0.482832	0.00225242	0.0300598	0.831025	4.25844
Slfn5	Col13a1	0.00831025	-0.0445532	118376	0.481514	0.00083703	0.0133462	0.554017	4.25844
Nck2	Col13a1	0.0110803	-0.04472	118138	0.480544	0.0014407	0.020879	1.10803	4.99266
Mepce	Col13a1	0.0249307	-0.0455538	117497	0.477939	0.00266917	0.034329	2.49307	6.90162
Tmem200a	Col13a1	0.00277008	-0.0456881	117664	0.47862	0.000142108	0.00306776	0.277008	4.55213
Slc16a3	Col13a1	0.00277008	-0.0456881	119468	0.485958	0.00271277	0.034762	0.277008	3.0837
Mfsd6	Col13a1	0.0277008	-0.0457206	117024	0.476013	0.00109252	0.0165437	2.21607	7.04846
Pdcd2	Col13a1	0.0277008	-0.0457206	117652	0.478567	0.00410489	0.0485358	2.77008	7.04846
Ano1	Col13a1	0.00554017	-0.0458548	118721	0.482918	0.00143188	0.0207726	0.554017	3.96476
Ptpre	Col13a1	0.00831025	-0.0460216	118698	0.482826	0.00224451	0.0299783	0.831025	4.25844
Lrch1	Col13a1	0.00831025	-0.0460216	117442	0.477717	0.000313005	0.00594562	0.831025	5.28634
Itga3	Col13a1	0.00831025	-0.0460216	118518	0.482092	0.00169313	0.0237744	0.831025	4.40529
Scyl1	Col13a1	0.0581717	-0.0460867	116510	0.473926	0.00399595	0.0476299	4.98615	10.279
Pdgfd	Col13a1	0.0110803	-0.0461884	117600	0.478358	0.00063188	0.010703	1.10803	5.43319
Arrdc4	Col13a1	0.0166205	-0.0465219	117915	0.479639	0.00210468	0.0283585	1.66205	5.72687
Nfkbil1	Col13a1	0.0166205	-0.0465219	117734	0.478905	0.00161766	0.0229338	1.66205	5.87372
Rftn1	Col13a1	0.0166205	-0.0465219	118090	0.480349	0.00270185	0.0346855	1.66205	5.58003
Dcp2	Col13a1	0.0193906	-0.0466887	117890	0.479536	0.00272639	0.0348568	1.93906	6.02056
Msantd2	Col13a1	0.0221607	-0.0468555	117338	0.47729	0.00165882	0.0233746	2.21607	6.75477
Pcsk6	Col13a1	0	-0.0469897	118408	0.481645	0.000230877	0.00459885	0	3.67107
Pde8b	Col13a1	0	-0.0469897	117866	0.479442	9.49778e-05	0.00216622	0	4.1116
Daam2	Col13a1	0	-0.0469897	117686	0.478708	7.06369e-05	0.00167465	0	4.25844
Emc9	Col13a1	0.0249307	-0.0470223	117668	0.478637	0.0033551	0.0413456	2.49307	6.75477
As3mt	Col13a1	0.0277008	-0.047189	117476	0.477854	0.00326181	0.04059	2.77008	7.1953
Ank2	Col13a1	0.00554017	-0.0473233	118361	0.481453	0.0008044	0.0129513	0.554017	4.25844
Adcy7	Col13a1	0.00554017	-0.0473233	117822	0.479263	0.000339138	0.00634304	0.554017	4.69897
Upp1	Col13a1	0.00554017	-0.0473233	118182	0.480727	0.000604911	0.0103463	0.554017	4.40529
Tmem88	Col13a1	0.00554017	-0.0473233	118362	0.481458	0.000806445	0.0129737	0.554017	4.25844
Hspb11	Col13a1	0.0304709	-0.0473558	116960	0.475757	0.00165336	0.0233211	2.77008	7.63583
Mark1	Col13a1	0.0110803	-0.0476568	117420	0.477624	0.000477764	0.00847713	1.10803	5.58003
Rnf213	Col13a1	0.0138504	-0.0478236	118110	0.480432	0.0020034	0.0273225	1.38504	5.28634
Jdp2	Col13a1	0.0138504	-0.0478236	117756	0.478995	0.0011864	0.0176598	1.38504	5.58003
Tle4	Col13a1	0.0166205	-0.0479904	117199	0.476727	0.000737248	0.012114	1.66205	6.31424
Spata6	Col13a1	0.0193906	-0.0481571	117001	0.475921	0.000770648	0.0125304	1.93906	6.75477
Samd9l	Col13a1	0.0193906	-0.0481571	116720	0.474778	0.000254478	0.00500712	1.38504	6.46109
Prss12	Col13a1	0	-0.0484581	117686	0.478708	7.06369e-05	0.00167465	0	4.25844
Cyp2s1	Col13a1	0	-0.0484581	118588	0.482379	0.00031054	0.00591675	0	3.52423
Gopc	Col13a1	0.0249307	-0.0484907	116996	0.475903	0.00103622	0.0157938	2.21607	7.04846
Epha4	Col13a1	0.00277008	-0.0486249	118024	0.480083	0.000255454	0.00501236	0.277008	4.25844
Twist2	Col13a1	0.00277008	-0.0486249	117484	0.477886	0.000105766	0.00237287	0.277008	4.69897
Nipa2	Col13a1	0.0277008	-0.0486575	117646	0.478547	0.00407062	0.0482734	2.77008	7.04846
She	Col13a1	0.00554017	-0.0487917	117462	0.477795	0.000189389	0.00389741	0.554017	4.99266
Gxylt2	Col13a1	0.00554017	-0.0487917	118360	0.481449	0.000802352	0.0129258	0.554017	4.25844
Cks1b	Col13a1	0.0304709	-0.0488242	117306	0.47716	0.00261349	0.0336748	2.77008	7.34214
Fras1	Col13a1	0.00831025	-0.0489585	118156	0.480618	0.00095794	0.0148931	0.831025	4.69897
Nfkbib	Col13a1	0.0581717	-0.0490236	116459	0.473717	0.00371387	0.0447439	4.98615	10.279
Kifc3	Col13a1	0.0110803	-0.0491252	117600	0.478358	0.00063188	0.010703	1.10803	5.43319
Cd27	Col13a1	0.0138504	-0.049292	118110	0.480432	0.00200339	0.0273225	1.38504	5.28634
Efna1	Col13a1	0.0166205	-0.0494588	118264	0.481059	0.00346357	0.0424405	1.66205	5.43319
Kbtbd2	Col13a1	0.0193906	-0.0496256	117174	0.476627	0.000982616	0.0152001	1.93906	6.60793
Bak1	Col13a1	0.0221607	-0.0497923	117014	0.475972	0.000787279	0.0127343	1.93906	6.75477
Adamtsl3	Col13a1	0	-0.0499266	117144	0.476505	2.90358e-05	0.000777966	0	4.69897
Pds5b	Col13a1	0.0249307	-0.0499591	117344	0.477319	0.0016834	0.0236495	2.21607	6.75477
Clip3	Col13a1	0.0249307	-0.0499591	116992	0.475887	0.0010284	0.0156949	2.21607	7.04846
Ggta1	Col13a1	0.00277008	-0.0500934	116943	0.475686	4.36114e-05	0.00109814	0.277008	5.1395
Clcn3	Col13a1	0.0277008	-0.0501259	117115	0.476385	0.00201311	0.0274283	2.77008	7.48899
Enc1	Col13a1	0.00554017	-0.0502601	118001	0.479989	0.0004513	0.00811558	0.554017	4.55213
2020-03-08	Col13a1	0.0304709	-0.0502927	117300	0.47714	0.00259115	0.0334577	2.77008	7.34214
Erg	Col13a1	0.00831025	-0.0504269	117976	0.479889	0.000723662	0.0119539	0.831025	4.84581
Stx3	Col13a1	0.033241	-0.0504594	117458	0.47778	0.00393452	0.047058	3.04709	7.48899
Ushbp1	Col13a1	0.0110803	-0.0505937	116918	0.475582	0.000138087	0.00299957	0.831025	5.72687
Entpd1	Col13a1	0.0110803	-0.0505937	117237	0.476881	0.000359277	0.00665305	1.10803	5.72687
Irgm1	Col13a1	0.0360111	-0.0506262	117464	0.477805	0.00397337	0.0474415	3.04709	7.48899
Rgs19	Col13a1	0.0138504	-0.0507605	117037	0.476068	0.000399578	0.00731655	1.38504	6.1674
Bcl3	Col13a1	0.0166205	-0.0509272	117230	0.476855	0.000542303	0.00947812	1.38504	6.02056
Efna5	Col13a1	0.0166205	-0.0509272	117906	0.479603	0.0020671	0.0279464	1.66205	5.72687
Rexo1	Col13a1	0.0415512	-0.0509598	116830	0.475224	0.0036405	0.0440875	4.15512	9.10426
Lrrc8b	Col13a1	0.0193906	-0.051094	117879	0.479493	0.00267241	0.034339	1.93906	6.02056
Fut8	Col13a1	0.0221607	-0.0512608	116657	0.474522	0.000468507	0.00834462	1.93906	7.04846
Ifi204	Col13a1	0	-0.051395	119672	0.486784	0.00184611	0.0255548	0	2.64317
Prkcq	Col13a1	0	-0.051395	117866	0.479442	9.50075e-05	0.00216622	0	4.1116
Hecw2	Col13a1	0.00831025	-0.0518953	117436	0.477693	0.000308554	0.00590027	0.831025	5.28634
Irf5	Col13a1	0.00831025	-0.0518953	118158	0.48063	0.000964807	0.0149826	0.831025	4.69897
Sh3bgr	Col13a1	0.00831025	-0.0518953	118731	0.482958	0.00147017	0.0211637	0.554017	3.96476
Tmem189	Col13a1	0.033241	-0.0519279	116616	0.474357	0.00104326	0.0158923	2.77008	7.92952
Itga5	Col13a1	0.0110803	-0.0520621	117235	0.476873	0.000357644	0.00662719	1.10803	5.72687
Ubr2	Col13a1	0.0637119	-0.052294	116134	0.472393	0.00295971	0.037362	5.26316	10.8664
Tbc1d15	Col13a1	0.0415512	-0.0524282	117076	0.476224	0.00355319	0.0433338	3.60111	8.37004
Kiz	Col13a1	0.0193906	-0.0525624	117348	0.477333	0.00125816	0.0185601	1.93906	6.46109
Pgs1	Col13a1	0.0193906	-0.0525624	116814	0.475159	0.000580611	0.010004	1.93906	6.90162
Nup153	Col13a1	0.0193906	-0.0525624	117168	0.476599	0.000969177	0.0150255	1.93906	6.60793
Nelfe	Col13a1	0.0443213	-0.052595	116800	0.475106	0.0040965	0.0484775	4.43213	9.39794
Sp110	Col13a1	0.0221607	-0.0527292	118082	0.480321	0.00360369	0.0437364	1.93906	5.87372
Dkc1	Col13a1	0.0221607	-0.0527292	116792	0.475071	0.000763653	0.0124456	2.21607	7.1953
Arl5a	Col13a1	0.0498615	-0.0529285	116318	0.473143	0.00232771	0.0309026	4.43213	9.83847
Tnfsf10	Col13a1	0.00277008	-0.0530302	117663	0.478614	0.000141564	0.00305838	0.277008	4.55213
Gpr182	Col13a1	0.00277008	-0.0530302	117663	0.478614	0.000141564	0.00305838	0.277008	4.55213
Coro2b	Col13a1	0.00277008	-0.0530302	116762	0.474949	3.2395e-05	0.000855687	0.277008	5.28634
Rapgef2	Col13a1	0.0277008	-0.0530628	117456	0.477772	0.00315289	0.0394273	2.77008	7.1953
Slc11a1	Col13a1	0.00554017	-0.053197	117820	0.479251	0.000336577	0.00630356	0.554017	4.69897
Htatsf1	Col13a1	0.0554017	-0.0532621	116112	0.472305	0.00211829	0.0284871	4.70914	10.279
Gbp4	Col13a1	0.00831025	-0.0533638	118154	0.480611	0.0009545	0.0148638	0.831025	4.69897
Pank3	Col13a1	0.033241	-0.0533963	116583	0.474221	0.000980957	0.0151829	2.77008	7.92952
St8sia4	Col13a1	0.0110803	-0.0535305	117054	0.476139	0.000269928	0.00523387	1.10803	5.87372
Dalrd3	Col13a1	0.0360111	-0.0535631	117032	0.47605	0.00331286	0.0410791	3.60111	8.37004
Mrgprf	Col13a1	0.0138504	-0.0536973	117034	0.476058	0.000397414	0.00728843	1.38504	6.1674
Src	Col13a1	0.0166205	-0.0538641	116835	0.475246	0.000427559	0.00774336	1.66205	6.60793
Nfatc4	Col13a1	0.0166205	-0.0538641	117010	0.475956	0.000553144	0.00962553	1.66205	6.46109
Cacnb3	Col13a1	0.0166205	-0.0538641	117903	0.47959	0.00205468	0.0278322	1.66205	5.72687
Decr1	Col13a1	0.0415512	-0.0538966	116506	0.47391	0.00206926	0.0279485	3.87812	9.10426
1500009L16Rik	Col13a1	0.0415512	-0.0538966	117237	0.476881	0.00357604	0.0435328	3.3241	7.92952
Csnk1g2	Col13a1	0.0443213	-0.0540634	117053	0.476133	0.0041024	0.0485269	3.87812	8.66373
Ifi47	Col13a1	0.0249307	-0.0543644	117228	0.476843	0.000784899	0.0127105	1.66205	6.31424
Prkar2b	Col13a1	0.00277008	-0.0544986	119288	0.485224	0.00201846	0.0274744	0.277008	3.23054
Ppm1b	Col13a1	0.0526316	-0.0545637	116080	0.472177	0.00236025	0.0311867	4.98615	10.5727
Tmem51	Col13a1	0.00554017	-0.0546654	117100	0.476322	0.000105343	0.00236849	0.554017	5.28634
D1Ertd622e	Col13a1	0.0304709	-0.054698	117252	0.476944	0.00298199	0.0375754	3.04709	7.63583
Pdzd8	Col13a1	0.0304709	-0.054698	116547	0.474075	0.00117482	0.017506	3.04709	8.2232
Tspan11	Col13a1	0.00831025	-0.0548322	117652	0.478569	0.000260699	0.00508663	0.554017	4.84581
Rgl2	Col13a1	0.0360111	-0.0550315	117250	0.476932	0.00364763	0.0441357	3.3241	7.92952
Atp2a3	Col13a1	0.0138504	-0.0551657	118286	0.481146	0.00259187	0.0334577	1.38504	5.1395
Baiap2	Col13a1	0.0138504	-0.0551657	116852	0.475313	0.000299861	0.00575449	1.38504	6.31424
Pqlc1	Col13a1	0.0138504	-0.0551657	116674	0.474589	0.000228506	0.00456344	1.38504	6.46109
Plcb1	Col13a1	0.0387812	-0.0551983	117003	0.47593	0.00379282	0.0455578	3.87812	8.66373
Gns	Col13a1	0.113573	-0.0552959	115192	0.468561	0.004205	0.0495104	8.86427	15.2717
Prkch	Col13a1	0.0166205	-0.0553325	116868	0.47538	0.00031168	0.00592849	1.38504	6.31424
Sptlc2	Col13a1	0.0415512	-0.0553651	116807	0.475132	0.00352093	0.0430116	4.15512	9.10426
Endod1	Col13a1	0.0193906	-0.0554993	116806	0.47513	0.000572548	0.00988943	1.93906	6.90162
Vcan	Col13a1	0.0193906	-0.0554993	118052	0.480199	0.00340186	0.0418308	1.93906	5.87372
Tspan18	Col13a1	0.0221607	-0.0556661	117000	0.475915	0.000765675	0.012464	1.93906	6.75477
Muc16	Col13a1	0	-0.0558003	118588	0.482379	0.000310635	0.00591675	0	3.52423
Myl7	Col13a1	0	-0.0558003	119852	0.487518	0.0024889	0.0325004	0	2.49633
Sema4c	Col13a1	0.0277008	-0.0559996	116427	0.473587	0.000608697	0.0103857	2.49307	7.78267
Prrx2	Col13a1	0.00554017	-0.0561338	118000	0.479985	0.000450157	0.00810021	0.554017	4.55213
Il18	Col13a1	0.00554017	-0.0561338	118538	0.482175	0.00106657	0.0161859	0.554017	4.1116
Traf5	Col13a1	0.0304709	-0.0561664	116366	0.47334	0.000920046	0.0144235	3.04709	8.37004
Terf2ip	Col13a1	0.0304709	-0.0561664	116940	0.475671	0.00159359	0.0226492	2.77008	7.63583
Ptdss1	Col13a1	0.0304709	-0.0561664	116716	0.474764	0.00146948	0.0211637	3.04709	8.07636
Lfng	Col13a1	0.00831025	-0.0563006	117076	0.476224	0.000173826	0.00363749	0.831025	5.58003
Plcb4	Col13a1	0.033241	-0.0563332	117436	0.477691	0.00379502	0.0455647	3.04709	7.48899
Atn1.1	Col13a1	0.033241	-0.0563332	117043	0.476092	0.0027713	0.0352699	3.3241	8.07636
Mtss1l	Col13a1	0.033241	-0.0563332	117482	0.477878	0.00330337	0.0409797	2.77008	7.1953
G6pc3	Col13a1	0.0360111	-0.0564999	117026	0.476023	0.00327932	0.0407535	3.60111	8.37004
Hspa2	Col13a1	0.0138504	-0.0566342	116852	0.475313	0.000299861	0.00575449	1.38504	6.31424
Rnf103	Col13a1	0.0387812	-0.0566667	116688	0.474648	0.00215241	0.0289043	3.60111	8.66373
Enho	Col13a1	0.0166205	-0.0568009	117536	0.478098	0.0011967	0.0177659	1.66205	6.02056
Lmnb1	Col13a1	0.0166205	-0.0568009	117906	0.479603	0.00206711	0.0279464	1.66205	5.72687
Nr2f1	Col13a1	0.0193906	-0.0569677	116984	0.47585	0.000740282	0.0121567	1.93906	6.75477
Armcx2	Col13a1	0.0498615	-0.0573338	116477	0.47379	0.00237382	0.0313513	4.15512	9.39794
Neurl3	Col13a1	0.00277008	-0.0574355	117302	0.477146	7.84101e-05	0.00183409	0.277008	4.84581
Trpc6	Col13a1	0.00277008	-0.0574355	117122	0.476412	5.83403e-05	0.00141549	0.277008	4.99266
Edn1	Col13a1	0.00277008	-0.0574355	117662	0.478608	0.000141004	0.00305335	0.277008	4.55213
Tmeff2	Col13a1	0.00554017	-0.0576023	117458	0.477782	0.000187961	0.00388106	0.554017	4.99266
Itga4	Col13a1	0.00554017	-0.0576023	116558	0.474119	4.37389e-05	0.00109869	0.554017	5.72687
Sema6d	Col13a1	0.00554017	-0.0576023	116199	0.472659	2.44139e-05	0.000666241	0.554017	6.02056
Plce1	Col13a1	0.00554017	-0.0576023	117098	0.476318	0.000105078	0.00236502	0.554017	5.28634
Gpcpd1	Col13a1	0.0304709	-0.0576348	117464	0.477805	0.00320003	0.0399277	2.77008	7.1953
Smap2	Col13a1	0.0304709	-0.0576348	116716	0.474764	0.00146948	0.0211637	3.04709	8.07636
Baz1a	Col13a1	0.0304709	-0.0576348	117061	0.476165	0.00230952	0.0306902	3.04709	7.78267
Dfna5	Col13a1	0.00831025	-0.057769	116714	0.474756	9.76886e-05	0.00221938	0.831025	5.87372
Osbpl2	Col13a1	0.033241	-0.0578016	117043	0.476092	0.00277129	0.0352699	3.3241	8.07636
Ubqln2	Col13a1	0.0581717	-0.0578341	116416	0.473544	0.00402357	0.0478166	5.26316	10.5727
Gigyf1	Col13a1	0.0581717	-0.0578341	116360	0.473316	0.00424974	0.0498695	5.54017	10.8664
2510002D24Rik	Col13a1	0.0581717	-0.0578341	116438	0.473633	0.0036147	0.043851	4.98615	10.279
Ntrk3	Col13a1	0.0110803	-0.0579358	116374	0.473373	5.78744e-05	0.0014054	0.831025	6.1674
Pck2	Col13a1	0.0110803	-0.0579358	116872	0.475397	0.000202617	0.00412587	1.10803	6.02056
Slfn2	Col13a1	0.0110803	-0.0579358	118134	0.480528	0.00142791	0.0207258	1.10803	4.99266
Coa5	Col13a1	0.0360111	-0.0579684	116884	0.475446	0.00227556	0.0302969	3.3241	8.2232
Pik3ip1	Col13a1	0.0609418	-0.0580009	115908	0.471475	0.00224417	0.0299783	5.26316	11.0132
Jag1	Col13a1	0.0138504	-0.0581026	116493	0.473855	0.000173006	0.00362575	1.38504	6.60793
Rpl36-ps3	Col13a1	0.0886427	-0.0582002	115890	0.4714	0.00119285	0.017718	4.15512	9.98532
Trim30a	Col13a1	0.0166205	-0.0582694	118116	0.480457	0.00203082	0.0275917	1.38504	5.28634
Ptprcap	Col13a1	0.0166205	-0.0582694	118116	0.480457	0.00203082	0.0275917	1.38504	5.28634
Rps12-ps3	Col13a1	0.288089	-0.0584605	113928	0.463419	0.00196453	0.0269367	10.5263	18.0617
Tmod2	Col13a1	0.0221607	-0.0586029	116956	0.47574	0.000958515	0.0148931	2.21607	7.04846
Trib2	Col13a1	0.0221607	-0.0586029	115418	0.469484	5.04414e-05	0.00124433	1.66205	7.78267
Mta1	Col13a1	0.0249307	-0.0587697	115736	0.470778	0.000167132	0.00352108	2.21607	8.07636
Irf2bp1	Col13a1	0.0498615	-0.0588022	115904	0.471457	0.00162667	0.0230141	4.70914	10.4258
Pcdh19	Col13a1	0.00277008	-0.0589039	116400	0.473477	1.78621e-05	0.00050877	0.277008	5.58003
Perp	Col13a1	0.00277008	-0.0589039	118744	0.483009	0.000825659	0.0132252	0.277008	3.67107
Tubb2b	Col13a1	0.00277008	-0.0589039	116942	0.475679	4.34532e-05	0.00109608	0.277008	5.1395
Inpp5d	Col13a1	0.00554017	-0.0590707	116558	0.474119	4.37388e-05	0.00109869	0.554017	5.72687
Mcf2l	Col13a1	0.00554017	-0.0590707	116916	0.475576	7.80269e-05	0.00182722	0.554017	5.43319
Adrb1	Col13a1	0.0110803	-0.0594042	117048	0.476115	0.000266226	0.00518621	1.10803	5.87372
Fam129b	Col13a1	0.0387812	-0.0596036	116675	0.474595	0.00210798	0.0283893	3.60111	8.66373
Rab6b	Col13a1	0.0387812	-0.0596036	115888	0.471392	0.000492661	0.00870835	3.04709	8.81057
Ramp3	Col13a1	0.0166205	-0.0597378	117894	0.479554	0.00201772	0.0274744	1.66205	5.72687
Itgb1bp1	Col13a1	0.0443213	-0.0599371	116110	0.472299	0.00149468	0.0214713	4.15512	9.69163
Jade2	Col13a1	0.0470914	-0.0601039	115926	0.471549	0.00118122	0.0175921	4.15512	9.83847
Taf1d	Col13a1	0.0720222	-0.0601364	115352	0.469212	0.00177445	0.0247302	6.09418	12.3348
Wt1	Col13a1	0	-0.0602056	118408	0.481645	0.000230996	0.00459885	0	3.67107
Tap1	Col13a1	0.0249307	-0.0602381	117156	0.47655	0.00128475	0.0188927	2.21607	6.90162
Nfkbid	Col13a1	0.00277008	-0.0603724	117662	0.47861	0.000141194	0.0030551	0.277008	4.55213
Adcy4	Col13a1	0.00277008	-0.0603724	116580	0.474209	2.39998e-05	0.000656222	0.277008	5.43319
Tmem151a	Col13a1	0.00277008	-0.0603724	118382	0.481539	0.000457075	0.00817644	0.277008	3.96476
Pcbp4	Col13a1	0.0277008	-0.0604049	116198	0.472653	0.000567384	0.00982449	2.77008	8.2232
Stk40	Col13a1	0.0526316	-0.0604374	116044	0.472031	0.00224159	0.0299724	4.98615	10.5727
Armc8	Col13a1	0.0526316	-0.0604374	115138	0.468345	0.000444451	0.00801299	4.15512	10.5727
Trim67	Col13a1	0.00554017	-0.0605391	117814	0.479226	0.000331392	0.00623564	0.554017	4.69897
Zfp664	Col13a1	0.0304709	-0.0605717	116175	0.472562	0.000705445	0.0117151	3.04709	8.51689
Mpv17l2	Col13a1	0.0554017	-0.0606042	115722	0.470717	0.00153497	0.0218827	4.98615	10.8664
Gnl1	Col13a1	0.0554017	-0.0606042	116153	0.472472	0.00332827	0.0412337	5.54017	11.0132
Fam53b	Col13a1	0.00831025	-0.0607059	116174	0.472559	4.11222e-05	0.00104508	0.831025	6.31424
Cyb561	Col13a1	0.00831025	-0.0607059	115638	0.470375	1.7343e-05	0.000496509	0.831025	6.75477
Cs	Col13a1	0.0581717	-0.060771	116340	0.473235	0.00413746	0.0488384	5.54017	10.8664
Slc16a2	Col13a1	0.0110803	-0.0608727	115974	0.471742	4.9274e-05	0.00121983	1.10803	6.75477
Rnpep	Col13a1	0.0609418	-0.0609378	116028	0.471962	0.00292455	0.0369514	5.54017	11.1601
Rapgef3	Col13a1	0.0138504	-0.0610395	116664	0.474549	0.000223518	0.004483	1.38504	6.46109
Smarca4	Col13a1	0.0387812	-0.061072	115760	0.470875	0.000783684	0.0126981	3.87812	9.69163
Hey1	Col13a1	0.0166205	-0.0612062	117399	0.47754	0.000694594	0.0115546	1.38504	5.87372
Ap1m1	Col13a1	0.0415512	-0.0612388	116950	0.475714	0.00414826	0.0489453	4.15512	8.95742
B4galt5	Col13a1	0.0193906	-0.061373	116446	0.473662	0.000336346	0.00630344	1.93906	7.1953
Cap1	Col13a1	0.0193906	-0.061373	116633	0.474425	0.000445359	0.00802421	1.93906	7.04846
Tmem245	Col13a1	0.0443213	-0.0614055	115930	0.471567	0.00118944	0.0176956	4.15512	9.83847
Gon4l	Col13a1	0.0470914	-0.0615723	115433	0.469543	0.000636412	0.0107602	4.15512	10.279
Etnk1	Col13a1	0.0470914	-0.0615723	116272	0.472954	0.00182063	0.0253107	4.15512	9.54479
Atp6v0e2	Col13a1	0	-0.061674	115700	0.470631	2.69155e-06	9.61935e-05	0	5.87372
Arid2	Col13a1	0.0498615	-0.0617391	116409	0.473513	0.00297669	0.0375425	4.70914	9.98532
Rab11fip2	Col13a1	0.0747922	-0.0617716	115340	0.469163	0.00198664	0.0271757	6.37119	12.6285
Cdh4	Col13a1	0.00277008	-0.0618408	116220	0.472745	1.32897e-05	0.000397117	0.277008	5.72687
Map6	Col13a1	0.00277008	-0.0618408	116400	0.473477	1.78621e-05	0.00050877	0.277008	5.58003
Itpr2	Col13a1	0.0526316	-0.0619059	115474	0.469708	0.000554418	0.0096417	3.87812	9.98532
Traf7	Col13a1	0.0526316	-0.0619059	115995	0.471829	0.00242008	0.031857	5.26316	10.8664
Fam19a1	Col13a1	0.00554017	-0.0620076	116018	0.471921	1.81394e-05	0.000514573	0.554017	6.1674
Pak4	Col13a1	0.00831025	-0.0621743	115815	0.471097	2.30576e-05	0.000634328	0.831025	6.60793
Pllp	Col13a1	0.0138504	-0.0625079	117390	0.477506	0.000680846	0.0113741	1.38504	5.87372
Ten1	Col13a1	0.0637119	-0.062573	116114	0.472315	0.00408026	0.0483467	6.09418	11.6006
Ogfr	Col13a1	0.0415512	-0.0627072	116258	0.472899	0.0017794	0.0247868	4.15512	9.54479
Golga4	Col13a1	0.066482	-0.0627397	116232	0.472791	0.00325635	0.0405401	5.26316	10.7195
Gars	Col13a1	0.0443213	-0.062874	116062	0.472104	0.00165753	0.0233681	4.43213	9.98532
Ndufaf2	Col13a1	0.0443213	-0.062874	116588	0.474241	0.00314675	0.0393858	4.43213	9.54479
Pla2g16	Col13a1	0.0443213	-0.062874	116400	0.473475	0.00249626	0.0325536	4.43213	9.69163
Gm26532	Col13a1	0.0470914	-0.0630407	116151	0.472464	0.00107617	0.0163138	3.60111	9.10426
Ccdc3	Col13a1	0	-0.0631424	117506	0.477974	5.25732e-05	0.00129009	0	4.40529
Krt8	Col13a1	0	-0.0631424	118950	0.483847	0.000561955	0.00974363	0	3.23054
Emilin2	Col13a1	0	-0.0631424	116603	0.474302	1.19341e-05	0.000360455	0	5.1395
Ephb4	Col13a1	0.0249307	-0.063175	116568	0.474158	0.000727401	0.0119944	2.49307	7.63583
Myef2	Col13a1	0.0498615	-0.0632075	115748	0.470823	0.00113638	0.0170512	4.43213	10.279
Phax	Col13a1	0.0747922	-0.0632401	115729	0.470747	0.00375067	0.045129	6.92521	12.7753
Specc1	Col13a1	0.00277008	-0.0633092	115858	0.471274	7.32455e-06	0.000232254	0.277008	6.02056
Cxadr	Col13a1	0.00277008	-0.0633092	118021	0.48007	0.000253392	0.00498925	0.277008	4.25844
Adgrl2	Col13a1	0.0277008	-0.0633418	117246	0.476916	0.00235283	0.031118	2.77008	7.34214
Eps15	Col13a1	0.0526316	-0.0633743	116328	0.473182	0.00354926	0.0433199	5.26316	10.5727
Dennd2a	Col13a1	0.0526316	-0.0633743	116548	0.474079	0.00402871	0.0478574	4.98615	10.1322
Chst4	Col13a1	0.00554017	-0.063476	119292	0.485238	0.00203957	0.027681	0.277008	3.23054
Pitpnb	Col13a1	0.0554017	-0.0635411	115962	0.471697	0.00266455	0.0342853	5.54017	11.1601
Szrd1	Col13a1	0.0803324	-0.0635736	115073	0.468079	0.00206854	0.0279485	7.20222	13.6564
Med10	Col13a1	0.105263	-0.0636062	114776	0.466871	0.00232958	0.0309128	8.31025	15.1248
Hipk2	Col13a1	0.00831025	-0.0636428	115634	0.470363	1.72196e-05	0.000495002	0.831025	6.75477
Dact1	Col13a1	0.033241	-0.0636753	117031	0.476043	0.00271775	0.0347939	3.3241	8.07636
Acyp1	Col13a1	0.0360111	-0.0638421	116344	0.473247	0.00111831	0.0168705	3.3241	8.66373
Unc45b	Col13a1	0.0138504	-0.0639763	116483	0.473814	0.000169211	0.00355954	1.38504	6.60793
Grk6	Col13a1	0.0166205	-0.0641431	116462	0.473729	0.000242034	0.00479597	1.66205	6.90162
Fryl	Col13a1	0.0415512	-0.0641756	116124	0.472356	0.00126213	0.0185992	3.87812	9.39794
Tmem120a	Col13a1	0.0415512	-0.0641756	115952	0.471652	0.00101135	0.0155591	3.87812	9.54479
Rrp7a	Col13a1	0.0415512	-0.0641756	115378	0.46932	0.000579085	0.00998387	4.15512	10.279
Trim44	Col13a1	0.0914127	-0.0642407	114494	0.465726	0.000989116	0.0152754	6.92521	13.9501
Pear1	Col13a1	0.0443213	-0.0643424	115570	0.470103	0.000748898	0.012255	4.15512	10.1322
Rest	Col13a1	0.0443213	-0.0643424	116744	0.474878	0.00377706	0.045388	4.43213	9.39794
Ehd3	Col13a1	0.0443213	-0.0643424	115578	0.470131	0.000757332	0.0123642	4.15512	10.1322
Sppl3	Col13a1	0.0941828	-0.0644075	115218	0.468669	0.00330285	0.0409797	8.03324	14.3906
Il2rg	Col13a1	0.0221607	-0.0644766	118012	0.480032	0.00413469	0.0488384	2.21607	6.1674
Daglb	Col13a1	0.0221607	-0.0644766	116944	0.475692	0.000936717	0.0146602	2.21607	7.04846
Cnp	Col13a1	0.0249307	-0.0646434	117122	0.476416	0.00158858	0.0225894	2.49307	7.1953
Adh7	Col13a1	0.00277008	-0.0647776	119106	0.484482	0.00149403	0.0214713	0.277008	3.37739
Smpd3	Col13a1	0.00277008	-0.0647776	118743	0.483007	0.000824514	0.0132151	0.277008	3.67107
Stk4	Col13a1	0.0277008	-0.0648102	117303	0.47715	0.00203933	0.027681	2.49307	7.04846
Bbip1	Col13a1	0.0277008	-0.0648102	115698	0.470621	0.000213448	0.00431581	2.49307	8.37004
Npepl1	Col13a1	0.0526316	-0.0648427	115122	0.468276	0.000432171	0.00782182	4.15512	10.5727
2700029M09Rik	Col13a1	0.0581717	-0.0651763	116269	0.472944	0.00426375	0.0499919	5.81717	11.1601
Rab1b	Col13a1	0.0581717	-0.0651763	115672	0.470515	0.00166906	0.0234975	5.26316	11.1601
Ubn1	Col13a1	0.108033	-0.0652414	115152	0.4684	0.00401879	0.0478004	8.86427	15.2717
Klhl23	Col13a1	0.0110803	-0.065278	115791	0.471	3.68121e-05	0.000954354	1.10803	6.90162
Rasgrp3	Col13a1	0.0138504	-0.0654447	116528	0.473995	0.000119787	0.00264713	1.10803	6.31424
Rere	Col13a1	0.0637119	-0.0655098	115375	0.469307	0.00199327	0.0272338	6.37119	12.4816
Dgkz	Col13a1	0.0166205	-0.0656115	116278	0.472983	0.000182902	0.00379058	1.66205	7.04846
Apbb1ip	Col13a1	0.0193906	-0.0657783	116970	0.475793	0.000719849	0.0119049	1.93906	6.75477
Dusp8	Col13a1	0.0193906	-0.0657783	116432	0.473605	0.000326877	0.00617144	1.93906	7.1953
Rnf122	Col13a1	0.0193906	-0.0657783	116432	0.473605	0.000326877	0.00617144	1.93906	7.1953
Cxxc5	Col13a1	0.0221607	-0.0659451	117137	0.476475	0.00123865	0.0183013	2.21607	6.90162
Myrf	Col13a1	0	-0.0660793	117325	0.477239	3.91014e-05	0.00100208	0	4.55213
Upf2	Col13a1	0.0498615	-0.0661444	116162	0.472509	0.00253612	0.032966	4.98615	10.4258
Nucb2	Col13a1	0.0498615	-0.0661444	116563	0.47414	0.0035535	0.0433338	4.70914	9.83847
Tcf3	Col13a1	0.0498615	-0.0661444	114891	0.467339	0.000249905	0.004931	3.87812	10.4258
Gda	Col13a1	0.00277008	-0.0662461	117480	0.477872	0.000104813	0.00236095	0.277008	4.69897
Hmox2	Col13a1	0.0526316	-0.0663112	115282	0.468931	0.00102861	0.0156949	5.26316	11.4537
Dnajc14	Col13a1	0.033241	-0.0666122	115442	0.469582	0.000328974	0.00620683	3.3241	9.39794
Trps1	Col13a1	0.0831025	-0.0666772	115523	0.469909	0.00369824	0.0445939	7.47922	13.5095
Rnf19b	Col13a1	0.0110803	-0.0667464	117949	0.479778	0.00107292	0.0162735	1.10803	5.1395
Frmd6	Col13a1	0.0609418	-0.0668115	116175	0.472562	0.00344131	0.0422417	5.54017	11.0132
Prmt2	Col13a1	0.0637119	-0.0669783	115457	0.469641	0.00171624	0.0240152	5.81717	11.8943
Rin3	Col13a1	0.0166205	-0.0670799	116450	0.47368	0.000235908	0.00468785	1.66205	6.90162
Nub1	Col13a1	0.0415512	-0.0671125	114886	0.46732	0.000247151	0.00488699	3.87812	10.4258
Snrpa1	Col13a1	0.066482	-0.067145	115467	0.469682	0.00174408	0.0243432	5.81717	11.8943
Plekhb2	Col13a1	0.0193906	-0.0672467	117191	0.476694	0.000726328	0.0119872	1.66205	6.31424
Lef1	Col13a1	0.0193906	-0.0672467	116605	0.474311	0.000420802	0.00763579	1.93906	7.04846
Ezh1	Col13a1	0.0443213	-0.0672793	114521	0.465834	7.44942e-05	0.00175569	3.04709	9.98532
Gosr2	Col13a1	0.0443213	-0.0672793	116046	0.472039	0.00161771	0.0229338	4.43213	9.98532
Arl6ip4	Col13a1	0.0969529	-0.0675111	115128	0.468301	0.00356446	0.0434424	8.58726	14.978
Immt	Col13a1	0.0969529	-0.0675111	114394	0.465315	0.00137909	0.0200693	8.03324	15.1248
Mesdc1	Col13a1	0.0498615	-0.0676128	116212	0.47271	0.00233647	0.0309748	4.70914	10.1322
Ak6	Col13a1	0.0498615	-0.0676128	115860	0.471282	0.00152546	0.0217664	4.70914	10.4258
Plxdc1	Col13a1	0.00277008	-0.0677145	116038	0.472006	9.85039e-06	0.000303746	0.277008	5.87372
Hacd1	Col13a1	0.0526316	-0.0677796	116258	0.472899	0.00212807	0.0286048	4.43213	9.83847
Bst1	Col13a1	0.00554017	-0.0678813	118358	0.481441	0.000798265	0.0128822	0.554017	4.25844
2900026A02Rik	Col13a1	0.00554017	-0.0678813	115296	0.468984	5.55841e-06	0.000180965	0.554017	6.75477
Blvra	Col13a1	0.0304709	-0.0679138	115453	0.469625	0.000258838	0.00505736	3.04709	9.10426
Sec14l1	Col13a1	0.0554017	-0.0679464	115762	0.470882	0.00209834	0.0282867	5.54017	11.3069
Stip1	Col13a1	0.0803324	-0.0679789	115200	0.468596	0.00235867	0.0311806	7.20222	13.5095
Pop5	Col13a1	0.105263	-0.0680114	114768	0.466838	0.00294333	0.037172	9.14127	15.859
Trp53i11	Col13a1	0.00831025	-0.068048	115093	0.46816	7.14761e-06	0.000227158	0.831025	7.1953
Id4	Col13a1	0.00831025	-0.068048	117250	0.476934	0.000228313	0.00456283	0.831025	5.43319
Trafd1	Col13a1	0.0581717	-0.0681131	116320	0.473149	0.00402217	0.0478166	5.54017	10.8664
Setd5	Col13a1	0.108033	-0.0681782	114436	0.465486	0.00241627	0.0318218	9.69529	16.5932
Ass1	Col13a1	0.0110803	-0.0682148	115428	0.469523	2.05961e-05	0.000574373	1.10803	7.1953
Prkrir	Col13a1	0.0609418	-0.0682799	115136	0.468337	0.000871686	0.0138045	5.26316	11.6006
Adam10	Col13a1	0.0609418	-0.0682799	114840	0.467133	0.000615448	0.0104767	5.26316	11.8943
Azin1	Col13a1	0.0609418	-0.0682799	115766	0.4709	0.00242878	0.0319265	5.81717	11.6006
Polg	Col13a1	0.0443213	-0.0687477	115548	0.470011	0.000722255	0.0119377	4.15512	10.1322
Mknk2	Col13a1	0.0720222	-0.068947	114783	0.466899	0.000904613	0.0142374	6.09418	12.7753
Dmkn	Col13a1	0.00277008	-0.0691829	119648	0.486687	0.00363205	0.0440423	0.277008	2.93686
Plekhf2	Col13a1	0.0277008	-0.0692155	115822	0.471124	0.000331992	0.00624274	2.77008	8.51689
Casp8	Col13a1	0.00554017	-0.0693497	115114	0.468246	4.12117e-06	0.000139358	0.554017	6.90162
Clstn2	Col13a1	0.00554017	-0.0693497	115654	0.470444	1.00011e-05	0.000307093	0.554017	6.46109
Naa15	Col13a1	0.0554017	-0.0694148	114602	0.466161	0.000446412	0.00803799	5.26316	12.0411
Akirin1	Col13a1	0.0554017	-0.0694148	114858	0.467204	0.000442766	0.00798776	4.70914	11.3069
Hspb6	Col13a1	0.00831025	-0.0695165	118150	0.480593	0.000944236	0.0147532	0.831025	4.69897
Sgip1	Col13a1	0.033241	-0.069549	115593	0.470194	0.000400073	0.00731655	3.3241	9.2511
Adrbk1	Col13a1	0.033241	-0.069549	115331	0.469128	0.00016966	0.00356629	2.77008	8.95742
Snx1	Col13a1	0.0831025	-0.0696141	114614	0.466212	0.00152604	0.0217664	7.75623	14.5374
Atf1	Col13a1	0.0831025	-0.0696141	114656	0.466383	0.00128376	0.0188881	7.20222	13.9501
Serpinb9	Col13a1	0.0360111	-0.0697158	115924	0.471539	0.000780365	0.0126555	3.60111	9.2511
Gsdmd	Col13a1	0.0360111	-0.0697158	115618	0.470296	0.000419105	0.00761621	3.3241	9.2511
Rnase4	Col13a1	1.06094	-0.0697483	142966	0.581536	1.73464e-06	6.52798e-05	57.8947	38.4728
Pfdn4	Col13a1	0.110803	-0.0698134	114441	0.465508	0.00243867	0.0320265	9.69529	16.5932
Arhgef15	Col13a1	0.0138504	-0.06985	116654	0.474508	0.000218583	0.00439986	1.38504	6.46109
Atxn1	Col13a1	0.0415512	-0.0700493	115972	0.471734	0.000849191	0.013494	3.60111	9.2511
Emcn	Col13a1	0.0193906	-0.0701836	116112	0.472307	0.000143731	0.00309326	1.66205	7.1953
Wdr82	Col13a1	0.0470914	-0.0703829	115344	0.469183	0.000670216	0.0112233	4.43213	10.5727
Kmt2a	Col13a1	0.0720222	-0.0704154	115852	0.471248	0.00423494	0.0497792	6.92521	12.6285
Fam65a	Col13a1	0.0249307	-0.0705171	115484	0.469753	0.000153479	0.00327784	2.49307	8.51689
Ccdc88a	Col13a1	0.0498615	-0.0705497	115321	0.469088	0.000777851	0.0126329	4.70914	10.8664
Cxxc1	Col13a1	0.0747922	-0.0705822	114330	0.465059	0.000780603	0.0126555	6.92521	13.9501
Leprotl1	Col13a1	0.099723	-0.0706147	115018	0.467855	0.00372868	0.0449029	9.14127	15.5653
Ccdc9	Col13a1	0.0277008	-0.0706839	115290	0.468962	0.000156001	0.00332649	2.77008	8.95742
Chmp6	Col13a1	0.0526316	-0.0707164	114329	0.465053	0.000180902	0.00375748	4.43213	11.4537
Man1a2	Col13a1	0.0775623	-0.070749	115500	0.469818	0.003235	0.04031	7.20222	13.2159
Il34	Col13a1	0.00554017	-0.0708181	115652	0.470432	9.92705e-06	0.000305773	0.554017	6.46109
Smox	Col13a1	0.00831025	-0.0709849	117798	0.479161	0.000546329	0.00953063	0.831025	4.99266
Dock9	Col13a1	0.00831025	-0.0709849	114911	0.46742	5.30674e-06	0.000174804	0.831025	7.34214
H2-DMb2	Col13a1	0.00831025	-0.0709849	118512	0.482068	0.00166922	0.0234975	0.831025	4.40529
Spin1	Col13a1	0.108033	-0.0711151	114686	0.466507	0.00316275	0.0395153	9.69529	16.4464
Cish	Col13a1	0.0138504	-0.0713185	115578	0.470133	4.12497e-05	0.0010471	1.38504	7.34214
Agtrap	Col13a1	0.0387812	-0.071351	115408	0.469444	0.000395519	0.00726172	3.60111	9.69163
Arfgef1	Col13a1	0.066482	-0.0715503	114968	0.467652	0.00140669	0.020439	6.6482	13.069
Dab2ip	Col13a1	0.0692521	-0.0717171	114111	0.464166	0.000345515	0.00644079	5.81717	13.069
Pin4	Col13a1	0.0941828	-0.0717496	115062	0.468032	0.00329252	0.0408813	8.58726	14.978
Dennd5b	Col13a1	0.0720222	-0.0718839	115761	0.470878	0.0027565	0.0351453	6.09418	11.8943
Bmp2	Col13a1	0	-0.071953	115700	0.470631	2.69259e-06	9.61935e-05	0	5.87372
Gm8186	Col13a1	0.0747922	-0.0720506	115674	0.470524	0.00168242	0.0236477	5.26316	11.1601
Dennd5a	Col13a1	0.099723	-0.0720832	113454	0.461493	0.00053229	0.00932639	8.31025	16.1527
Ctla2b	Col13a1	0.00554017	-0.0722866	117639	0.478517	0.000251566	0.00496028	0.554017	4.84581
Ngdn	Col13a1	0.0803324	-0.0723842	114108	0.464152	0.00067956	0.0113594	7.20222	14.3906
Ctdnep1	Col13a1	0.0803324	-0.0723842	115463	0.469665	0.00342953	0.042134	7.47922	13.5095
Uvrag	Col13a1	0.033241	-0.0724859	114708	0.466596	0.000117301	0.00259836	3.3241	9.98532
N4bp3	Col13a1	0.0110803	-0.0726201	116688	0.474646	0.000151256	0.00323532	1.10803	6.1674
Adrbk2	Col13a1	0.0138504	-0.0727869	116112	0.472305	9.45338e-05	0.00215893	1.38504	6.90162
Dctn1	Col13a1	0.0886427	-0.0728845	114828	0.46708	0.00254654	0.0330861	8.58726	15.1248
Zfp503	Col13a1	0.0914127	-0.0730513	114938	0.467528	0.00217469	0.0291615	7.75623	14.2438
Prkd2	Col13a1	0.0193906	-0.0731204	114332	0.465063	9.21429e-06	0.000286021	1.66205	8.66373
Afap1l2	Col13a1	0.0193906	-0.0731204	115175	0.468494	4.94887e-05	0.00122392	1.93906	8.2232
Ndufa9	Col13a1	0.0720222	-0.0733523	114786	0.46691	0.00129714	0.019025	6.92521	13.5095
Slc2a3	Col13a1	0	-0.0734214	119672	0.486784	0.00184594	0.0255548	0	2.64317
Ptk2b	Col13a1	0	-0.0734214	115159	0.468429	1.10003e-06	4.37498e-05	0	6.31424
Tcap	Col13a1	0	-0.0734214	118588	0.482379	0.000310654	0.00591675	0	3.52423
Adcy8	Col13a1	0	-0.0734214	114978	0.467695	8.15429e-07	3.33666e-05	0	6.46109
Erf	Col13a1	0.0249307	-0.073454	114948	0.467568	6.97836e-05	0.00166145	2.49307	8.95742
Laptm4b	Col13a1	0.0498615	-0.0734865	115852	0.471246	0.00150496	0.0215647	4.70914	10.4258
Rpp25l	Col13a1	0.0747922	-0.0735191	114886	0.467316	0.00180847	0.0251542	7.47922	13.9501
Commd7	Col13a1	0.0775623	-0.0736858	114906	0.4674	0.00186125	0.0257349	7.47922	13.9501
Rb1cc1	Col13a1	0.102493	-0.0737184	114861	0.467217	0.00250695	0.0326474	8.31025	14.978
Flnb	Col13a1	0.00554017	-0.073755	114393	0.465313	1.25457e-06	4.8983e-05	0.554017	7.48899
Spg21	Col13a1	0.105263	-0.0738852	114982	0.467707	0.00389468	0.0466338	9.41828	15.859
Kit	Col13a1	0.00831025	-0.0739218	115628	0.470339	1.69718e-05	0.000488882	0.831025	6.75477
Pelo	Col13a1	0.033241	-0.0739543	114752	0.466775	9.67729e-05	0.00220288	3.04709	9.69163
Pdgfrl	Col13a1	0.0360111	-0.0741211	115024	0.467878	8.19947e-05	0.0019052	2.49307	8.95742
Kdsr	Col13a1	0.0609418	-0.0741536	116031	0.471976	0.00365192	0.04415	6.09418	11.6006
Unc5b	Col13a1	0.0138504	-0.0742553	116654	0.474508	0.000218586	0.00439986	1.38504	6.46109
Dync1li1	Col13a1	0.0415512	-0.0744546	114806	0.466995	0.000269004	0.00521957	4.15512	10.7195
Aimp1	Col13a1	0.0914127	-0.0745197	114996	0.467768	0.00304338	0.0381943	8.58726	14.978
Slk	Col13a1	0.0443213	-0.0746214	114956	0.467601	0.000399925	0.00731655	4.43213	10.8664
Ptbp1	Col13a1	0.0941828	-0.0746865	114702	0.46657	0.00204872	0.0277917	8.31025	14.978
Lrrc32	Col13a1	0.0221607	-0.0747556	114971	0.467664	5.19e-05	0.00127805	2.21607	8.66373
Stk16	Col13a1	0.0969529	-0.0748533	114875	0.467274	0.00246771	0.0323927	8.31025	14.8311
Zfp467	Col13a1	0.0249307	-0.0749224	114415	0.465402	3.16564e-05	0.00083823	2.49307	9.39794
Tmem158	Col13a1	0.0249307	-0.0749224	117716	0.478828	0.00213991	0.0287501	1.93906	6.1674
Raf1	Col13a1	0.0747922	-0.0749875	115250	0.468801	0.00242841	0.0319265	7.20222	13.3627
Lhfpl2	Col13a1	0.00554017	-0.0752234	115111	0.468234	4.09127e-06	0.000138515	0.554017	6.90162
Polr3k	Col13a1	0.0304709	-0.075256	115250	0.468801	0.000192664	0.00395194	3.04709	9.2511
Trim2	Col13a1	0.033241	-0.0754227	114348	0.465128	7.01408e-05	0.00166854	3.3241	10.279
Rhou	Col13a1	0.033241	-0.0754227	114747	0.466753	9.57769e-05	0.00218198	3.04709	9.69163
Angpt2	Col13a1	0.0581717	-0.0754553	115116	0.468256	0.00071467	0.0118403	4.98615	11.3069
Dusp10	Col13a1	0.0138504	-0.0757237	116666	0.474559	0.000224758	0.00449821	1.38504	6.46109
Rgs12	Col13a1	0.0138504	-0.0757237	114683	0.466493	1.00646e-05	0.000308652	1.38504	8.07636
Itgb2	Col13a1	0.0138504	-0.0757237	117373	0.477435	0.00065539	0.0110133	1.38504	5.87372
Caskin2	Col13a1	0.0221607	-0.0762241	116391	0.47344	0.000419701	0.00762076	2.21607	7.48899
Gcc2	Col13a1	0.0470914	-0.0762566	115148	0.468384	0.000517335	0.00910425	4.43213	10.7195
Samd4	Col13a1	0.0470914	-0.0762566	115343	0.469177	0.000548554	0.00956348	4.15512	10.279
Supt5	Col13a1	0.0720222	-0.0762891	115096	0.46817	0.00182789	0.025399	6.92521	13.2159
Nufip2	Col13a1	0.0969529	-0.0763217	114408	0.465372	0.00150836	0.0215802	8.31025	15.2717
Hoxb3os	Col13a1	0.0249307	-0.0763908	114410	0.465384	3.13707e-05	0.000832558	2.49307	9.39794
Cdc42bpa	Col13a1	0.0498615	-0.0764234	115006	0.467806	0.000355345	0.00659768	4.15512	10.5727
Rhoq	Col13a1	0.0498615	-0.0764234	115774	0.47093	0.00157769	0.0224461	4.98615	10.7195
Map4	Col13a1	0.099723	-0.0764885	115070	0.468067	0.00419074	0.0494049	9.41828	15.7122
Dgcr6	Col13a1	0.099723	-0.0764885	114657	0.466387	0.0025744	0.0333707	9.14127	15.859
St6galnac3	Col13a1	0.00277008	-0.0765251	115134	0.468329	2.21157e-06	8.11564e-05	0.277008	6.60793
Plxna4	Col13a1	0.00277008	-0.0765251	115676	0.47053	5.40646e-06	0.000177255	0.277008	6.1674
Serf1	Col13a1	0.0526316	-0.0765902	116388	0.473426	0.00288924	0.0365218	4.70914	9.98532
Ikbkb	Col13a1	0.102493	-0.0766552	114277	0.464841	0.00119019	0.0176973	8.03324	15.1248
Magoh	Col13a1	0.155125	-0.0768871	113512	0.461729	0.00234308	0.0310223	13.0194	20.8517
Twf2	Col13a1	0.033241	-0.0768912	114932	0.467507	0.000125231	0.00275552	3.04709	9.54479
Spr	Col13a1	0.180055	-0.0769196	113568	0.461959	0.00299996	0.037768	13.8504	21.7327
Rad21	Col13a1	0.0831025	-0.0769562	113882	0.463234	0.00066615	0.0111619	7.75623	15.1248
Stim2	Col13a1	0.0138504	-0.0771922	114856	0.467196	1.31849e-05	0.000394407	1.38504	7.92952
1110008P14Rik	Col13a1	0.0387812	-0.0772247	114919	0.467453	0.000160821	0.003408	3.3241	9.83847
Rab8a	Col13a1	0.0914127	-0.0774566	114920	0.467459	0.00304097	0.0381813	8.86427	15.2717
Psmd6	Col13a1	0.116343	-0.0774891	113288	0.460816	0.000806713	0.0129737	9.9723	17.9148
Slc25a33	Col13a1	0.0193906	-0.0775257	114679	0.466476	1.57732e-05	0.000460996	1.66205	8.37004
Prcp	Col13a1	0.0692521	-0.0775908	114818	0.467042	0.0010463	0.0159301	6.37119	12.9222
St3gal1	Col13a1	0.0221607	-0.0776925	115854	0.471254	0.000191513	0.0039341	2.21607	7.92952
Arid4a	Col13a1	0.0720222	-0.0777576	114540	0.465909	0.000664014	0.0111394	6.09418	12.9222
Sfxn3	Col13a1	0.0747922	-0.0779243	113990	0.463674	0.000457313	0.00817644	6.6482	13.9501
Ppm1g	Col13a1	0.099723	-0.0779569	115171	0.468478	0.00399504	0.0476299	8.86427	15.1248
Cspg4	Col13a1	0.00277008	-0.0779935	115134	0.468329	2.21159e-06	8.11564e-05	0.277008	6.60793
Kank1	Col13a1	0.00277008	-0.0779935	114954	0.467595	1.63989e-06	6.20478e-05	0.277008	6.75477
Arhgef6	Col13a1	0.0304709	-0.0781928	115469	0.46969	0.000202164	0.00411964	2.77008	8.81057
Hdac7	Col13a1	0.0803324	-0.0782579	115602	0.470231	0.00395154	0.0472413	7.47922	13.3627
Atp6v1c1	Col13a1	0.033241	-0.0783596	113684	0.462429	2.04702e-05	0.000572683	3.04709	10.5727
Grb2	Col13a1	0.135734	-0.0786565	114262	0.464778	0.00363801	0.0440764	11.9114	18.9427
Mical2	Col13a1	0.0166205	-0.0788274	114828	0.467084	1.94456e-05	0.000548296	1.66205	8.2232
Adgrl1	Col13a1	0.0193906	-0.0789941	114276	0.464837	1.23903e-05	0.000373027	1.93906	8.95742
Nfil3	Col13a1	0.0443213	-0.0790267	115630	0.470343	0.000941319	0.0147158	4.43213	10.279
Tob2	Col13a1	0.0692521	-0.0790592	114012	0.463765	0.000349479	0.00650602	6.09418	13.3627
Smc4	Col13a1	0.0249307	-0.0793277	114758	0.466798	5.24081e-05	0.00128717	2.49307	9.10426
Sult1a1	Col13a1	0.0498615	-0.0793602	115061	0.46803	0.000653056	0.0109951	4.98615	11.3069
Ankrd17	Col13a1	0.0775623	-0.0795596	114589	0.46611	0.00117168	0.0174685	7.20222	13.9501
Pde10a	Col13a1	0.00554017	-0.0796287	115825	0.471138	1.31014e-05	0.000392328	0.554017	6.31424
Tnfsf9	Col13a1	0.00554017	-0.0796287	116914	0.475568	7.76285e-05	0.0018219	0.554017	5.43319
Tbx3os1	Col13a1	0.0554017	-0.0796938	116285	0.473009	0.00335112	0.0413456	5.26316	10.5727
Ccm2	Col13a1	0.0554017	-0.0796938	114706	0.466584	0.000498872	0.008807	5.26316	11.8943
Epn2	Col13a1	0.0803324	-0.0797263	114494	0.465726	0.00130649	0.019142	7.75623	14.5374
Chtop	Col13a1	0.105263	-0.0797589	114650	0.466358	0.00256574	0.0332892	9.14127	15.859
Adamtsl1	Col13a1	0.00831025	-0.0797955	115263	0.468852	9.34589e-06	0.000289785	0.831025	7.04846
Sema3g	Col13a1	0.00831025	-0.0797955	115621	0.470308	1.66601e-05	0.000480397	0.831025	6.75477
Myc	Col13a1	0.00831025	-0.0797955	116524	0.473979	7.13061e-05	0.00168766	0.831025	6.02056
Kmt2d	Col13a1	0.033241	-0.079828	114702	0.466572	0.000116025	0.00257212	3.3241	9.98532
Adgrd1	Col13a1	0.0110803	-0.0799623	117038	0.476074	0.000260107	0.00507862	1.10803	5.87372
Pcdh17	Col13a1	0.0138504	-0.080129	115288	0.468954	1.00028e-05	0.000307093	0.831025	7.04846
Sema6a	Col13a1	0.0138504	-0.080129	115212	0.468644	2.30934e-05	0.000634535	1.38504	7.63583
Ap4s1	Col13a1	0.0692521	-0.0805277	114144	0.4643	0.000471885	0.00838876	6.37119	13.5095
Fam49b	Col13a1	0.0221607	-0.0806293	116572	0.474174	0.000545099	0.00952104	2.21607	7.34214
Ap3s1	Col13a1	0.168975	-0.0806578	113262	0.460712	0.00184115	0.0255548	13.0194	20.9985
Csf1	Col13a1	0.0470914	-0.0806619	115854	0.471256	0.00105364	0.0160156	4.15512	9.83847
Zmynd8	Col13a1	0.0969529	-0.080727	114868	0.467245	0.00312537	0.0391356	9.14127	15.5653
Pcdh7	Col13a1	0.00554017	-0.0810971	115288	0.468956	5.46363e-06	0.000178502	0.554017	6.75477
Penk	Col13a1	0.0304709	-0.0811297	117157	0.476556	0.00129088	0.0189729	2.21607	6.90162
Sema3d	Col13a1	0.00831025	-0.0812639	115082	0.468118	6.96782e-06	0.0002222	0.831025	7.1953
Cux1	Col13a1	0.0581717	-0.081329	113528	0.461792	0.000112044	0.00249373	5.26316	12.9222
Cdk4	Col13a1	0.182825	-0.0814917	112466	0.457475	0.00101835	0.0155638	13.8504	22.467
Psmd9	Col13a1	0.0858726	-0.0815283	113603	0.462099	0.000433598	0.00784258	7.47922	15.1248
Bag3	Col13a1	0.135734	-0.0815934	114395	0.465321	0.0041117	0.0485958	11.9114	18.7959
Clec2d	Col13a1	0.138504	-0.0817602	114246	0.464717	0.00257888	0.0334132	10.5263	17.6211
Mink1	Col13a1	0.0166205	-0.0817642	114654	0.466375	1.485e-05	0.000437209	1.66205	8.37004
Tspan12	Col13a1	0.0193906	-0.081931	115164	0.468451	4.83964e-05	0.00120022	1.93906	8.2232
Myzap	Col13a1	0.0193906	-0.081931	116414	0.473534	0.000315316	0.0059814	1.93906	7.1953
Prr5l	Col13a1	0.0443213	-0.0819635	115510	0.469854	0.000678494	0.0113484	4.15512	10.1322
Maff	Col13a1	0.119114	-0.0820612	115026	0.467886	0.00327596	0.0407298	8.58726	15.1248
Bicd1	Col13a1	0	-0.082232	117325	0.477239	3.91182e-05	0.00100208	0	4.55213
Sfrp4	Col13a1	0	-0.082232	118950	0.483847	0.000562019	0.00974363	0	3.23054
Hmgn3	Col13a1	0.0498615	-0.0822971	113942	0.46348	0.000106465	0.00238091	4.43213	11.7474
Smad5	Col13a1	0.0498615	-0.0822971	114934	0.467514	0.000470903	0.00837663	4.70914	11.1601
Bhlhe40	Col13a1	0.0747922	-0.0823296	115362	0.469252	0.00117138	0.0174685	5.26316	11.4537
Zmat5	Col13a1	0.0775623	-0.0824964	114338	0.465091	0.000978615	0.015155	7.47922	14.3906
Pcna	Col13a1	0.0554017	-0.0826306	114298	0.464927	0.000349093	0.00650316	5.54017	12.4816
Thy1	Col13a1	0.00831025	-0.0827323	117781	0.479094	0.000524839	0.00921315	0.831025	4.99266
Rbm42	Col13a1	0.182825	-0.0829601	113749	0.462693	0.00409248	0.0484505	14.6814	22.3201
Aff4	Col13a1	0.110803	-0.0830293	114814	0.467025	0.00407574	0.0483135	10.2493	16.7401
Cuedc1	Col13a1	0.110803	-0.0830293	113336	0.461011	0.000908955	0.0142736	10.2493	18.0617
Nav1	Col13a1	0.0637119	-0.083131	114090	0.46408	0.000236402	0.00469435	5.26316	12.4816
Pfkp	Col13a1	0.066482	-0.0832977	114303	0.464947	0.000490059	0.00866782	6.09418	13.069
Atp6v1d	Col13a1	0.0941828	-0.0834971	114728	0.466676	0.00248986	0.0325004	8.86427	15.4185
Arhgap18	Col13a1	0	-0.0837004	115700	0.470631	2.69695e-06	9.61935e-05	0	5.87372
Cytip	Col13a1	0.0249307	-0.083733	117645	0.478541	0.00248842	0.0325004	2.21607	6.46109
Xiap	Col13a1	0.099723	-0.0838306	113522	0.461772	0.000835272	0.0133334	9.41828	17.0338
Chp1	Col13a1	0.130194	-0.0841967	112936	0.459384	0.000731541	0.0120414	10.8033	19.0896
Ccnd1	Col13a1	0.033241	-0.0842333	114954	0.467595	9.76233e-05	0.00221938	2.77008	9.2511
Trib1	Col13a1	0.0581717	-0.0842658	115226	0.468699	0.000949575	0.0147953	5.26316	11.4537
Itpripl1	Col13a1	0.0110803	-0.0843675	113442	0.461447	8.2456e-07	3.36543e-05	1.10803	8.81057
Fgl2	Col13a1	0.0110803	-0.0843675	117624	0.478458	0.000418913	0.00761621	0.831025	5.1395
Scarb1	Col13a1	0.0110803	-0.0843675	114341	0.465101	3.56294e-06	0.000123159	1.10803	8.07636
Ctcf	Col13a1	0.135734	-0.0845302	114483	0.465679	0.00370963	0.044712	11.0803	17.9148
Atp1b2	Col13a1	0.0166205	-0.0847011	113268	0.460737	1.06085e-06	4.22516e-05	1.38504	9.2511
Psma5	Col13a1	0.191136	-0.0849289	113695	0.462474	0.00421749	0.0496367	15.2355	22.7606
Elf1	Col13a1	0.0720222	-0.0850997	115650	0.470426	0.00303136	0.0381118	6.6482	12.4816
Sp100	Col13a1	0.0498615	-0.085234	115584	0.47016	0.00124798	0.0184294	4.98615	10.8664
St5	Col13a1	0.0498615	-0.085234	112890	0.459201	2.50871e-05	0.000681295	4.43213	12.6285
Hexim1	Col13a1	0.099723	-0.085299	114306	0.464961	0.00162778	0.0230183	8.86427	15.859
Nab1	Col13a1	0.102493	-0.0854658	113174	0.460354	0.000379094	0.00698767	8.31025	16.2996
Fam212a	Col13a1	0.00554017	-0.0855024	118725	0.482934	0.00144641	0.0209286	0.554017	3.96476
Ccl19	Col13a1	0.0304709	-0.085535	118024	0.480085	0.00423687	0.049781	2.21607	6.1674
Asap2	Col13a1	0.0110803	-0.085836	112954	0.459462	2.18173e-07	1.00802e-05	0.831025	8.95742
Pxn	Col13a1	0.0360111	-0.0858685	113758	0.462728	3.88507e-05	0.000997049	3.60111	11.0132
Rassf3	Col13a1	0.0360111	-0.0858685	113651	0.462295	1.92058e-05	0.00054208	3.04709	10.5727
Ccdc34	Col13a1	0.0443213	-0.0863688	114916	0.467438	0.000374723	0.00692077	4.43213	10.8664
Sulf2	Col13a1	0	-0.0866373	114618	0.466226	4.48279e-07	1.93993e-05	0	6.75477
Bcl2a1b	Col13a1	0	-0.0866373	116784	0.475037	1.60811e-05	0.000467299	0	4.99266
Pnmt	Col13a1	0	-0.0866373	118047	0.480176	0.000127805	0.00280234	0	3.96476
Thbs2	Col13a1	0	-0.0866373	115340	0.469163	1.48613e-06	5.73302e-05	0	6.1674
Pgf	Col13a1	0.00277008	-0.0868041	114952	0.467585	1.63017e-06	6.17633e-05	0.277008	6.75477
Fry	Col13a1	0.00554017	-0.0869708	113666	0.462356	3.73851e-07	1.64067e-05	0.554017	8.07636
Ubash3b	Col13a1	0.00554017	-0.0869708	118938	0.483803	0.00115586	0.0172879	0.277008	3.52423
mt-Atp8	Col13a1	0.105263	-0.087101	114336	0.465081	0.00138588	0.0201575	8.31025	15.2717
Insig2	Col13a1	0.0831025	-0.0872352	113784	0.462836	0.000584591	0.010054	7.75623	15.1248
St3gal6	Col13a1	0.0110803	-0.0873044	114876	0.46728	8.43156e-06	0.000264066	1.10803	7.63583
Ptk2	Col13a1	0.0360111	-0.0873369	113278	0.46078	1.49694e-05	0.000440261	3.3241	11.1601
Ube2h	Col13a1	0.110803	-0.0874346	114456	0.465569	0.00285713	0.036165	10.2493	17.0338
Egfem1	Col13a1	0.0138504	-0.0874712	116404	0.473495	3.52401e-05	0.000923149	0.554017	5.87372
Gls	Col13a1	0.0637119	-0.0875363	113789	0.462856	0.000220686	0.00443256	5.81717	13.2159
Nudt4	Col13a1	0.0637119	-0.0875363	114776	0.466873	0.000854259	0.0135669	6.09418	12.6285
Snrpc	Col13a1	0.141274	-0.0878007	114246	0.464715	0.00424301	0.0498323	12.7424	19.6769
Man2b1	Col13a1	0.0443213	-0.0878373	114932	0.467503	0.000384636	0.00708515	4.43213	10.8664
Slc24a5	Col13a1	0.0692521	-0.0878698	114538	0.465901	0.000569201	0.00984986	5.81717	12.6285
Safb2	Col13a1	0.0941828	-0.0879023	114057	0.463946	0.00122434	0.0181186	8.86427	16.0059
Ilkap	Col13a1	0.144044	-0.0879674	113426	0.461382	0.0020897	0.0281973	13.0194	20.7048
Ppp1r10	Col13a1	0.0470914	-0.088004	112890	0.459199	1.9521e-05	0.000549869	4.15512	12.3348
Ubxn6	Col13a1	0.0969529	-0.0880691	114240	0.464691	0.00149728	0.0214876	8.86427	15.859
Sh2d3c	Col13a1	0.0249307	-0.0881383	113851	0.463108	1.33226e-05	0.000397676	2.49307	9.83847
Baz2a	Col13a1	0.0249307	-0.0881383	112790	0.458795	2.6282e-06	9.42216e-05	2.49307	10.7195
1810043H04Rik	Col13a1	0.099723	-0.0882359	113488	0.46163	0.000799909	0.0129013	9.41828	17.0338
Hipk1	Col13a1	0.0775623	-0.0883701	113733	0.462628	0.000329262	0.00620809	6.6482	14.0969
Nadk	Col13a1	0.102493	-0.0884027	113858	0.463137	0.000824559	0.0132151	8.31025	15.7122
Pak2	Col13a1	0.102493	-0.0884027	114676	0.466464	0.00280539	0.0356227	9.41828	16.0059
Timm8b	Col13a1	0.152355	-0.0884677	113563	0.461937	0.0023822	0.0314471	13.0194	20.558
0610012G03Rik	Col13a1	0.177285	-0.0885003	112568	0.457889	0.00133693	0.0195268	14.6814	23.2012
Furin	Col13a1	0.130194	-0.088602	113477	0.461587	0.00136792	0.019955	11.0803	18.7959
Uqcc3	Col13a1	0.132964	-0.0887688	113386	0.461217	0.0013355	0.0195159	11.3573	19.0896
Puf60	Col13a1	0.110803	-0.088903	113855	0.463125	0.0013222	0.0193318	9.69529	17.0338
Tbcc	Col13a1	0.0387812	-0.0889721	114268	0.464802	0.0001023	0.00230993	3.87812	10.8664
Aktip	Col13a1	0.0637119	-0.0890047	113102	0.460064	7.61723e-05	0.00179223	5.54017	13.5095
Elof1	Col13a1	0.113573	-0.0890698	113446	0.461461	0.00101741	0.0155638	10.2493	17.9148
Tspan17	Col13a1	0.113573	-0.0890698	114476	0.465651	0.001961	0.0269015	8.86427	15.7122
Hcst	Col13a1	0.0166205	-0.0891064	116654	0.474508	0.000218866	0.00440232	1.38504	6.46109
Ankrd33b	Col13a1	0.0166205	-0.0891064	114642	0.466326	1.44574e-05	0.000427898	1.66205	8.37004
Rbm17	Col13a1	0.0914127	-0.089204	113606	0.46211	0.000606758	0.0103652	8.31025	15.859
Ppp2r5a	Col13a1	0.0470914	-0.0894725	113814	0.46296	0.000105954	0.00237329	4.70914	12.0411
Elk3	Col13a1	0.0470914	-0.0894725	113356	0.461095	4.66304e-05	0.00116157	4.43213	12.188
Synpo2	Col13a1	0	-0.0895742	114978	0.467695	8.16319e-07	3.33666e-05	0	6.46109
Pacsin2	Col13a1	0.0498615	-0.0896392	113969	0.463588	0.000158851	0.00337559	4.98615	12.188
Numb	Col13a1	0.0277008	-0.0897735	113218	0.460533	3.65088e-06	0.000125424	2.21607	10.1322
Spi1	Col13a1	0.00554017	-0.0899077	119074	0.484354	0.00250054	0.0325791	0.554017	3.67107
Ptpn12	Col13a1	0.0554017	-0.0899728	115311	0.469047	0.00120024	0.0178089	5.54017	11.6006
Nsa2	Col13a1	0.130194	-0.0900704	113666	0.462354	0.00154166	0.0219558	10.8033	18.3554
Syncrip	Col13a1	0.0831025	-0.0901721	114066	0.463981	0.000893591	0.0140797	8.03324	15.1248
Sugt1	Col13a1	0.108033	-0.0902046	113493	0.461652	0.000894182	0.0140811	9.69529	17.3275
Pold4	Col13a1	0.132964	-0.0902372	113166	0.460324	0.00123506	0.0182676	11.9114	19.8238
Plek	Col13a1	0.0110803	-0.0902413	118306	0.48123	0.00184813	0.0255661	1.10803	4.84581
Itih5	Col13a1	0.0138504	-0.090408	115434	0.469545	2.09475e-05	0.000583012	1.10803	7.1953
Immp1l	Col13a1	0.138504	-0.0905707	112875	0.459138	0.000999128	0.0154045	12.1884	20.4112
Cttnbp2nl	Col13a1	0.0470914	-0.0909409	112492	0.45758	1.08061e-05	0.00032887	4.15512	12.6285
Cenpb	Col13a1	0.0720222	-0.0909734	113894	0.463283	0.000397494	0.00728843	6.6482	13.9501
Rgl1	Col13a1	0.0747922	-0.0911402	113678	0.462403	0.00035063	0.00651878	6.92521	14.3906
Mllt10	Col13a1	0.0747922	-0.0911402	112084	0.455923	3.57158e-05	0.00093024	6.37119	15.2717
Dbn1	Col13a1	0.0277008	-0.0912419	115235	0.468738	0.000140368	0.00304192	2.77008	8.95742
Ktn1	Col13a1	0.174515	-0.0912704	113354	0.461087	0.0027923	0.0354888	14.6814	22.467
2020-09-08	Col13a1	0.0526316	-0.0912744	113791	0.462864	0.000152911	0.00326822	5.26316	12.6285
Aplp1	Col13a1	0.00554017	-0.0913761	114612	0.466206	9.56755e-07	3.84336e-05	0.277008	7.04846
Gatad2a	Col13a1	0.0304709	-0.0914087	112210	0.456431	2.16139e-06	7.96274e-05	3.04709	11.7474
Gnb4	Col13a1	0.130194	-0.0915388	113132	0.460184	0.000880594	0.0139298	10.8033	18.7959
Trappc4	Col13a1	0.130194	-0.0915388	113236	0.460607	0.0011481	0.0171902	11.3573	19.2364
Ppp1r9b	Col13a1	0.033241	-0.0915754	113770	0.462779	2.99705e-05	0.000800711	3.3241	10.7195
Serpinb1a	Col13a1	0.0110803	-0.0917097	114337	0.465085	3.5293e-06	0.000122147	1.10803	8.07636
Acp1	Col13a1	0.157895	-0.0917382	112704	0.458441	0.00112567	0.0169086	13.2964	21.7327
Atxn10	Col13a1	0.135734	-0.0918724	112866	0.459104	0.00084736	0.0134726	11.6343	19.8238
Pag1	Col13a1	0.0637119	-0.0919415	115034	0.467918	0.00130018	0.0190596	6.37119	12.6285
Nt5c	Col13a1	0.0886427	-0.0919741	114078	0.464034	0.000911651	0.0143079	8.03324	15.1248
Hmgn2	Col13a1	0.113573	-0.0920066	113656	0.462315	0.000732274	0.0120464	8.58726	16.1527
Npr3	Col13a1	0.066482	-0.0921083	114106	0.464148	0.00016492	0.00348762	4.70914	11.8943
Brd3	Col13a1	0.116343	-0.0921734	112740	0.458589	0.000474591	0.00842617	10.2493	18.5022
Flrt2	Col13a1	0.0193906	-0.09221	115736	0.470774	7.98614e-05	0.00185872	1.66205	7.48899
Rbck1	Col13a1	0.0941828	-0.0923076	111770	0.454645	6.12452e-05	0.00148083	8.03324	17.1806
Arpc5l	Col13a1	0.121884	-0.0925069	113446	0.461463	0.00111519	0.0168403	10.5263	18.2085
Fam101a	Col13a1	0	-0.092511	115159	0.468429	1.10184e-06	4.3756e-05	0	6.31424
Dtx3	Col13a1	0.146814	-0.0925395	112764	0.458685	0.00109648	0.0165902	13.0194	21.2922
Tsg101	Col13a1	0.099723	-0.0926412	112620	0.458099	0.000271352	0.00525058	9.14127	17.4743
Ufm1	Col13a1	0.124654	-0.0926737	114086	0.464066	0.00281075	0.0356746	11.6343	18.649
Smim12	Col13a1	0.0775623	-0.0927754	113355	0.461091	0.000239443	0.00475136	6.92521	14.6843
Gps2	Col13a1	0.0775623	-0.0927754	113376	0.461176	0.000356682	0.00661811	7.75623	15.4185
Gpc4	Col13a1	0.00554017	-0.0928446	113304	0.460883	2.04211e-07	9.48209e-06	0.554017	8.37004
9930111J21Rik2	Col13a1	0.00554017	-0.0928446	113304	0.460883	2.04211e-07	9.48209e-06	0.554017	8.37004
Hacd4	Col13a1	0.033241	-0.0930439	114292	0.4649	2.742e-05	0.000739628	2.49307	9.54479
9430020K01Rik	Col13a1	0.0581717	-0.0930764	114289	0.46489	0.000345325	0.00644079	5.54017	12.4816
Purb	Col13a1	0.229917	-0.0931374	112540	0.457776	0.00197592	0.0270532	16.6205	25.4038
Bbc3	Col13a1	0.0110803	-0.0931781	115795	0.471016	3.71553e-05	0.00096147	1.10803	6.90162
Gbp7	Col13a1	0.0609418	-0.0932432	112900	0.459238	2.57517e-05	0.000697313	4.43213	12.6285
Tspan8	Col13a1	0.0387812	-0.0933774	116396	0.473458	0.00141901	0.0206073	3.60111	8.81057
St3gal2	Col13a1	0.0387812	-0.0933774	113524	0.46178	3.56355e-05	0.000929011	3.87812	11.4537
Arhgap29	Col13a1	0.113573	-0.0934751	114045	0.463897	0.00147706	0.0212518	9.41828	16.5932
Bnip2	Col13a1	0.141274	-0.0936744	114018	0.46379	0.00307444	0.0385668	12.1884	19.3833
Gas2l1	Col13a1	0.0443213	-0.093711	116460	0.473719	0.00192209	0.0264455	3.87812	9.10426
Ifi205	Col13a1	0	-0.0939794	118950	0.483847	0.000562001	0.00974363	0	3.23054
Pgls	Col13a1	0.171745	-0.0940405	113742	0.462665	0.00359531	0.0436832	14.1274	21.5859
Wnt4	Col13a1	0.0747922	-0.0940771	115236	0.468742	0.00131731	0.0192703	5.81717	12.0411
Gna13	Col13a1	0.099723	-0.0941096	114552	0.46596	0.0022756	0.0302969	9.14127	15.859
Zdhhc20	Col13a1	0.0526316	-0.0942113	113924	0.463405	0.000179501	0.00373391	5.26316	12.4816
Dpp4	Col13a1	0.00554017	-0.094313	114924	0.467475	2.99416e-06	0.000104792	0.554017	7.04846
Basp1	Col13a1	0.00554017	-0.094313	115286	0.468943	5.42211e-06	0.000177354	0.554017	6.75477
Sh3glb2	Col13a1	0.0304709	-0.0943455	113434	0.461414	1.36042e-05	0.000405647	3.04709	10.7195
Gtf2a2	Col13a1	0.204986	-0.0945733	113056	0.459874	0.00325214	0.0405056	17.1745	25.1101
Nxf1	Col13a1	0.182825	-0.0947076	113366	0.461137	0.00341998	0.0420352	15.7895	23.4949
Slbp	Col13a1	0.110803	-0.0947767	114408	0.465376	0.00308067	0.0386277	10.8033	17.4743
Pxdn	Col13a1	0.0221607	-0.0953136	113025	0.459748	1.75209e-06	6.5848e-05	1.93906	9.98532
Ube2j2	Col13a1	0.121884	-0.0954438	113390	0.461235	0.00101138	0.0155591	10.5263	18.0617
Sox17	Col13a1	0.0249307	-0.0954804	115306	0.469027	8.47935e-05	0.00195886	2.21607	8.37004
Asph	Col13a1	0.124654	-0.0956106	111820	0.454847	0.000213137	0.00431499	10.8033	19.9706
Nap1l4	Col13a1	0.124654	-0.0956106	112634	0.458158	0.000601747	0.0102985	11.3573	19.6769
Lurap1l	Col13a1	0.00277008	-0.0956146	114230	0.464648	4.91145e-07	2.1059e-05	0.277008	7.34214
Crem	Col13a1	0.0526316	-0.0956797	113582	0.462014	0.000115169	0.00255517	5.26316	12.7753
Arid4b	Col13a1	0.0775623	-0.0957123	113174	0.460356	0.000191689	0.00393481	6.92521	14.8311
Snx2	Col13a1	0.105263	-0.0959116	112997	0.459634	0.000470778	0.00837663	9.41828	17.4743
Stc1	Col13a1	0.00831025	-0.0959482	115695	0.470609	5.73556e-06	0.000186083	0.277008	6.1674
Tie1	Col13a1	0.0138504	-0.0962817	114532	0.465878	4.92164e-06	0.00016444	1.10803	7.92952
Cers4	Col13a1	0.113573	-0.0964119	113835	0.463043	0.00163061	0.0230467	10.5263	17.768
Gimap6	Col13a1	0.0415512	-0.0964811	114770	0.466846	7.47701e-05	0.00176071	2.77008	9.39794
Eapp	Col13a1	0.0914127	-0.0965461	112989	0.459602	0.000330069	0.00621911	8.58726	16.5932
Mob1a	Col13a1	0.0692521	-0.0966804	113296	0.460849	0.00018708	0.00386859	6.6482	14.3906
Rbfox2	Col13a1	0.0692521	-0.0966804	113346	0.461052	0.000172339	0.00361719	6.37119	14.0969
Triobp	Col13a1	0.0470914	-0.0968146	113290	0.460826	5.21443e-05	0.00128252	4.70914	12.4816
Reep3	Col13a1	0.121884	-0.0969122	112962	0.45949	0.000844612	0.0134365	11.3573	19.3833
Znrf1	Col13a1	0.0498615	-0.0969814	112543	0.457788	2.30632e-05	0.000634328	4.98615	13.3627
Pja1	Col13a1	0.124654	-0.097079	114503	0.46576	0.00422002	0.0496455	11.6343	18.3554
Atp1b1	Col13a1	0.00277008	-0.0970831	117478	0.477862	0.000104103	0.00234684	0.277008	4.69897
Serpinb6b	Col13a1	0.00554017	-0.0972498	114744	0.466741	2.22365e-06	8.1492e-05	0.554017	7.1953
Oxct1	Col13a1	0.152355	-0.0972783	114254	0.464748	0.00413641	0.0488384	12.4654	19.5301
Msl1	Col13a1	0.157895	-0.0976119	113556	0.461906	0.0026324	0.0339027	13.5734	20.9985
Isg15	Col13a1	0.0609418	-0.0976485	116894	0.475488	0.00283499	0.0359497	3.60111	8.51689
Mapre2	Col13a1	0.110803	-0.0977136	114248	0.464725	0.00200563	0.0273396	9.69529	16.7401
Ltbp3	Col13a1	0.110803	-0.0977136	112716	0.458489	0.000414968	0.00758401	9.9723	18.2085
Dynll2	Col13a1	0.138504	-0.0979129	112254	0.45661	0.000322516	0.00610226	10.5263	19.3833
Fzd4	Col13a1	0.0166205	-0.0979169	112308	0.45683	3.46543e-07	1.53284e-05	1.66205	10.279
Atp6v0d1	Col13a1	0.116343	-0.0980471	113122	0.460145	0.00104831	0.015952	11.6343	19.3833
Naa20	Col13a1	0.119114	-0.0982139	113852	0.463112	0.00205688	0.0278484	11.3573	18.5022
Polr2l	Col13a1	0.146814	-0.0984132	112402	0.457216	0.000527795	0.00925343	11.6343	20.2643
Pcp4l1	Col13a1	0.0249307	-0.0984173	114284	0.46487	1.26727e-05	0.00038112	1.93906	8.95742
Lcp1	Col13a1	0.0249307	-0.0984173	116389	0.473432	0.000418591	0.00761621	2.21607	7.48899
Armcx3	Col13a1	0.099723	-0.0985149	113563	0.461937	0.000855989	0.0135866	9.41828	16.8869
Fgf18	Col13a1	0.00277008	-0.0985515	114048	0.463912	3.6309e-07	1.59594e-05	0.277008	7.48899
Pycard	Col13a1	0.0277008	-0.098584	113620	0.462171	1.29656e-05	0.000388676	2.77008	10.279
Hnrnpul1	Col13a1	0.102493	-0.0986817	111712	0.454408	8.54039e-05	0.00197133	8.86427	18.0617
Ptprf	Col13a1	0.00554017	-0.0987183	115286	0.468943	5.42216e-06	0.000177354	0.554017	6.75477
Col14a1	Col13a1	0.00554017	-0.0987183	116008	0.47188	1.76876e-05	0.000505858	0.554017	6.1674
Hmha1	Col13a1	0.00831025	-0.0988851	114723	0.466655	3.88096e-06	0.000132516	0.831025	7.48899
Jade1	Col13a1	0.033241	-0.0989176	112401	0.45721	2.93623e-06	0.000103541	3.04709	11.6006
Plscr1	Col13a1	0.033241	-0.0989176	113560	0.461923	2.17274e-05	0.000601132	3.3241	10.8664
Ptgfrn	Col13a1	0.0831025	-0.0989827	114566	0.466015	0.00139108	0.0202226	7.75623	14.3906
Chd3	Col13a1	0.135734	-0.0992145	112564	0.457871	0.000462404	0.0082464	10.8033	19.0896
Cdk11b	Col13a1	0.0637119	-0.0992837	112552	0.457822	4.42776e-05	0.00110888	5.81717	14.2438
Stk11	Col13a1	0.116343	-0.0995155	111940	0.455333	0.000196385	0.00401944	10.2493	19.2364
Pbdc1	Col13a1	0.0498615	-0.0999182	111782	0.45469	5.07292e-06	0.00016869	4.43213	13.5095
Ncoa3	Col13a1	0.0775623	-0.100118	113469	0.461554	0.000312108	0.0059326	7.20222	14.8311
Slc16a1	Col13a1	0.00554017	-0.100187	116185	0.472602	2.35594e-05	0.00064544	0.554017	6.02056
Lzts2	Col13a1	0.152355	-0.100215	113535	0.461823	0.0023197	0.0308108	13.0194	20.558
Pfdn1	Col13a1	0.157895	-0.100549	113521	0.461766	0.0024326	0.0319617	13.2964	20.8517
mt-Nd4l	Col13a1	0.157895	-0.100549	113414	0.461333	0.00199398	0.0272338	12.7424	20.558
Ddx6	Col13a1	0.138504	-0.10085	112768	0.458703	0.000583923	0.0100487	10.8033	18.9427
Tiparp	Col13a1	0.0692521	-0.101086	112354	0.457017	2.76236e-05	0.000743686	5.54017	14.0969
Arl4a	Col13a1	0.144044	-0.101183	113330	0.460989	0.00129303	0.0189846	11.3573	19.2364
Scara3	Col13a1	0	-0.101322	114798	0.46696	6.05699e-07	2.54639e-05	0	6.60793
Arap3	Col13a1	0	-0.101322	112993	0.459618	2.96067e-08	1.63181e-06	0	8.07636
Plk2	Col13a1	0.0747922	-0.101419	115618	0.470298	0.00258283	0.0334282	6.37119	12.188
Col15a1	Col13a1	0.00277008	-0.101488	115312	0.469049	2.95583e-06	0.000104101	0.277008	6.46109
Dync1h1	Col13a1	0.130194	-0.101818	113688	0.462443	0.00189753	0.0261461	11.6343	18.9427
Gmfg	Col13a1	0.033241	-0.101854	113616	0.462152	1.79101e-05	0.000509101	3.04709	10.5727
[truncated: 11,487 more rows]
