# Supplementary material for: Hedgehog interacting protein–expressing lung fibroblasts suppress lymphocytic inflammation in mice
Source: JCI Insight. 2021 Sep 8;6(17):e144575. doi: 10.1172/jci.insight.144575 (PMC8492352; doi:10.1172/jci.insight.144575)
Supplement: Supplemental data file 2 [file jciinsight-6-144575-s124.xlsx]

## Sheet:  alvmac.combined
feature	group	avgExpr	logFC	statistic	auc	pval	padj
Ocel1	Het	0.0458892	0.0720068	604902	0.227835	1.31673e-151	9.9498e-149
Mon2	Het	0.110636	0.0155403	2026302	0.763202	6.44803e-142	4.01257e-139
Mypop	Het	-0.0159096	0.0041501	628884	0.236868	7.65057e-142	4.49641e-139
6720427I07Rik	Het	-0.0166909	0.027046	2019704	0.760717	2.74732e-139	1.211e-136
Zfp111	Het	0.0396122	0.0186636	653304	0.246066	3.08343e-132	1.16499e-129
Uevld	Het	0.0644049	0.00659682	700573	0.263869	1.29924e-114	3.27253e-112
Pcnxl3	Het	0.0141053	0.00929448	1938167	0.730006	7.61072e-109	1.78919e-106
Bcl6	Het	-0.0406224	0.0735012	1930585	0.727151	3.30599e-106	6.9948e-104
Gm27029	Het	0.0289277	0.0399128	732156	0.275765	1.50881e-103	2.90212e-101
Snapc4	Het	0.0291428	0.0547776	734778	0.276753	1.17933e-102	2.15106e-100
Agbl3	Het	-0.000110086	0.00292952	740472	0.278897	9.93998e-101	1.75258e-98
Pola2	Het	0.0379751	0.0173223	1914412	0.721059	1.08749e-100	1.88599e-98
Zfp446	Het	0.0223118	0.00704	745118	0.280647	3.58769e-99	5.8391e-97
Zmynd19	Het	0.0159824	0.0208504	1909808	0.719325	3.79919e-99	6.08964e-97
Exoc3l4	Het	0.0634627	0.0159501	747042	0.281372	1.57183e-98	2.40991e-96
Vac14	Het	0.150367	0.0455172	1904047	0.717155	3.11703e-97	4.28248e-95
Zc3hav1l	Het	0.00643586	0.00866739	755477	0.284549	9.62782e-96	1.27316e-93
Gpkow	Het	0.0362224	0.0218032	1896217	0.714206	1.16099e-94	1.49782e-92
Acad12	Het	0.0130407	0.0243705	758802	0.285801	1.17768e-94	1.50104e-92
Chil3	Het	7.90439	2.70411	1891786	0.712537	3.19378e-93	3.79629e-91
Slc25a26	Het	0.0486234	0.02872	764265	0.287859	6.98382e-93	8.20909e-91
Mfsd3	Het	0.0192865	0.00812727	774310	0.291642	1.14771e-89	1.21417e-87
1700026L06Rik	Het	0.00246409	0.00910366	774742	0.291805	1.57398e-89	1.63246e-87
Gm10110	Het	0.0223201	0.019469	1874939	0.706192	7.49892e-88	7.21192e-86
Fam171a1	Het	0.0437853	0.0160525	781222	0.294246	1.73441e-87	1.63824e-85
C1ra	Het	0.0474391	0.0161347	781444	0.294329	2.03561e-87	1.90573e-85
Mfhas1	Het	0.0484392	0.0534854	1872684	0.705342	3.81579e-87	3.51019e-85
Bcor	Het	0.160543	0.0762818	1.87173e+06	0.704984	7.56585e-87	6.89993e-85
Med12	Het	-0.0334461	0.0136903	1870506	0.704522	1.8251e-86	1.63625e-84
Lats2	Het	-0.0474397	0.0375096	1869658	0.704203	3.35116e-86	2.95433e-84
Upp2	Het	0.120187	0.00511228	786114	0.296088	5.82231e-86	5.00766e-84
Dnhd1	Het	0.00457041	0.0212774	787018	0.296428	1.11027e-85	9.47218e-84
Gm13139	Het	0.250615	0.0427575	1866442	0.702991	3.32911e-85	2.77312e-83
Dennd2c	Het	-0.0164638	0.0293228	1864451	0.702241	1.36989e-84	1.10627e-82
C2cd3	Het	0.0524097	0.0599513	1863160	0.701755	3.41853e-84	2.71915e-82
Arl5a	Het	0.0897245	0.00919146	1860711	0.700833	1.92582e-83	1.47632e-81
Morn2	Het	-5.45961e-05	0.0189399	794794	0.299357	2.74793e-83	2.09139e-81
Cdk5r1	Het	-0.0192091	0.013538	796014	0.299817	6.47717e-83	4.89443e-81
Nthl1	Het	0.00218754	0.0139406	796932	0.300163	1.23318e-82	9.12294e-81
Sft2d2	Het	0.0189699	0.0492855	1856747	0.69934	3.10874e-82	2.23724e-80
Zmym2	Het	0.0528373	0.0420315	1850428	0.69696	2.50996e-80	1.69127e-78
Tchh	Het	0.186344	0.0585683	807213	0.304035	1.54872e-79	1.03696e-77
AI837181	Het	0.0452862	0.00118645	1847204	0.695745	2.31152e-79	1.52835e-77
Prr14l	Het	0.0693018	0.0174747	1.84468e+06	0.694795	1.30073e-78	8.442e-77
Iffo2	Het	0.135484	0.0216627	1843046	0.694179	3.96927e-78	2.54491e-76
Ctif	Het	0.0110454	0.0295464	812710	0.306105	6.63992e-78	4.15643e-76
Larp1b	Het	0.0257654	0.0206708	1842258	0.693882	6.786e-78	4.22289e-76
Cldn34c1	Het	0.0729478	0.057117	813044	0.306231	8.33258e-78	5.155e-76
Cog3	Het	0.12603	0.0194138	1.84005e+06	0.693052	3.029e-77	1.82067e-75
Dcp2	Het	0.0195408	0.0508417	1835325	0.691271	7.3363e-76	4.26433e-74
Fancc	Het	-0.00198331	0.00924731	823131	0.310031	7.39754e-75	4.07597e-73
Cyb5d2	Het	0.0379196	0.0275555	823731	0.310256	1.10314e-74	6.0467e-73
Slc7a8	Het	0.176862	0.0960105	1831082	0.689673	1.24933e-74	6.81271e-73
Slc9a1	Het	0.0354604	0.00563869	1.83104e+06	0.689657	1.28516e-74	6.97216e-73
Ptpn21	Het	0.0245988	0.0258804	826258	0.311208	5.9059e-74	3.093e-72
Samd1	Het	0.170049	0.0581701	1.82758e+06	0.688353	1.27513e-73	6.64512e-72
Hmg20a	Het	0.00536437	0.0350077	1823418	0.686786	1.97028e-72	9.97303e-71
Rilp	Het	0.00200395	0.0275467	832539	0.313574	3.68655e-72	1.83099e-70
Plagl2	Het	0.226033	0.0556995	1822297	0.686364	4.10389e-72	2.01931e-70
Tcf20	Het	0.111102	0.0644969	1822047	0.68627	4.83243e-72	2.36677e-70
Rabl3	Het	0.0107479	0.00933321	834598	0.31435	1.41338e-71	6.82746e-70
Prdm10	Het	0.00485481	0.0222398	836108	0.314918	3.77348e-71	1.79012e-69
Wdr82	Het	0.0043655	0.00803013	1817863	0.684694	7.35576e-71	3.44321e-69
Golga2	Het	0.0661468	0.00377391	1817824	0.684679	7.54401e-71	3.51578e-69
Cdk13	Het	0.169212	0.0669634	1817740	0.684648	7.96596e-71	3.69614e-69
Isg20l2	Het	0.0427374	0.0495267	1816488	0.684176	1.79079e-70	8.20118e-69
Dicer1	Het	0.0891473	0.014615	1816106	0.684032	2.29195e-70	1.04062e-68
Mogs	Het	0.20753	0.00322317	1815913	0.68396	2.59607e-70	1.16867e-68
Kpna6	Het	0.0984331	0.0199307	1813977	0.683231	9.03497e-70	3.94963e-68
Kdm1b	Het	0.0820104	0.0231155	841030	0.316772	9.07573e-70	3.95112e-68
Galnt7	Het	0.285613	0.100933	1812818	0.682794	1.90171e-69	8.24514e-68
Ado	Het	0.254449	0.000142663	1811967	0.682473	3.28079e-69	1.41087e-67
Gm10269	Het	-0.0807073	0.0620079	1811817	0.682417	3.61144e-69	1.54678e-67
Btaf1	Het	0.00519836	0.0121029	1811128	0.682157	5.61138e-69	2.36505e-67
Ehmt1	Het	-0.000744361	0.0209647	1810903	0.682073	6.47904e-69	2.70916e-67
Zbtb42	Het	0.0869139	0.0088469	844368	0.318029	7.70334e-69	3.20841e-67
Paxip1	Het	0.0243686	0.00456667	1810204	0.681809	1.0123e-68	4.18326e-67
Ankfy1	Het	0.117847	0.0460921	1808875	0.681309	2.36054e-68	9.60468e-67
Aagab	Het	0.0487274	0.00427692	1808379	0.681122	3.23582e-68	1.30655e-66
Ncoa6	Het	0.225798	0.0804236	1807569	0.680817	5.41213e-68	2.16875e-66
Purg	Het	0.0362271	0.0201969	848186	0.319467	8.73467e-68	3.47384e-66
Scgb1a1	Het	0.0400082	0.116475	849353	0.319907	1.82778e-67	7.24198e-66
Camta2	Het	0.263293	0.039829	1805099	0.679887	2.58369e-67	1.01988e-65
Phf2	Het	0.0746877	0.00913512	1803637	0.679336	6.49273e-67	2.53456e-65
Elmod2	Het	0.15671	0.0053139	1.8028e+06	0.679019	1.10139e-66	4.268e-65
Gcc1	Het	0.0561924	0.0364472	1802725	0.678992	1.15199e-66	4.43159e-65
Pdcd7	Het	0.0661716	0.0613179	1800871	0.678294	3.68315e-66	1.37682e-64
Zfp248	Het	-0.0024338	0.00344495	854334	0.321783	4.18709e-66	1.55422e-64
Apaf1	Het	0.150228	0.0347147	1800311	0.678083	5.22756e-66	1.93365e-64
Pcnx	Het	0.0705459	0.0083903	1800244	0.678058	5.45108e-66	2.0093e-64
Klhdc3	Het	0.0453205	0.0124584	1800172	0.678031	5.70191e-66	2.08002e-64
Nradd	Het	-0.0370446	0.0212587	856023	0.322419	1.20187e-65	4.3543e-64
Eif4enif1	Het	0.0169823	0.0196909	1798607	0.677441	1.51342e-65	5.46431e-64
Zbtb5	Het	-0.0102511	0.0204059	856733	0.322687	1.87014e-65	6.72934e-64
Jmy	Het	0.0382887	0.0349633	1797417	0.676993	3.17234e-65	1.13379e-63
Socs4	Het	0.0209188	0.0178592	1795005	0.676085	1.4138e-64	4.91993e-63
Zbtb26	Het	-0.00110047	0.00593916	860116	0.323961	1.52355e-64	5.28449e-63
Khsrp	Het	0.149507	0.0239134	1794009	0.67571	2.61468e-64	9.00999e-63
Usp38	Het	0.0352986	0.0499921	1.79322e+06	0.675412	4.25551e-64	1.45693e-62
Fam234b	Het	0.0952273	0.00384175	1792340	0.675081	7.3049e-64	2.47688e-62
Ralgapa1	Het	0.0240246	0.00995332	1.79005e+06	0.674217	2.98154e-63	1.00133e-61
Exoc2	Het	0.127852	0.0605546	1.78997e+06	0.674189	3.11764e-63	1.04372e-61
Fkbp5	Het	0.310839	0.0534098	1789641	0.674064	3.8178e-63	1.27409e-61
Nploc4	Het	0.133383	0.00549419	1788764	0.673734	6.5206e-63	2.14228e-61
Rnf185	Het	0.114934	0.0170587	1786139	0.672745	3.21736e-62	1.04087e-60
Ndst1	Het	0.0661507	0.0579099	1784951	0.672298	6.60596e-62	2.11771e-60
Dock5	Het	0.402813	0.0643313	1784831	0.672253	7.10314e-62	2.27021e-60
Zfp27	Het	0.00978148	0.00454527	870378	0.327826	8.05969e-62	2.56818e-60
Axin1	Het	0.0090629	0.0493899	1784066	0.671965	1.12762e-61	3.55032e-60
Atrnl1	Het	0.203692	0.0168763	1784046	0.671957	1.14131e-61	3.58278e-60
Pwwp2a	Het	0.0484692	0.037823	1783544	0.671768	1.545e-61	4.83565e-60
Macrod2	Het	0.124746	0.0253724	871907	0.328402	2.02752e-61	6.32718e-60
Lmnb2	Het	-0.0110919	0.0110173	1782985	0.671557	2.16378e-61	6.71281e-60
Cyb5rl	Het	-0.0013645	0.0096028	872046	0.328454	2.20456e-61	6.8193e-60
Pcsk7	Het	0.0316417	0.00103405	1782925	0.671535	2.24339e-61	6.91919e-60
Cyb561d1	Het	0.00903604	0.0111243	872402	0.328588	2.7314e-61	8.39984e-60
Neurl2	Het	0.0161044	0.0178221	875410	0.329721	1.65897e-60	5.0577e-59
Wdr62	Het	0.0964962	0.0398274	875617	0.329799	1.87743e-60	5.70726e-59
Gm7808	Het	-0.0867045	0.0462644	1779190	0.670128	2.10684e-60	6.38632e-59
Ubxn7	Het	-0.0123477	0.0293239	1777797	0.669603	4.83485e-60	1.44485e-58
Mgat5	Het	0.148259	0.0116386	1776975	0.669294	7.88388e-60	2.33624e-58
Ext1	Het	0.0655307	0.0283442	1.77525e+06	0.668642	2.19931e-59	6.4095e-58
Prkcg	Het	0.00702163	0.0200654	1774973	0.66854	2.58423e-59	7.49002e-58
Cfb	Het	0.208646	0.0383518	880373	0.331591	3.17108e-59	9.116e-58
Gm5093	Het	-0.106889	0.0273659	1774381	0.668317	3.66738e-59	1.05141e-57
Cstf2t	Het	0.0937377	0.0720092	1774331	0.668298	3.77734e-59	1.08001e-57
Ppme1	Het	0.0495651	0.0169905	1772857	0.667743	9.01151e-59	2.54221e-57
Gemin8	Het	-0.0290168	0.0101442	882748	0.332485	1.28656e-58	3.61981e-57
Lace1	Het	0.0300735	0.0290166	883076	0.332609	1.56064e-58	4.36773e-57
Gmeb2	Het	0.0399376	0.00777069	1771176	0.66711	2.42062e-58	6.7036e-57
Sptan1	Het	0.0153244	0.0397125	1.77114e+06	0.667097	2.46867e-58	6.81881e-57
Foxj2	Het	0.30411	0.0071587	1770647	0.66691	3.30094e-58	9.04681e-57
Tmem240	Het	-0.0123516	0.00461332	1768539	0.666116	1.13204e-57	3.07073e-56
Otud3	Het	-0.0131346	0.00258566	886982	0.33408	1.53375e-57	4.14974e-56
Ssbp3	Het	-0.0756189	0.0639108	1767907	0.665878	1.63619e-57	4.41562e-56
Trim28	Het	-0.00595304	0.026003	1766806	0.665464	3.10438e-57	8.29323e-56
Ganc	Het	0.0281678	0.0220066	1766749	0.665442	3.20889e-57	8.55085e-56
Cdkn2aipnl	Het	0.0641211	0.0528189	1766530	0.66536	3.64411e-57	9.6619e-56
Chd3os	Het	0.00744039	0.00166893	888988	0.334835	4.92188e-57	1.29524e-55
Tbk1	Het	0.111628	0.0069354	1765985	0.665154	4.99955e-57	1.30916e-55
Susd6	Het	0.179635	0.00938902	1765952	0.665142	5.09614e-57	1.33116e-55
Vipr1	Het	0.0467293	0.0165647	1765392	0.664931	7.04976e-57	1.83693e-55
Fbxo11	Het	-0.0366414	0.0460712	1764655	0.664653	1.07989e-56	2.80692e-55
Pacrgl	Het	0.0329511	0.0219668	891884	0.335926	2.62499e-56	6.75663e-55
Ubr3	Het	0.0775833	0.0411566	1761891	0.663612	5.31137e-56	1.34103e-54
4930430F08Rik	Het	0.0449588	0.0578435	893272	0.336449	5.8327e-56	1.46915e-54
Arhgap12	Het	0.0214709	0.0270577	1761485	0.66346	6.70597e-56	1.67713e-54
Zfp202	Het	0.0217279	0.0109549	893604	0.336574	7.05741e-56	1.76086e-54
Aim1	Het	0.239559	0.0282758	1761331	0.663402	7.32561e-56	1.82347e-54
Kcnk6	Het	0.216482	0.0326938	1761048	0.663295	8.61673e-56	2.13481e-54
Sap30l	Het	0.129546	0.0865858	1760987	0.663272	8.92344e-56	2.20563e-54
Cdc34	Het	0.130136	0.0374831	1.76082e+06	0.663209	9.81708e-56	2.42086e-54
Prdm9	Het	0.0234402	0.00316861	895908	0.337442	2.63775e-55	6.40017e-54
Csgalnact2	Het	-0.0381088	0.00821463	1758513	0.66234	3.67118e-55	8.82668e-54
Fbxo33	Het	0.0589244	0.0271903	1757828	0.662082	5.42336e-55	1.29512e-53
Lsm14b	Het	-0.0258457	0.0149867	1757677	0.662025	5.91001e-55	1.40184e-53
Coro2a	Het	0.0832989	0.0204815	1757023	0.661779	8.57189e-55	2.02415e-53
Sufu	Het	-0.0190533	0.000194451	898116	0.338273	9.27615e-55	2.18444e-53
Nek9	Het	0.220241	0.00318479	1756699	0.661657	1.03036e-54	2.41155e-53
Lonrf3	Het	0.106704	0.0220114	898426	0.33839	1.10613e-54	2.58316e-53
A630033H20Rik	Het	0.24324	0.0633774	1755247	0.66111	2.3463e-54	5.43141e-53
Usp45	Het	0.102337	0.0283599	1755173	0.661082	2.44662e-54	5.65126e-53
Bmf	Het	0.112228	0.00527645	1755076	0.661046	2.58461e-54	5.94404e-53
Itgam	Het	-0.195887	0.104125	1754769	0.66093	3.07451e-54	7.05536e-53
Ncstn	Het	0.18114	0.00827801	1753821	0.660573	5.2506e-54	1.19454e-52
Acsl1	Het	0.277447	0.0317987	1752955	0.660247	8.55244e-54	1.92913e-52
Fbxw11	Het	0.150945	0.0141656	1752340	0.660015	1.20865e-53	2.70324e-52
Abcd1	Het	0.0564367	0.00624724	1751801	0.659812	1.63595e-53	3.65121e-52
Fam193a	Het	0.000733514	0.0328458	1751685	0.659768	1.746e-53	3.87231e-52
Myrf	Het	0.0785215	0.0677947	903786	0.340409	2.27385e-53	5.02193e-52
Kif1bp	Het	0.0143955	0.00966862	1.75113e+06	0.659558	2.3868e-53	5.2604e-52
Senp8	Het	0.0191551	0.0198319	904060	0.340512	2.65118e-53	5.83094e-52
Polr1a	Het	0.0295245	0.0362378	1750359	0.659269	3.67015e-53	8.00546e-52
Gm10053	Het	0.0308087	0.0148348	1750225	0.659218	3.95578e-53	8.59307e-52
Fkbp11	Het	-0.0224649	0.0167963	904929	0.34084	4.31149e-53	9.34656e-52
Hemk1	Het	-0.0102431	0.0122447	905018	0.340873	4.53139e-53	9.80319e-52
Exo5	Het	0.0438336	0.0235992	905416	0.341023	5.65967e-53	1.21942e-51
Tagap1	Het	-0.0695833	0.0159436	1748931	0.658731	8.14745e-53	1.73774e-51
Kdm4a	Het	0.103759	0.0306264	1748526	0.658579	1.02103e-52	2.16896e-51
Skint3	Het	0.131304	0.001053	1747511	0.658196	1.79584e-52	3.79205e-51
Gm7160	Het	0.031561	0.016551	908055	0.342017	2.45902e-52	5.17177e-51
Kcmf1	Het	0.1917	0.0521949	1746744	0.657907	2.7491e-52	5.74758e-51
Zfp606	Het	-0.00097978	0.0216691	908349	0.342128	2.89461e-52	6.03986e-51
Dusp7	Het	0.0661272	0.0439604	1746508	0.657818	3.13345e-52	6.51253e-51
Znfx1	Het	0.161771	0.0159032	1745980	0.65762	4.19815e-52	8.64051e-51
Zfp113	Het	-0.00449286	0.0120825	909382	0.342517	5.12792e-52	1.05337e-50
Ccdc173	Het	-0.00956868	0.00298498	909645	0.342616	5.93233e-52	1.21624e-50
Mxi1	Het	0.241552	0.0422592	1744359	0.657009	1.02819e-51	2.07977e-50
Sgsm3	Het	0.0962895	0.00285047	1744293	0.656984	1.0663e-51	2.15274e-50
Hgf	Het	0.0984754	0.0472024	910762	0.343037	1.09913e-51	2.2148e-50
Lemd2	Het	0.0496789	0.0529418	1743157	0.656556	1.99327e-51	3.97864e-50
Ssh1	Het	-0.00440569	0.0286615	1742889	0.656455	2.30969e-51	4.60155e-50
Tubgcp3	Het	0.0590858	0.0283782	1742247	0.656214	3.28604e-51	6.52213e-50
Dlg1	Het	0.0789447	0.0174673	1742233	0.656208	3.31138e-51	6.56012e-50
Pold3	Het	0.0445234	0.0237784	1742112	0.656163	3.53867e-51	6.99731e-50
Fgfr1	Het	-0.124941	0.033707	1.74203e+06	0.656133	3.6964e-51	7.29556e-50
Srebf2	Het	0.0209501	0.0258929	1740774	0.655659	7.36374e-51	1.43133e-49
Setd7	Het	0.101943	0.0447544	1740511	0.65556	8.50229e-51	1.64435e-49
Rap2a	Het	0.189978	0.0875444	1.74018e+06	0.655434	1.02013e-50	1.96574e-49
Ppm1j	Het	0.0693085	0.0490796	914968	0.344621	1.10446e-50	2.12439e-49
Rap2c	Het	0.2576	0.135483	1739960	0.655352	1.14873e-50	2.20552e-49
Pdss2	Het	-0.000723327	0.0103885	915557	0.344843	1.52293e-50	2.89247e-49
Map3k3	Het	0.0183197	0.0450623	1739409	0.655145	1.55141e-50	2.93603e-49
Msantd2	Het	0.000552867	0.0103548	1739333	0.655116	1.61702e-50	3.05473e-49
Pik3cb	Het	0.0960851	0.0216434	1738900	0.654953	2.04708e-50	3.83294e-49
Nlrc4	Het	0.196958	0.0555896	1738855	0.654936	2.09785e-50	3.92105e-49
1110037F02Rik	Het	0.0529682	0.00575721	1738711	0.654882	2.26886e-50	4.2332e-49
Gm13166	Het	0.0944256	0.022747	1738415	0.65477	2.66519e-50	4.96392e-49
C1galt1	Het	0.197295	0.0613773	1738367	0.654752	2.73566e-50	5.0773e-49
Exoc4	Het	0.0706486	0.0402722	1.73801e+06	0.654616	3.3295e-50	6.16861e-49
RP23-235M8.7	Het	-0.00440482	0.015657	1737746	0.654518	3.83333e-50	7.07728e-49
Sbf2	Het	0.222623	0.0711467	1.73766e+06	0.654486	4.01761e-50	7.40457e-49
Urgcp	Het	0.0176769	0.0135042	1737513	0.654431	4.35003e-50	8.0033e-49
Prep	Het	0.0986467	0.0528558	1737263	0.654336	4.98173e-50	9.1496e-49
Nars2	Het	0.0128827	0.0148487	918360	0.345898	6.9819e-50	1.2801e-48
Map2k4	Het	0.193751	0.0239574	1736276	0.653965	8.50201e-50	1.55341e-48
Efna2	Het	0.00351851	0.002909	919188	0.34621	1.0926e-49	1.98944e-48
Usp21	Het	-0.00920727	0.0015647	1735129	0.653533	1.57978e-49	2.85684e-48
Gnpat	Het	0.00154252	0.040159	1734790	0.653405	1.89662e-49	3.41231e-48
Med17	Het	0.214884	0.0197366	1734654	0.653354	2.04084e-49	3.66554e-48
Il6	Het	0.242971	0.190694	920925	0.346864	2.78738e-49	4.9476e-48
Zfp595	Het	-0.00716506	0.00358549	921332	0.347018	3.4703e-49	6.12893e-48
Cic	Het	0.0463211	0.0280284	1733112	0.652773	4.67682e-49	8.2323e-48
Lrpprc	Het	0.192399	0.00112755	1.73302e+06	0.65274	4.90433e-49	8.61842e-48
Kdm1a	Het	0.112731	0.00183436	1733002	0.652731	4.96124e-49	8.70397e-48
Chm	Het	0.260153	0.0674615	1732556	0.652563	6.30195e-49	1.10378e-47
Plxnd1	Het	0.16787	0.0179335	1731899	0.652316	8.95986e-49	1.56156e-47
P2rx7	Het	0.0447845	0.0678768	1731603	0.652205	1.04972e-48	1.82648e-47
Chn1	Het	-0.0223334	0.00428961	923549	0.347853	1.1386e-48	1.97787e-47
Fam117b	Het	0.12731	0.0506701	1731066	0.652002	1.39867e-48	2.42168e-47
Jak2	Het	-0.0270646	0.043348	1730918	0.651947	1.51369e-48	2.61655e-47
Mast3	Het	-0.0419823	0.00436173	1730773	0.651892	1.6355e-48	2.81333e-47
Cxcl10	Het	0.0154305	0.0228686	925566	0.348612	3.3381e-48	5.68659e-47
Usp49	Het	0.182824	0.11489	926321	0.348897	4.98606e-48	8.42612e-47
Espn	Het	0.0257498	0.0108265	926438	0.348941	5.30417e-48	8.9068e-47
Eya3	Het	0.0524815	0.0032277	1728454	0.651018	5.61857e-48	9.39003e-47
Rps6kc1	Het	0.0758491	0.0217735	1728297	0.650959	6.10663e-48	1.01736e-46
Abhd13	Het	0.0620732	0.0147381	1.72757e+06	0.650685	8.97941e-48	1.48659e-46
Gorab	Het	-0.00471383	0.0189694	927949	0.34951	1.18142e-47	1.94981e-46
Lsmem1	Het	0.245148	0.138251	928368	0.349668	1.4743e-47	2.41807e-46
Akap5	Het	0.316316	0.0821614	1725629	0.649954	2.50272e-47	4.07955e-46
Fbxl18	Het	0.0262255	0.0452832	929690	0.350166	2.96065e-47	4.79644e-46
Terf2	Het	0.0339026	0.00385634	1725168	0.649781	3.19046e-47	5.16084e-46
Megf8	Het	0.0977822	0.0334065	930332	0.350407	4.1492e-47	6.69121e-46
Prkaca	Het	0.055892	0.0743934	1724594	0.649565	4.3149e-47	6.94785e-46
Emsy	Het	0.115769	0.0459381	1724278	0.649446	5.09418e-47	8.17775e-46
Csnk1g3	Het	0.102443	0.0105715	1723475	0.649143	7.76324e-47	1.24059e-45
Spata2	Het	0.0134308	0.000398532	1722339	0.648715	1.40689e-46	2.22142e-45
Gnl3l	Het	0.113916	0.0351648	1.7216e+06	0.648435	2.07426e-46	3.25573e-45
Lmtk2	Het	-0.0253806	0.00615529	1721261	0.648309	2.46954e-46	3.86468e-45
Sorbs3	Het	0.0710744	0.00992881	934714	0.352058	4.10147e-46	6.36209e-45
Vdac3-ps1	Het	-0.0145664	0.00503699	1720047	0.647852	4.64521e-46	7.18446e-45
Chml	Het	0.0284242	0.0273506	1719764	0.647745	5.38083e-46	8.2738e-45
Nbr1	Het	0.0815517	0.0167727	1.71907e+06	0.647483	7.72293e-46	1.17725e-44
Rnf19b	Het	0.0178595	0.0349192	1718407	0.647234	1.0873e-45	1.65029e-44
2200002D01Rik	Het	-0.0405359	0.00899375	936797	0.352843	1.20833e-45	1.83136e-44
Zscan20	Het	-0.00851973	0.00672995	936901	0.352882	1.27509e-45	1.92979e-44
Tet1	Het	-0.0321586	0.00744947	937412	0.353074	1.66043e-45	2.50224e-44
Plekhg3	Het	0.267607	0.0282708	1.716e+06	0.646329	3.7592e-45	5.64894e-44
Usp12	Het	0.0946026	0.0282056	1715611	0.646181	4.59729e-45	6.88877e-44
Gk	Het	0.34902	0.0986967	1715542	0.646155	4.76319e-45	7.12727e-44
I830077J02Rik	Het	0.21866	0.0632051	1.71522e+06	0.646033	5.62688e-45	8.40773e-44
Mfn2	Het	0.145527	0.0728028	1715152	0.646008	5.81926e-45	8.68293e-44
Pex1	Het	0.0662459	0.0371436	1715049	0.645969	6.13511e-45	9.12846e-44
Prpf18	Het	0.155336	0.0131503	1715019	0.645958	6.23027e-45	9.25703e-44
Tti1	Het	-0.0137622	0.00655891	1714722	0.645846	7.25534e-45	1.07499e-43
Coq4	Het	-0.00436541	0.01299	940288	0.354157	7.29263e-45	1.079e-43
Vps8	Het	0.0842738	0.0435092	1714320	0.645695	8.91486e-45	1.31169e-43
Dcbld2	Het	0.0273309	0.0249965	940885	0.354382	9.90143e-45	1.4528e-43
Dennd5a	Het	0.0693558	0.0738591	1713420	0.645356	1.41273e-44	2.06426e-43
Gm10094	Het	0.00949463	0.0179864	1713300	0.645311	1.50204e-44	2.18872e-43
Rab13	Het	0.0100551	0.0251088	941914	0.35477	1.67549e-44	2.43265e-43
Snta1	Het	0.0540654	0.0230621	941971	0.354791	1.72496e-44	2.49635e-43
Mtrf1	Het	0.0502801	0.00490995	942143	0.354856	1.88321e-44	2.72165e-43
Rep15	Het	0.0240544	0.0151628	942527	0.355001	2.29058e-44	3.30136e-43
Trp53i11	Het	-0.140401	0.00863326	1712412	0.644976	2.36291e-44	3.40098e-43
Psd4	Het	0.0376845	0.0586643	1711926	0.644793	3.02653e-44	4.33257e-43
Egln1	Het	0.178185	0.0915151	1711817	0.644752	3.19917e-44	4.56734e-43
Gm4070	Het	-0.0340444	0.0430589	1711812	0.64475	3.20732e-44	4.5728e-43
Sp1	Het	0.164534	0.0539002	1711398	0.644594	3.95897e-44	5.62929e-43
Gmip	Het	0.0563202	0.0383891	1.71125e+06	0.644538	4.27365e-44	6.06858e-43
Prpf40b	Het	-0.0419076	0.0160322	944445	0.355723	6.07398e-44	8.57899e-43
Tlr7	Het	0.372233	0.0247741	1709727	0.643965	9.23982e-44	1.29639e-42
Dennd4b	Het	0.34239	0.127709	1709288	0.6438	1.15372e-43	1.61019e-42
Dtl	Het	-0.0750254	0.00611264	945769	0.356222	1.18745e-43	1.65507e-42
Pip4k2b	Het	0.11186	0.0248858	1709172	0.643756	1.22339e-43	1.70069e-42
Akna	Het	0.0029124	0.0716973	1708823	0.643624	1.45925e-43	2.02591e-42
Scyl2	Het	0.238167	0.00615335	1708736	0.643592	1.52478e-43	2.11134e-42
Zfp597	Het	0.166932	0.0258703	946485	0.356492	1.70468e-43	2.35429e-42
Fbxl19	Het	0.085047	0.034676	946606	0.356537	1.81197e-43	2.4992e-42
Rbpj	Het	-0.0545718	0.0139169	1708158	0.643374	2.04094e-43	2.81134e-42
Ccm2l	Het	-0.0345781	0.000921703	1707889	0.643273	2.3372e-43	3.21107e-42
Cse1l	Het	0.0540866	0.0535336	1707874	0.643267	2.35492e-43	3.23123e-42
Ighmbp2	Het	0.0238099	0.0209171	947438	0.35685	2.75548e-43	3.76619e-42
Haus8	Het	0.0619814	0.0145173	1707400	0.643089	2.9895e-43	4.07551e-42
Smad4	Het	0.0419977	0.0682534	1705890	0.64252	6.38041e-43	8.65364e-42
Slc20a1	Het	-0.00697981	0.026801	1705685	0.642443	7.07047e-43	9.56502e-42
Adal	Het	-0.0146473	0.00185931	950313	0.357933	1.16474e-42	1.56567e-41
Osbpl7	Het	0.0310419	0.0196349	1.70413e+06	0.641857	1.53844e-42	2.06015e-41
Amph	Het	-0.00642937	0.00356718	950934	0.358167	1.58794e-42	2.12375e-41
Ptdss1	Het	0.101518	0.0652423	1703866	0.641757	1.75444e-42	2.34347e-41
Dcaf7	Het	0.124405	0.0900568	1703732	0.641707	1.8756e-42	2.50214e-41
Cacna1f	Het	0.195796	0.0603822	951397	0.358342	2.00009e-42	2.66486e-41
Smc5	Het	0.0180841	0.00647759	1703279	0.641536	2.35021e-42	3.11955e-41
Atmin	Het	-0.00667478	0.0286569	1702710	0.641322	3.11883e-42	4.11912e-41
Ogfrl1	Het	0.102477	0.032372	1702370	0.641194	3.69261e-42	4.85872e-41
Fzd7	Het	0.239603	0.0471232	1702285	0.641162	3.85175e-42	5.05555e-41
Rpl7a-ps3	Het	-0.00062964	0.0178266	1702140	0.641107	4.13913e-42	5.41929e-41
Rnd3	Het	0.390823	0.00166676	1.70177e+06	0.640967	4.97648e-42	6.49952e-41
Ecm1	Het	-0.120068	0.0127918	953326	0.359068	5.2151e-42	6.80278e-41
5031439G07Rik	Het	0.25646	0.0925467	1701477	0.640858	5.74975e-42	7.49097e-41
Zdhhc9	Het	0.355862	0.0362087	1701440	0.640844	5.85609e-42	7.62012e-41
Dusp16	Het	0.150275	0.0789548	1701169	0.640742	6.69691e-42	8.69284e-41
Klhl26	Het	0.0236606	0.0118572	954189	0.359393	7.99435e-42	1.03263e-40
Trappc9	Het	0.0776755	0.0261664	1700366	0.640439	9.96047e-42	1.28346e-40
AI597479	Het	0.0898804	0.0407499	954881	0.359654	1.12522e-41	1.44638e-40
Alkbh8	Het	0.0174204	0.0251277	954923	0.35967	1.14878e-41	1.47488e-40
Cenpv	Het	0.178412	0.0534582	1699407	0.640078	1.59844e-41	2.04226e-40
B3galnt2	Het	-0.0126704	0.00132505	1699254	0.64002	1.72354e-41	2.19944e-40
Eaf1	Het	0.147163	0.0278621	1698058	0.63957	3.1029e-41	3.9312e-40
Ulk1	Het	0.0253563	0.00575474	1697843	0.639489	3.44813e-41	4.35815e-40
Zfp346	Het	0.0351127	0.0473228	1697568	0.639385	3.94591e-41	4.98136e-40
Tbc1d8b	Het	0.052839	0.0625836	957947	0.360809	5.07815e-41	6.38025e-40
Arih2	Het	0.0832435	0.0437787	1696981	0.639164	5.26029e-41	6.60126e-40
Slc41a1	Het	0.121124	0.0242214	1696855	0.639117	5.59482e-41	7.00445e-40
Ptpdc1	Het	0.0461202	0.0206045	1696682	0.639052	6.08886e-41	7.61395e-40
C2cd5	Het	0.156571	0.031269	1696678	0.63905	6.10078e-41	7.61985e-40
Pxmp4	Het	0.18869	0.00214565	1696029	0.638806	8.37715e-41	1.04139e-39
Pop1	Het	0.00234594	0.00298393	1696026	0.638805	8.38943e-41	1.04169e-39
Ppm1a	Het	0.136217	0.0771998	1695970	0.638783	8.62192e-41	1.06805e-39
Cacul1	Het	0.225401	0.0738691	1695945	0.638774	8.72776e-41	1.07989e-39
Edrf1	Het	0.0355311	0.00877603	959855	0.361527	1.2891e-40	1.58759e-39
Atad2	Het	0.0657168	0.00650667	1694396	0.638191	1.85585e-40	2.27761e-39
Gm10250	Het	0.0164004	0.0339876	1692642	0.63753	4.34403e-40	5.27618e-39
Fkbpl	Het	0.144944	0.0609532	963386	0.362857	7.1376e-40	8.60989e-39
Gna12	Het	0.178539	0.0101915	1.69153e+06	0.63711	7.44528e-40	8.9708e-39
Slc17a5	Het	0.144673	0.0147114	1691377	0.637053	8.00177e-40	9.6194e-39
Rab31	Het	0.277592	0.0253683	1691082	0.636942	9.22406e-40	1.10511e-38
2010111I01Rik	Het	0.032682	0.00358459	963970	0.363077	9.458e-40	1.13186e-38
Usp20	Het	-0.0478517	0.00195907	964194	0.363162	1.05351e-39	1.25649e-38
Memo1	Het	-0.00310062	0.0187599	1690491	0.63672	1.2259e-39	1.45553e-38
Map3k5	Het	0.495484	0.115871	1689881	0.63649	1.64342e-39	1.94038e-38
Klhl42	Het	-0.0405321	0.0130345	965269	0.363566	1.76611e-39	2.08291e-38
Dctn5	Het	0.053481	0.00409501	1688709	0.636049	2.88223e-39	3.38039e-38
Suox	Het	0.0233044	0.0518161	966940	0.364196	3.93094e-39	4.57486e-38
Sall2	Het	0.0210409	0.0112075	967144	0.364273	4.3332e-39	5.03747e-38
Naip5	Het	0.506656	0.163862	1686326	0.635151	8.98248e-39	1.03627e-37
Dennd4a	Het	0.143094	0.0533338	1.68545e+06	0.63482	1.36324e-38	1.55742e-37
Lrp6	Het	-0.034678	0.00168816	1685236	0.63474	1.50705e-38	1.71615e-37
Helz2	Het	-0.111788	0.0155682	1685093	0.634687	1.61272e-38	1.83254e-37
Nomo1	Het	0.0983645	0.0143482	1684811	0.63458	1.84318e-38	2.09217e-37
Clec9a	Het	-0.0321617	0.0165368	1684530	0.634475	2.10535e-38	2.38464e-37
Tor1b	Het	0.169619	0.0644688	1684383	0.634419	2.25695e-38	2.54816e-37
Osbpl8	Het	0.207912	0.00619604	1683383	0.634043	3.61923e-38	4.05163e-37
Brpf1	Het	0.245401	0.00735684	1683123	0.633945	4.09118e-38	4.56546e-37
Plekhm3	Het	0.259362	0.0307304	1682843	0.633839	4.668e-38	5.19819e-37
Sbno2	Het	-0.0132699	0.0164055	972361	0.366238	5.13852e-38	5.70414e-37
Ppfia1	Het	0.0853189	0.0208182	1682584	0.633742	5.27325e-38	5.84756e-37
Plcg2	Het	0.115715	0.0179548	1682291	0.633631	6.05244e-38	6.69057e-37
Map2k7	Het	0.0034088	0.0189867	1681583	0.633365	8.44022e-38	9.25276e-37
Tbc1d14	Het	0.209905	0.0529842	1681391	0.633292	9.23571e-38	1.01039e-36
A130014A01Rik	Het	-0.0181708	0.00330338	973756	0.366763	9.89475e-38	1.08137e-36
Snrnp200	Het	0.0506838	0.0143645	1.68054e+06	0.632971	1.37753e-37	1.49313e-36
Zfyve1	Het	0.00569078	0.0263305	1680398	0.632918	1.47042e-37	1.5873e-36
Sec24b	Het	0.232628	0.0584322	1680120	0.632814	1.6745e-37	1.80209e-36
Ehhadh	Het	0.260064	0.0413459	975406	0.367385	2.14072e-37	2.2945e-36
P2rx5	Het	0.132605	0.0305731	1679515	0.632586	2.2211e-37	2.37584e-36
Gm29994	Het	0.0965446	0.0463589	975757	0.367517	2.52149e-37	2.69171e-36
Usp47	Het	0.145864	0.0291303	1679071	0.632418	2.73194e-37	2.91049e-36
Poll	Het	0.000744228	0.0143396	976051	0.367627	2.89171e-37	3.07451e-36
Zdhhc14	Het	-0.0523914	0.00886761	1678880	0.632347	2.98615e-37	3.17173e-36
Dock8	Het	0.179668	0.117829	1.67884e+06	0.63233	3.04725e-37	3.23339e-36
Ppp1r21	Het	0.0549504	0.0406331	1.67844e+06	0.632181	3.66221e-37	3.86266e-36
Arhgef7	Het	0.069011	0.0292786	1677770	0.631928	5.00331e-37	5.251e-36
Car5a	Het	0.0305271	0.0222135	1677415	0.631795	5.89924e-37	6.17291e-36
Ago1	Het	0.0126001	0.00959326	1677342	0.631767	6.10237e-37	6.37285e-36
Dock11	Het	0.0977472	0.00374452	1677324	0.63176	6.15351e-37	6.41992e-36
5730409E04Rik	Het	0.130714	0.061495	977800	0.368286	6.51911e-37	6.79465e-36
Ffar2	Het	0.360492	0.0264142	1677115	0.631682	6.77947e-37	7.05211e-36
Btbd2	Het	0.0653703	0.0663289	1676827	0.631573	7.74695e-37	8.0348e-36
Pik3cg	Het	0.221514	0.0357863	1676453	0.631432	9.21076e-37	9.52499e-36
Pikfyve	Het	0.153649	0.0407903	1676365	0.631399	9.59334e-37	9.91093e-36
Atp7a	Het	0.323102	0.0252383	1.67617e+06	0.631327	1.04813e-36	1.07967e-35
Hoxa3	Het	-0.0167303	0.00511064	978890	0.368697	1.07934e-36	1.11074e-35
Borcs8	Het	-0.0459413	0.0166629	978982	0.368731	1.12621e-36	1.15672e-35
Map4k4	Het	-0.119343	0.0511076	1675781	0.631179	1.25647e-36	1.28925e-35
Hnrnpd	Het	0.117442	0.0611593	1673767	0.630421	3.17526e-36	3.22062e-35
Trim2	Het	-0.0795424	0.0028389	981539	0.369695	3.65385e-36	3.69895e-35
Inpp5e	Het	-0.0103232	0.0367096	981558	0.369702	3.68582e-36	3.7242e-35
Btbd6	Het	-0.0481845	0.000455121	981579	0.36971	3.72149e-36	3.75664e-35
Myo1c	Het	0.0117682	0.0751098	1673390	0.630279	3.77477e-36	3.80679e-35
Ubr7	Het	-0.00350829	0.00694461	1.6726e+06	0.629981	5.42154e-36	5.42103e-35
Mllt1	Het	0.100684	0.0579837	1672026	0.629765	7.04646e-36	7.02587e-35
Pip4k2a	Het	0.104755	0.0328459	1671808	0.629683	7.78391e-36	7.75386e-35
Xpo7	Het	0.106937	0.0615126	1671539	0.629582	8.80036e-36	8.74169e-35
Mknk1	Het	0.0277306	0.0195297	1671175	0.629444	1.03887e-35	1.03001e-34
Map3k7	Het	0.0585193	0.02773	1671063	0.629402	1.09325e-35	1.08089e-34
Zxdc	Het	0.0297608	0.05507	1670922	0.629349	1.16575e-35	1.15149e-34
Tlr3	Het	0.0232327	0.057975	984365	0.370759	1.3284e-35	1.3097e-34
Asxl1	Het	0.104768	0.0261399	1670324	0.629124	1.53018e-35	1.50026e-34
Runx1t1	Het	-0.0215903	0.0185228	1670238	0.629092	1.59116e-35	1.5586e-34
Trip13	Het	0.0254137	0.0280968	1.67023e+06	0.629087	1.60023e-35	1.56603e-34
Paxbp1	Het	0.0079185	0.0645241	1.66955e+06	0.628834	2.17099e-35	2.11287e-34
Rpap1	Het	-0.0133968	0.0128826	1669471	0.628803	2.25374e-35	2.19139e-34
Efr3a	Het	0.0177827	0.0413931	1669465	0.6288	2.25988e-35	2.19534e-34
Dhx9	Het	0.179213	0.0520742	1669431	0.628788	2.29498e-35	2.2274e-34
B3galt4	Het	0.0194687	0.0222683	985657	0.371246	2.38837e-35	2.31167e-34
Mcur1	Het	0.220266	0.0398281	1.66932e+06	0.628745	2.41613e-35	2.33641e-34
Tesk2	Het	0.0183415	0.00319459	985984	0.371369	2.76971e-35	2.67342e-34
Kcne3	Het	0.205474	0.0499258	1668917	0.628594	2.89667e-35	2.79088e-34
Cdk2ap1	Het	-0.00292372	0.00758971	1.66884e+06	0.628565	3.00008e-35	2.88788e-34
Acyp2	Het	0.146328	0.0317944	986318	0.371495	3.22166e-35	3.09836e-34
Slc35a5	Het	0.0846789	0.00238369	1.6683e+06	0.628362	3.82811e-35	3.67492e-34
Rbmx2	Het	-0.0109888	0.00230532	986772	0.371666	3.95558e-35	3.7904e-34
Dse	Het	0.284574	0.00683706	1.66799e+06	0.628245	4.40342e-35	4.20811e-34
Mfsd6	Het	-0.0725362	0.00949219	1667962	0.628234	4.46043e-35	4.25491e-34
Acbd4	Het	-0.0868	0.000993879	987082	0.371782	4.54991e-35	4.32855e-34
Cyp27a1	Het	-0.10507	0.029166	1667910	0.628215	4.56636e-35	4.3403e-34
D17H6S53E	Het	0.068514	0.0328957	987185	0.371821	4.76638e-35	4.52635e-34
Numb	Het	0.104732	0.0352146	1667041	0.627887	6.75601e-35	6.39855e-34
Casd1	Het	0.118648	0.00419656	1667036	0.627885	6.77123e-35	6.40439e-34
St3gal5	Het	-0.181705	0.068574	1666055	0.627516	1.05243e-34	9.8966e-34
Vps26b	Het	0.0486676	0.0270609	1665811	0.627424	1.17421e-34	1.10026e-33
Ubr5	Het	0.288028	0.012	1665522	0.627315	1.33667e-34	1.25139e-33
Mterf4	Het	-0.00923535	0.00965559	989764	0.372792	1.5194e-34	1.41869e-33
Mapkbp1	Het	0.109669	0.0858176	1665117	0.627163	1.60256e-34	1.49107e-33
Gm4950	Het	-0.0417315	0.0475147	1665082	0.62715	1.62786e-34	1.51196e-33
Arhgap21	Het	0.085317	0.0713975	989930	0.372855	1.637e-34	1.51911e-33
Pak4	Het	-0.00313143	0.0590384	1.6649e+06	0.62708	1.76718e-34	1.63418e-33
Ciita	Het	-0.11768	0.024846	1664817	0.62705	1.8328e-34	1.69338e-33
Nsmce2	Het	0.0793531	0.00869697	1664562	0.626954	2.05415e-34	1.88799e-33
Pacs2	Het	0.123085	0.0234872	1.66424e+06	0.626832	2.37248e-34	2.17679e-33
Rmnd5a	Het	0.266034	0.0599376	1.66394e+06	0.626721	2.70756e-34	2.48209e-33
Pde8a	Het	0.229363	0.0332528	1663853	0.626687	2.81911e-34	2.57764e-33
Hivep1	Het	0.103191	0.0370592	1.66371e+06	0.626634	3.00004e-34	2.74071e-33
Tbc1d5	Het	0.184677	0.0211079	1.66338e+06	0.626509	3.47996e-34	3.17366e-33
Itga4	Het	-0.229405	0.0448856	1663296	0.626477	3.61341e-34	3.29253e-33
Atxn1l	Het	0.0701573	0.0428644	1662531	0.626189	5.07801e-34	4.60722e-33
Bbs9	Het	-0.0668313	0.0227903	1662332	0.626114	5.54728e-34	5.01578e-33
Dennd1b	Het	0.100866	0.118473	1662118	0.626033	6.10007e-34	5.5015e-33
Rab35	Het	0.0560137	0.0476794	1661987	0.625984	6.46511e-34	5.8208e-33
BC003331	Het	0.0377325	0.0151763	1661944	0.625968	6.5896e-34	5.9228e-33
Fam65a	Het	0.0607385	0.00608932	1661557	0.625822	7.82277e-34	7.00738e-33
Zfp760	Het	0.0428386	0.036133	993502	0.3742	8.02992e-34	7.18685e-33
Myo5a	Het	0.0944947	0.090435	1.66063e+06	0.625474	1.17758e-33	1.04598e-32
3110043O21Rik	Het	0.281132	0.0477277	1660561	0.625447	1.21537e-33	1.07864e-32
Commd5	Het	0.101699	0.0228297	1660305	0.62535	1.36082e-33	1.20671e-32
Zc3h7b	Het	0.0212706	0.0170693	1660109	0.625276	1.48375e-33	1.31352e-32
Itpk1	Het	0.036223	0.000236087	1660007	0.625238	1.55202e-33	1.37281e-32
Farp1	Het	-0.0489072	0.000887731	995032	0.374777	1.57895e-33	1.39546e-32
Dpp8	Het	0.189062	0.0345644	1659785	0.625154	1.7116e-33	1.50892e-32
Tnip1	Het	0.0302619	0.0261264	1659783	0.625154	1.71311e-33	1.50899e-32
March6	Het	0.170101	0.00213588	1659538	0.625061	1.90835e-33	1.67957e-32
Cdon	Het	0.100325	0.0328124	995670	0.375017	2.09135e-33	1.83453e-32
Gtf2h3	Het	-0.0851749	0.0156926	995799	0.375066	2.2135e-33	1.93846e-32
Rnpepl1	Het	0.0957298	0.0216688	1659121	0.624904	2.29278e-33	2.00623e-32
Nsun3	Het	0.0425743	0.00879404	1.65857e+06	0.624696	2.92288e-33	2.54915e-32
Lyz2	Het	5.06594	1.76965	1657888	0.62444	3.9396e-33	3.42176e-32
Sirt1	Het	0.062823	0.0354988	1.65761e+06	0.624336	4.44685e-33	3.85917e-32
Zmynd11	Het	-0.0751252	0.0505178	1657578	0.624323	4.51256e-33	3.90977e-32
Adam33	Het	0.0640207	0.0178978	997529	0.375717	4.72894e-33	4.0939e-32
Otud4	Het	0.150431	0.0808726	1656900	0.624068	6.07025e-33	5.2465e-32
1700066M21Rik	Het	0.0697249	0.0581236	998378	0.376037	6.85387e-33	5.91895e-32
Ccl6	Het	6.05524	1.69385	1656321	0.62385	7.81589e-33	6.73325e-32
2510039O18Rik	Het	0.140549	0.0892769	1656239	0.623819	8.10045e-33	6.97272e-32
Glyr1	Het	0.147625	0.0213254	1656193	0.623802	8.26457e-33	7.10243e-32
Cnnm3	Het	0.142087	0.125541	1655711	0.62362	1.01958e-32	8.73372e-32
Rnf44	Het	0.214611	0.0308371	1.65549e+06	0.623537	1.12228e-32	9.59786e-32
Ttc7b	Het	0.231751	0.0129104	1.65512e+06	0.623399	1.31646e-32	1.12132e-31
Ace	Het	-0.218737	0.0658349	1655117	0.623396	1.32018e-32	1.12359e-31
Ankib1	Het	0.0150199	0.000148929	1655058	0.623374	1.35447e-32	1.15184e-31
Lonp1	Het	0.027863	0.0134425	1654867	0.623302	1.47164e-32	1.24747e-31
Ncoa1	Het	0.415468	0.035231	1654851	0.623296	1.4819e-32	1.25517e-31
Mtmr12	Het	-0.0405065	0.00847579	1654650	0.62322	1.61701e-32	1.36851e-31
Cep95	Het	0.00499193	0.0165014	1654612	0.623206	1.6439e-32	1.39015e-31
Trim11	Het	0.0809993	0.0503152	1.65399e+06	0.62297	2.1569e-32	1.81238e-31
Nudt3	Het	0.151835	0.0191843	1653930	0.622949	2.20937e-32	1.85499e-31
Zfp638	Het	0.0842507	0.00734054	1653570	0.622814	2.58188e-32	2.1626e-31
Gm3550	Het	-0.0164953	0.00814862	1.65287e+06	0.622551	3.49004e-32	2.91867e-31
Arhgef17	Het	-0.0214489	0.0278395	1002482	0.377583	4.06679e-32	3.39294e-31
Cd46	Het	-0.00676729	0.0104508	1.65215e+06	0.622277	4.77494e-32	3.97749e-31
Fbxo32	Het	0.0575949	0.0194858	1652042	0.622238	4.99257e-32	4.14897e-31
Mia3	Het	0.141988	0.0145198	1651878	0.622176	5.35777e-32	4.44548e-31
Kdm3b	Het	0.0904639	0.0408938	1651612	0.622076	6.0073e-32	4.96494e-31
Supt6	Het	0.0887413	0.0230141	1.65151e+06	0.622036	6.28605e-32	5.17914e-31
Crtc1	Het	-0.0237729	0.00154274	1651413	0.622001	6.54381e-32	5.38732e-31
Glcci1	Het	-0.0377819	0.0406643	1651146	0.621901	7.33909e-32	6.02797e-31
Oplah	Het	0.0393142	0.0136849	1004080	0.378185	8.08674e-32	6.6369e-31
Fxr2	Het	0.0358539	0.0249969	1650774	0.62176	8.60945e-32	7.06041e-31
Marcks	Het	-0.365698	0.128717	1650722	0.621741	8.80361e-32	7.20847e-31
Ccbl2	Het	-0.0160331	0.00675898	1004570	0.378369	9.97745e-32	8.1633e-31
Zmym3	Het	0.0105354	0.0189791	1650142	0.621522	1.12872e-31	9.22064e-31
Phc2	Het	0.0297536	0.00713333	1649783	0.621387	1.31611e-31	1.07266e-30
Ptafr	Het	-0.0977558	0.113152	1648836	0.621031	1.97199e-31	1.59737e-30
Ercc4	Het	0.0185209	0.0489212	1006682	0.379165	2.45894e-31	1.9812e-30
Rac3	Het	0.0354085	0.000561503	1006856	0.37923	2.64794e-31	2.12377e-30
Ssfa2	Het	0.253129	0.0770672	1648077	0.620745	2.7245e-31	2.18352e-30
Gss	Het	-0.0362373	0.00444578	1007291	0.379394	3.18591e-31	2.54368e-30
Fbxo34	Het	0.0324473	0.0417992	1647699	0.620602	3.19947e-31	2.55258e-30
Letmd1	Het	0.0178943	0.0155511	1647615	0.620571	3.31571e-31	2.64332e-30
Arap1	Het	0.00751735	0.0148641	1647575	0.620556	3.37253e-31	2.68659e-30
Pitpnm1	Het	0.182288	0.0261557	1647066	0.620364	4.18572e-31	3.32438e-30
Mark3	Het	0.0594057	0.0627502	1647023	0.620348	4.26274e-31	3.38301e-30
Gmcl1	Het	0.197777	0.00673984	1646649	0.620207	4.9948e-31	3.94917e-30
Psme3	Het	0.0816149	0.00227166	1646524	0.62016	5.26629e-31	4.16072e-30
Gtf2ird1	Het	-0.047581	0.0109597	1009119	0.380082	6.91207e-31	5.42454e-30
Helz	Het	-0.00852408	0.0127386	1645879	0.619917	6.91792e-31	5.4251e-30
Icmt	Het	0.0950203	0.0867161	1009232	0.380125	7.25002e-31	5.67293e-30
Tbkbp1	Het	0.0248023	0.0128443	1645552	0.619794	7.94231e-31	6.20544e-30
Magi1	Het	-0.042523	0.00033473	1009862	0.380362	9.45773e-31	7.37857e-30
Slc52a3	Het	0.219543	0.0362734	1645126	0.619633	9.5057e-31	7.41052e-30
Eps15	Het	0.00828078	0.0391595	1644873	0.619538	1.0575e-30	8.23202e-30
Treml4	Het	-0.0331168	0.0285269	1644817	0.619517	1.08274e-30	8.42227e-30
Dot1l	Het	0.0378232	0.021448	1644568	0.619423	1.20239e-30	9.33927e-30
Cblb	Het	-0.0320523	0.0388954	1644352	0.619342	1.31676e-30	1.01976e-29
Kmt2a	Het	-0.076627	0.0122906	1.64425e+06	0.619305	1.37186e-30	1.06011e-29
Pygb	Het	-0.0579208	0.0260246	1644065	0.619234	1.48558e-30	1.14548e-29
Sh3pxd2a	Het	-0.1009	0.0442961	1644060	0.619232	1.4887e-30	1.14705e-29
Wdr24	Het	0.0162598	0.0131461	1010977	0.380782	1.51202e-30	1.16417e-29
Kpnb1	Het	0.0747007	0.032003	1644004	0.619211	1.52414e-30	1.17265e-29
Rad17	Het	0.0229758	0.0213235	1643797	0.619133	1.66255e-30	1.27728e-29
Mrpl44	Het	-0.0177501	0.023468	1643751	0.619115	1.69496e-30	1.30124e-29
Gm37305	Het	0.0355619	0.00719476	1011324	0.380913	1.74916e-30	1.33993e-29
Slc15a2	Het	-0.10486	0.00450979	1011477	0.380971	1.86512e-30	1.42669e-29
Rpl27-ps3	Het	-0.14229	0.0938346	1642830	0.618768	2.49346e-30	1.90183e-29
Rab29	Het	0.456458	0.00372205	1642796	0.618756	2.5292e-30	1.9263e-29
Ppp2r3a	Het	-0.0136182	0.00347696	1642690	0.618716	2.64389e-30	2.00932e-29
Smad3	Het	-0.140607	0.0150976	1642594	0.618679	2.75222e-30	2.09014e-29
Mcm4	Het	-0.00605155	0.00741912	1.64252e+06	0.61865	2.84406e-30	2.1568e-29
Mmadhc	Het	0.0680311	0.0017685	1641612	0.61831	4.14731e-30	3.13388e-29
Trrap	Het	0.0116934	0.0627605	1641322	0.6182	4.68007e-30	3.5289e-29
Piezo2	Het	-0.034353	0.0103452	1641315	0.618198	4.69373e-30	3.53668e-29
Mcoln2	Het	-0.0155868	0.00969838	1013908	0.381886	5.15045e-30	3.87254e-29
Naa40	Het	0.114806	0.0692392	1640962	0.618065	5.43677e-30	4.08491e-29
Ube3c	Het	0.0149398	0.0138619	1640521	0.617899	6.53091e-30	4.88272e-29
Uso1	Het	0.155642	0.0421419	1640490	0.617887	6.61558e-30	4.94253e-29
Ap4e1	Het	0.0125149	0.0040191	1015039	0.382312	8.24018e-30	6.13843e-29
Akap7	Het	0.162366	0.0176685	1639823	0.617636	8.72548e-30	6.49134e-29
Zc3h10	Het	0.00618307	0.0174713	1639721	0.617597	9.10231e-30	6.76217e-29
Camsap2	Het	0.186773	0.0234697	1639600	0.617552	9.57033e-30	7.0999e-29
Mtf1	Het	0.180409	0.0978428	1639255	0.617422	1.104e-29	8.16155e-29
Setd1b	Het	0.130227	0.0312277	1639089	0.617359	1.18248e-29	8.73568e-29
Tapt1	Het	0.0813718	0.0341768	1638745	0.61723	1.36319e-29	1.00496e-28
Fam20b	Het	0.165069	0.0423095	1638688	0.617208	1.39567e-29	1.02819e-28
Lmln	Het	0.034499	0.0143239	1638539	0.617152	1.48426e-29	1.09117e-28
Wrap53	Het	-0.013706	0.0352022	1016803	0.382977	1.70925e-29	1.25396e-28
Wdr45b	Het	0.202431	0.0101657	1638076	0.616978	1.7967e-29	1.31629e-28
Adap1	Het	0.212717	0.100074	1637627	0.616809	2.1618e-29	1.57831e-28
Ptger4	Het	0.0874947	0.0292203	1.63716e+06	0.616634	2.61489e-29	1.89992e-28
Snx20	Het	0.114498	0.0866437	1637157	0.616632	2.62296e-29	1.90448e-28
Lama5	Het	-0.0620812	0.0119169	1018049	0.383446	2.85469e-29	2.06848e-28
Reep4	Het	0.05885	0.0113934	1636895	0.616533	2.92112e-29	2.11517e-28
Ceacam1	Het	-0.181724	0.0719312	1636802	0.616498	3.03485e-29	2.19451e-28
Lrrc8d	Het	0.296308	0.0202946	1636796	0.616496	3.04234e-29	2.19842e-28
Mre11a	Het	0.0250136	0.0277066	1636687	0.616455	3.18158e-29	2.29747e-28
Fam129c	Het	-0.0920926	0.0225789	1018340	0.383556	3.21704e-29	2.32149e-28
Top2b	Het	0.0276212	0.0300327	1636641	0.616437	3.24222e-29	2.33807e-28
Jarid2	Het	-0.0246865	0.0599284	1.63648e+06	0.616375	3.47004e-29	2.49895e-28
Dpp4	Het	-0.214148	0.0618409	1636394	0.616344	3.588e-29	2.58038e-28
Acap3	Het	0.0853849	0.0149645	1636342	0.616325	3.66533e-29	2.63242e-28
Nedd1	Het	-0.0213133	0.0311261	1636198	0.61627	3.88821e-29	2.7906e-28
Enc1	Het	0.366579	0.0280081	1636112	0.616238	4.02768e-29	2.88678e-28
Pik3r3	Het	-0.0225022	0.0203562	1019173	0.383869	4.52634e-29	3.23323e-28
Armc9	Het	0.0331496	0.0219002	1019299	0.383917	4.76588e-29	3.39975e-28
Eif2ak4	Het	0.219707	0.0806468	1635254	0.615915	5.72168e-29	4.07607e-28
Tab2	Het	0.109968	0.0703147	1635216	0.615901	5.81121e-29	4.13707e-28
Lrrc14	Het	0.0964042	0.0507404	1019980	0.384173	6.29555e-29	4.47284e-28
Zer1	Het	-0.0804754	0.0085389	1.63481e+06	0.615749	6.8464e-29	4.85768e-28
Mbtps1	Het	0.0551232	0.0146577	1.63442e+06	0.615601	8.04295e-29	5.69521e-28
Comtd1	Het	0.359464	0.0965272	1020760	0.384467	8.65316e-29	6.11094e-28
Insr	Het	0.267191	0.0197048	1633624	0.615301	1.1118e-28	7.82551e-28
Fam214a	Het	-0.0291911	0.0121045	1633176	0.615132	1.3337e-28	9.34383e-28
Slc41a3	Het	0.191367	0.0486647	1632874	0.615018	1.50753e-28	1.05478e-27
Mapkapk2	Het	0.153343	0.0409972	1632754	0.614973	1.58269e-28	1.10663e-27
Pdgfb	Het	-0.103354	0.042141	1632483	0.614871	1.76637e-28	1.23261e-27
Klhl5	Het	0.126425	0.0329712	1632242	0.61478	1.94739e-28	1.35715e-27
Pank3	Het	0.394484	0.0751253	1632077	0.614718	2.08183e-28	1.44892e-27
Cdc6	Het	0.0032858	0.0137049	1023351	0.385443	2.47499e-28	1.71804e-27
Cpsf7	Het	0.163425	0.0348682	1631357	0.614447	2.78464e-28	1.92667e-27
Nab1	Het	0.044003	0.0360118	1630967	0.6143	3.25891e-28	2.25039e-27
Traf3	Het	0.00399063	0.0332705	1630917	0.614281	3.32524e-28	2.2947e-27
Gm12355	Het	0.012315	0.0334176	1630874	0.614265	3.38335e-28	2.33328e-27
Iffo1	Het	0.29173	0.0250963	1.63053e+06	0.614135	3.88679e-28	2.67524e-27
Cdyl	Het	0.187606	0.0210088	1630189	0.614007	4.45728e-28	3.06391e-27
P2ry12	Het	0.11778	0.0610599	1630104	0.613975	4.61219e-28	3.16423e-27
Gtf3c4	Het	0.149481	0.00525738	1629903	0.613899	5.00009e-28	3.42147e-27
Prrc2b	Het	0.164272	0.0231123	1629903	0.613899	5.00009e-28	3.42147e-27
Itsn1	Het	0.0130679	0.00504679	1629763	0.613847	5.28921e-28	3.61697e-27
Fam46a	Het	0.11317	0.0405505	1629700	0.613823	5.42467e-28	3.70481e-27
Myo9a	Het	0.343911	0.0693738	1629455	0.613731	5.98496e-28	4.07432e-27
1500015A07Rik	Het	-0.0543647	0.00445324	1025665	0.386315	6.27996e-28	4.26691e-27
Ppp1r12c	Het	0.102459	0.0768224	1628867	0.613509	7.57483e-28	5.12367e-27
Palm	Het	-0.0745138	0.00249795	1026536	0.386643	8.89983e-28	6.01222e-27
Ubr4	Het	0.065746	0.0872338	1628397	0.613332	9.14138e-28	6.17145e-27
Chsy1	Het	0.160311	0.10498	1.62839e+06	0.61333	9.1615e-28	6.18109e-27
Ppp4r1	Het	0.180214	0.0145464	1628059	0.613205	1.04627e-27	7.04552e-27
Pigw	Het	0.0621487	0.0519287	1026972	0.386807	1.0593e-27	7.12872e-27
Med14	Het	0.116229	0.0365457	1627986	0.613177	1.07721e-27	7.24462e-27
Rhoq	Het	0.442636	0.0554166	1627905	0.613147	1.1126e-27	7.47312e-27
Trip11	Het	0.0308878	0.0648743	1627797	0.613106	1.16158e-27	7.79224e-27
Ankrd40	Het	0.086698	0.0765085	1627784	0.613101	1.16762e-27	7.82779e-27
Gas2l3	Het	0.34553	0.0726823	1627735	0.613083	1.19066e-27	7.97216e-27
Xrcc6bp1	Het	0.0226266	0.00285206	1028254	0.38729	1.76521e-27	1.17374e-26
Rad54b	Het	-0.0120997	0.00578153	1028285	0.387301	1.78709e-27	1.18754e-26
Aph1b	Het	0.0124855	0.0461203	1028566	0.387407	1.99815e-27	1.32696e-26
Tbc1d2	Het	0.238097	0.0137979	1626204	0.612506	2.18916e-27	1.45198e-26
Epb41	Het	0.0526354	0.0209764	1626198	0.612504	2.19438e-27	1.45453e-26
Siah2	Het	-0.017967	0.0332103	1626067	0.612455	2.31143e-27	1.52924e-26
Il10ra	Het	0.0862398	0.114109	1625736	0.61233	2.6355e-27	1.74147e-26
Havcr2	Het	0.322344	0.0439571	1.62549e+06	0.612236	2.90804e-27	1.91797e-26
Cc2d1a	Het	0.0500321	0.0615883	1029889	0.387905	3.3751e-27	2.22047e-26
Zswim4	Het	0.0504157	0.0395054	1625082	0.612084	3.41402e-27	2.24468e-26
Arhgap11a	Het	0.242152	0.0924928	1625060	0.612075	3.44384e-27	2.26288e-26
Ppp1r9b	Het	0.268746	0.0357259	1624969	0.612041	3.56995e-27	2.34429e-26
Zfp746	Het	0.0019996	0.0360455	1624851	0.611997	3.74033e-27	2.45313e-26
Mta1	Het	-0.0153064	0.0101198	1.62477e+06	0.611965	3.86574e-27	2.53224e-26
Tlcd2	Het	-0.0015982	0.0159058	1030309	0.388064	3.98429e-27	2.60506e-26
Bcl9	Het	-0.0957647	0.00906411	1030483	0.388129	4.26754e-27	2.78681e-26
Rnf216	Het	0.187562	0.0908518	1624454	0.611847	4.37494e-27	2.85518e-26
Nlk	Het	0.0684219	0.0217862	1624297	0.611788	4.6544e-27	3.03569e-26
Nin	Het	-0.0215725	0.0208153	1624173	0.611741	4.88757e-27	3.17993e-26
Ttyh3	Het	0.0893004	0.0541733	1.6236e+06	0.611525	6.12825e-27	3.97491e-26
Otulin	Het	0.03158	0.0541735	1.62321e+06	0.611378	7.14087e-27	4.62321e-26
Runx2	Het	0.573459	0.0613761	1623149	0.611356	7.31262e-27	4.72862e-26
L1cam	Het	0.195669	0.00574168	1623061	0.611322	7.56977e-27	4.89191e-26
Cep76	Het	0.0308077	0.0283765	1032594	0.388924	9.78731e-27	6.29805e-26
Spred2	Het	-0.00705302	0.0145682	1622243	0.611014	1.04326e-26	6.70107e-26
Zbed5	Het	0.0222614	0.026142	1032900	0.38904	1.10334e-26	7.06977e-26
Msl2	Het	0.0757838	0.0282578	1621902	0.610886	1.19222e-26	7.62083e-26
Nup155	Het	0.0603081	0.0221241	1033227	0.389163	1.25391e-26	7.99583e-26
Maz	Het	-0.0279176	0.00866792	1621468	0.610722	1.41264e-26	8.98634e-26
Cchcr1	Het	-0.0189766	0.018274	1033750	0.38936	1.53814e-26	9.76712e-26
Kat6a	Het	0.00248335	0.0539757	1621209	0.610625	1.56296e-26	9.91872e-26
Atxn2l	Het	0.0870694	0.00048488	1620769	0.610459	1.85552e-26	1.17354e-25
Papd7	Het	0.125085	0.0403262	1620671	0.610422	1.92774e-26	1.21753e-25
Cdkl2	Het	0.173057	0.0733854	1034641	0.389695	2.17674e-26	1.37233e-25
Nol6	Het	0.0861736	0.0146775	1620186	0.61024	2.32828e-26	1.46525e-25
Gins1	Het	0.0700638	0.0518286	1619999	0.610169	2.50387e-26	1.57388e-25
Cacnb3	Het	-0.0571758	0.000597828	1035161	0.389891	2.66448e-26	1.67186e-25
Adamtsl5	Het	0.00300483	0.0124357	1035334	0.389956	2.84964e-26	1.78487e-25
Kpna3	Het	0.200264	0.0117159	1619663	0.610043	2.85296e-26	1.78589e-25
Naip2	Het	0.400182	0.032529	1.61953e+06	0.609991	3.0082e-26	1.88195e-25
Ftl1	Het	4.53191	1.28543	1619365	0.60993	3.20271e-26	2.00127e-25
Rps18-ps3	Het	-0.165883	0.0925272	1.61937e+06	0.609931	3.20084e-26	2.00127e-25
Bcat2	Het	0.0610946	0.0142934	1035739	0.390109	3.33451e-26	2.08117e-25
Vwa5a	Het	0.405254	0.047172	1619243	0.609884	3.35786e-26	2.09451e-25
Hacd3	Het	0.0763877	0.021419	1619179	0.60986	3.44221e-26	2.14585e-25
Ppp2r5e	Het	0.0186155	0.0272878	1619104	0.609832	3.54373e-26	2.20784e-25
Lrrc8b	Het	0.211214	0.0952415	1619001	0.609793	3.68801e-26	2.29638e-25
Adcy7	Het	0.213892	0.0774391	1618893	0.609753	3.84555e-26	2.39306e-25
Clec5a	Het	0.233197	0.0201316	1618255	0.609512	4.92196e-26	3.05392e-25
Gm7334	Het	-0.0232369	0.0206665	1618072	0.609443	5.28248e-26	3.26994e-25
Lix1l	Het	0.0421965	0.0548962	1.61796e+06	0.609403	5.50634e-26	3.40653e-25
Dhx38	Het	0.117641	0.0385076	1.61781e+06	0.609346	5.83675e-26	3.60461e-25
Ntrk2	Het	-0.0132196	0.0158566	1617374	0.60918	6.91449e-26	4.26272e-25
Hps5	Het	0.0521792	0.0413308	1617036	0.609053	7.87551e-26	4.84108e-25
Wwc2	Het	0.0164608	0.0317974	1617006	0.609042	7.96695e-26	4.89445e-25
Cep83os	Het	0.00236862	0.0147059	1038076	0.390989	8.22229e-26	5.04838e-25
Sos1	Het	0.146191	0.0635695	1616909	0.609005	8.26987e-26	5.07465e-25
Tom1l2	Het	0.100407	0.0277853	1038147	0.391016	8.44992e-26	5.18213e-25
Zbtb45	Het	-0.0264372	0.000405445	1038397	0.39111	9.30227e-26	5.69165e-25
Zranb1	Het	0.0713195	0.0300273	1616547	0.608869	9.50458e-26	5.81208e-25
Fam172a	Het	0.0264165	0.00192702	1616537	0.608865	9.54117e-26	5.83108e-25
Usp19	Het	0.139396	0.0249933	1616285	0.60877	1.05106e-25	6.40872e-25
Zfp275	Het	-0.00795858	0.0554739	1038721	0.391232	1.05348e-25	6.4198e-25
Nfatc3	Het	-0.0100937	0.0451773	1616203	0.608739	1.08466e-25	6.606e-25
Smim13	Het	0.29033	0.00682669	1616177	0.60873	1.09553e-25	6.66839e-25
Inpp5a	Het	0.0138466	0.0059185	1039102	0.391376	1.21926e-25	7.40442e-25
Sfxn1	Het	0.0835922	0.00996774	1615884	0.608619	1.22582e-25	7.43999e-25
Ttc7	Het	0.178782	0.0733307	1.61515e+06	0.608343	1.62384e-25	9.81632e-25
Dapp1	Het	0.0473946	0.0865067	1614771	0.6082	1.87651e-25	1.13244e-24
Ip6k1	Het	-0.0239544	0.0315149	1614707	0.608176	1.92293e-25	1.15979e-24
Wasf2	Het	-0.0676406	0.0666784	1.61464e+06	0.608151	1.97162e-25	1.18848e-24
Trim56	Het	-0.0829747	0.0230175	1614495	0.608096	2.08498e-25	1.25538e-24
Slc30a4	Het	-0.0237978	0.0189415	1613996	0.607908	2.52176e-25	1.51234e-24
Ogfod1	Het	0.150978	0.0335305	1613939	0.607887	2.5771e-25	1.54465e-24
Mycl	Het	-0.0486301	0.01486	1.61366e+06	0.607782	2.86525e-25	1.71251e-24
Bard1	Het	-0.036025	0.0119843	1613482	0.607715	3.0665e-25	1.8297e-24
Adgra2	Het	-0.0231997	0.0236388	1613080	0.607563	3.57248e-25	2.1268e-24
Ckap5	Het	0.106281	0.0149152	1.61273e+06	0.607433	4.07441e-25	2.42017e-24
Ugcg	Het	0.190044	0.100049	1612627	0.607392	4.24229e-25	2.51565e-24
Kidins220	Het	0.15303	0.0132206	1612079	0.607186	5.22068e-25	3.08718e-24
Fkbp15	Het	0.104583	0.00588123	1.6119e+06	0.607118	5.59165e-25	3.30101e-24
Zdhhc7	Het	0.0992997	0.0370103	1.61187e+06	0.607106	5.65757e-25	3.33806e-24
Zfp422	Het	0.0141951	0.00250226	1.6117e+06	0.607044	6.01934e-25	3.54953e-24
Stk11ip	Het	0.0427886	0.0341158	1.6116e+06	0.607005	6.26054e-25	3.68766e-24
Cnot6	Het	0.00495282	0.0831643	1609925	0.606375	1.1758e-24	6.84956e-24
Tmem51	Het	0.0342321	0.0279868	1609858	0.60635	1.20576e-24	7.02019e-24
Ube2q1	Het	0.338209	0.0445976	1609776	0.606319	1.24345e-24	7.23566e-24
Pcgf3	Het	0.100153	0.0106692	1609677	0.606281	1.29051e-24	7.50128e-24
2610507B11Rik	Het	0.119274	0.00682884	1609636	0.606266	1.31052e-24	7.61337e-24
Gm4673	Het	0.0190933	0.0365959	1609475	0.606205	1.39209e-24	8.08281e-24
Mapk1ip1l	Het	0.18734	0.0191049	1609381	0.60617	1.44201e-24	8.36353e-24
Rab21	Het	0.143191	0.0583616	1609109	0.606067	1.59671e-24	9.24551e-24
Uchl5	Het	-0.000971653	0.0212502	1608721	0.605921	1.84621e-24	1.06669e-23
Rab7b	Het	0.0898405	0.05399	1608433	0.605813	2.05603e-24	1.18597e-23
Kctd12b	Het	0.626193	0.00326716	1608209	0.605728	2.23541e-24	1.28874e-23
Casp7	Het	0.188172	0.00267837	1.60809e+06	0.605682	2.34086e-24	1.34685e-23
Tbc1d7	Het	0.0504123	0.03506	1046933	0.394325	2.35707e-24	1.35519e-23
Pno1	Het	0.138698	0.0263215	1608042	0.605666	2.37916e-24	1.3664e-23
Snx12	Het	0.182824	0.0692114	1607966	0.605637	2.44757e-24	1.40493e-23
Kif9	Het	-0.0486995	0.000642304	1047090	0.394384	2.49922e-24	1.4338e-23
Dnajc27	Het	0.00587183	0.0121166	1607888	0.605608	2.51981e-24	1.44404e-23
Entpd7	Het	0.0415331	0.0248697	1607821	0.605582	2.58354e-24	1.47897e-23
Malt1	Het	0.10617	0.0852576	1607330	0.605397	3.10197e-24	1.77e-23
Cd200r1	Het	0.588021	0.025478	1607052	0.605293	3.4399e-24	1.95544e-23
Ccnyl1	Het	0.0436363	0.0249399	1607017	0.605279	3.48495e-24	1.97892e-23
Spag9	Het	0.130917	0.0353296	1606883	0.605229	3.66289e-24	2.07885e-23
St6gal1	Het	-0.0852395	0.0286738	1606714	0.605165	3.9002e-24	2.20879e-23
Flywch1	Het	-0.0438678	0.00313347	1048369	0.394866	4.02226e-24	2.27426e-23
Bmp2k	Het	0.0417526	0.0348106	1606405	0.605049	4.37412e-24	2.46926e-23
Brd9	Het	0.0254744	0.0328949	1606396	0.605046	4.38875e-24	2.47619e-23
Mlh3	Het	0.0349731	0.0210387	1606312	0.605014	4.52762e-24	2.55182e-23
Gxylt1	Het	0.101651	0.0424804	1606288	0.605005	4.56809e-24	2.57326e-23
2310022B05Rik	Het	-0.0348167	0.00666398	1606200	0.604972	4.71958e-24	2.65718e-23
Cd320	Het	-0.0434047	0.0168343	1048997	0.395102	5.07697e-24	2.85384e-23
Vwa8	Het	0.026499	0.0321185	1605991	0.604893	5.09958e-24	2.86503e-23
Cdk7	Het	-0.0171797	0.0100069	1605949	0.604877	5.17953e-24	2.9084e-23
Pdxk	Het	0.209565	0.0367731	1605467	0.604696	6.1908e-24	3.46704e-23
Stx1a	Het	-0.0330304	0.00759618	1049582	0.395323	6.30396e-24	3.52855e-23
Dclre1a	Het	0.0422171	0.0157423	1605095	0.604556	7.1029e-24	3.96526e-23
Gstcd	Het	-0.0109064	0.000641249	1050110	0.395522	7.66118e-24	4.26567e-23
Spns2	Het	-0.0426487	0.00277765	1050176	0.395547	7.85001e-24	4.3662e-23
Jdp2	Het	0.0640802	0.000936763	1604522	0.60434	8.77452e-24	4.86508e-23
Cxcl3	Het	0.534526	0.288532	1050497	0.395667	8.83616e-24	4.89669e-23
4930503L19Rik	Het	-0.00046112	0.0238563	1050777	0.395773	9.79593e-24	5.41155e-23
Cul1	Het	0.0284605	0.00683971	1604133	0.604193	1.01258e-23	5.58213e-23
Pdlim5	Het	0.154958	0.00588757	1604050	0.604162	1.04398e-23	5.75222e-23
Slc12a9	Het	0.00195905	0.0422672	1051450	0.396026	1.25459e-23	6.88038e-23
Gmds	Het	0.400187	0.0223436	1603348	0.603898	1.35115e-23	7.39844e-23
Pdpk1	Het	0.18894	0.0745532	1.6033e+06	0.603881	1.37288e-23	7.50581e-23
Pex5	Het	0.0137525	0.0206082	1603282	0.603873	1.38426e-23	7.56412e-23
Cpped1	Het	0.183801	0.0435504	1603193	0.603839	1.4302e-23	7.80705e-23
Nod1	Het	0.125726	0.0212647	1603189	0.603838	1.4323e-23	7.81448e-23
Arl2	Het	-0.0469551	0.00515391	1051827	0.396168	1.44073e-23	7.85642e-23
Spry4	Het	-0.014603	0.0165368	1603108	0.603807	1.47548e-23	8.04177e-23
Csnk1d	Het	0.0378936	0.02701	1603002	0.603767	1.53394e-23	8.35608e-23
Tgfbrap1	Het	0.136994	0.0456121	1602904	0.60373	1.59002e-23	8.64823e-23
Arap2	Het	-0.210992	0.0415765	1602844	0.603708	1.62535e-23	8.83134e-23
Ksr1	Het	0.117074	0.0542231	1602622	0.603624	1.76298e-23	9.56441e-23
Wdr91	Het	0.0153643	0.0148062	1052621	0.396467	1.92689e-23	1.04109e-22
D6Wsu163e	Het	0.127373	0.0178573	1602174	0.603455	2.07683e-23	1.12096e-22
Micall1	Het	0.0414438	0.0440023	1601983	0.603383	2.2269e-23	1.20073e-22
1700017B05Rik	Het	0.261088	0.0649874	1601917	0.603359	2.28121e-23	1.22939e-22
Ascc2	Het	0.0882981	0.0349926	1.60177e+06	0.603302	2.40914e-23	1.29701e-22
Lats1	Het	0.173805	0.0787342	1601430	0.603175	2.72466e-23	1.46464e-22
Gtse1	Het	-0.0239143	0.00938797	1601297	0.603125	2.85994e-23	1.53503e-22
Pdcd11	Het	0.0559327	0.03662	1.60124e+06	0.603105	2.91728e-23	1.56501e-22
Ep400	Het	-0.00994993	0.019063	1.60109e+06	0.603049	3.0788e-23	1.64831e-22
Cep250	Het	0.10344	0.0790847	1601051	0.603032	3.12793e-23	1.67208e-22
Il1rl2	Het	0.278629	0.0510278	1599732	0.602536	5.04944e-23	2.67894e-22
Wdr55	Het	-0.00490532	0.00160031	1599691	0.60252	5.12498e-23	2.71765e-22
Sipa1l3	Het	0.274299	0.0714179	1599316	0.602379	5.86996e-23	3.10647e-22
Gm10146	Het	-0.0141888	0.0282154	1599314	0.602378	5.87421e-23	3.10716e-22
Cul7	Het	-0.00486536	0.0332242	1055766	0.397652	6.04663e-23	3.19357e-22
Col4a3bp	Het	0.178009	0.0225097	1599119	0.602305	6.3033e-23	3.32416e-22
Ptpn23	Het	0.0623426	0.0253925	1055928	0.397713	6.41128e-23	3.37773e-22
Creb3l1	Het	-0.0333575	0.0039233	1056125	0.397787	6.88415e-23	3.62145e-22
Hes1	Het	-0.380987	0.0770715	1598860	0.602207	6.92154e-23	3.63931e-22
Tmem63b	Het	0.0526712	0.0244396	1598751	0.602166	7.19933e-23	3.78349e-22
Pik3r5	Het	0.489636	0.0494407	1598377	0.602025	8.23908e-23	4.32133e-22
Maml1	Het	0.109644	0.0146883	1597944	0.601862	9.62962e-23	5.03568e-22
Plekho2	Het	0.063926	0.0138152	1597883	0.601839	9.84333e-23	5.14235e-22
Dhx35	Het	0.0380433	0.0161435	1597691	0.601767	1.05471e-22	5.50459e-22
Dnah8	Het	-0.0657483	0.00600933	1.05732e+06	0.398236	1.05718e-22	5.51475e-22
Pkd2	Het	0.0507295	0.0226527	1057418	0.398274	1.09686e-22	5.71611e-22
Mios	Het	-0.0154496	0.0207748	1057773	0.398408	1.24603e-22	6.4839e-22
Ctdnep1	Het	0.261132	0.0668127	1597155	0.601565	1.27865e-22	6.64709e-22
Tbc1d8	Het	-0.145548	0.00542921	1596867	0.601456	1.41779e-22	7.35237e-22
4833420G17Rik	Het	0.0141597	0.0119274	1596846	0.601449	1.42851e-22	7.4043e-22
Il15	Het	0.0285359	0.0315149	1596214	0.601211	1.79125e-22	9.24373e-22
Knstrn	Het	-0.0317456	0.00732681	1595882	0.601085	2.01693e-22	1.03729e-21
Tnpo2	Het	0.302145	0.0958124	1595784	0.601049	2.08877e-22	1.07268e-21
Pbx3	Het	0.0684147	0.0544697	1595680	0.601009	2.16778e-22	1.11271e-21
Mybpc3	Het	0.0482969	0.0160772	1595612	0.600984	2.22103e-22	1.13894e-21
Zmiz2	Het	0.0629004	0.0283632	1595529	0.600953	2.28779e-22	1.1726e-21
Jade2	Het	0.00814921	0.0106487	1595188	0.600824	2.58354e-22	1.32291e-21
Klrb1b	Het	-0.106732	0.00723653	1595169	0.600817	2.60108e-22	1.33125e-21
Utp20	Het	0.0899259	0.0136277	1595147	0.600809	2.62155e-22	1.34107e-21
Cmip	Het	0.289787	0.0359372	1595139	0.600806	2.62903e-22	1.34425e-21
Il4ra	Het	0.0343464	0.016651	1594974	0.600744	2.78814e-22	1.42354e-21
Galc	Het	0.15495	0.00449527	1060181	0.399315	2.94628e-22	1.50138e-21
Tnpo1	Het	0.321521	0.0752684	1594516	0.600571	3.28148e-22	1.67139e-21
1700096K18Rik	Het	-0.0392309	0.00891845	1.06049e+06	0.399431	3.28673e-22	1.67245e-21
Tmco4	Het	-0.0513979	0.0209379	1594478	0.600557	3.3261e-22	1.69167e-21
Elf4	Het	0.116481	0.0645485	1.59447e+06	0.600554	3.33379e-22	1.69477e-21
Slc4a7	Het	-0.0587196	0.0332221	1594446	0.600545	3.36413e-22	1.70855e-21
Mgat4a	Het	0.316962	0.0530717	1594393	0.600525	3.42808e-22	1.7402e-21
Elmsan1	Het	0.0100183	0.0413015	1594210	0.600456	3.65827e-22	1.8526e-21
Ptrhd1	Het	0.0346441	0.0265409	1.59369e+06	0.600259	4.40467e-22	2.22526e-21
Ccdc97	Het	0.162869	0.00712248	1593523	0.600197	4.6673e-22	2.35457e-21
Ell2	Het	0.247892	0.0459563	1593393	0.600148	4.88714e-22	2.46313e-21
Qtrtd1	Het	0.0517326	0.0294543	1061672	0.399876	5.00086e-22	2.51805e-21
Klhl2	Het	0.37972	0.0891122	1593138	0.600052	5.34853e-22	2.69054e-21
Mbtd1	Het	0.0387843	0.0605405	1592812	0.599929	6.00164e-22	3.01765e-21
Dynlt1b	Het	0.00191991	0.0080509	1592765	0.599911	6.10209e-22	3.0667e-21
Gm10263	Het	0.128572	0.118133	1592688	0.599882	6.27027e-22	3.14972e-21
St3gal1	Het	-0.00800947	0.00426021	1592390	0.59977	6.96547e-22	3.49397e-21
Dgcr2	Het	0.0139004	0.0284215	1592301	0.599737	7.18752e-22	3.60193e-21
Reck	Het	-0.065425	0.00403087	1062703	0.400265	7.19766e-22	3.60531e-21
Msh3	Het	-0.0679621	0.0170414	1.59213e+06	0.599671	7.64071e-22	3.82361e-21
Aebp2	Het	0.212077	0.0208492	1591887	0.599581	8.316e-22	4.15172e-21
Cnot6l	Het	0.0533654	0.0239923	1591838	0.599562	8.46066e-22	4.21871e-21
Mark2	Het	0.122405	0.0669287	1.59184e+06	0.599562	8.46215e-22	4.21871e-21
Wrn	Het	0.0205042	0.00486736	1591269	0.599348	1.03342e-21	5.13749e-21
Chst3	Het	-0.118245	0.0206056	1063797	0.400677	1.05765e-21	5.25301e-21
Ece1	Het	-0.166384	0.0462445	1591145	0.599301	1.07941e-21	5.35855e-21
Nudt22	Het	0.0661115	0.0397541	1064032	0.400765	1.14858e-21	5.69658e-21
Arcn1	Het	0.175621	0.0143189	1590608	0.599099	1.30307e-21	6.45677e-21
Cnot1	Het	0.11935	0.0155081	1590302	0.598984	1.45043e-21	7.17686e-21
Cx3cr1	Het	-0.205407	0.0572482	1589897	0.598831	1.67109e-21	8.24938e-21
Clec2d	Het	0.0589265	0.0582957	1589798	0.598794	1.72989e-21	8.53569e-21
Sik3	Het	0.111452	0.0288857	1589763	0.598781	1.75117e-21	8.62859e-21
Acss1	Het	0.177397	0.0440268	1.58936e+06	0.598627	2.01875e-21	9.92398e-21
Praf2	Het	-0.0684463	0.00340325	1065937	0.401483	2.23539e-21	1.09736e-20
AI314180	Het	0.152493	0.0598492	1589018	0.5985	2.2707e-21	1.11418e-20
Pfas	Het	-0.0148176	0.0123195	1588808	0.598421	2.44292e-21	1.19702e-20
Ciart	Het	-0.0397582	0.0134046	1066303	0.401621	2.5391e-21	1.24357e-20
Ttc39b	Het	0.341705	0.0160294	1588643	0.598359	2.58724e-21	1.26656e-20
Lamb1	Het	-0.0581861	0.000442705	1066376	0.401648	2.60439e-21	1.27437e-20
Wdsub1	Het	0.0489509	0.0122983	1.58831e+06	0.598235	2.90014e-21	1.41646e-20
Stat6	Het	0.182883	0.0822999	1588032	0.598129	3.19897e-21	1.55954e-20
Trp53i13	Het	-0.0516978	0.00205146	1067116	0.401927	3.36748e-21	1.63942e-20
Arl8a	Het	0.389569	0.0746138	1587879	0.598071	3.37333e-21	1.64151e-20
Gtf2e1	Het	0.0284416	0.0134246	1067250	0.401977	3.52761e-21	1.71501e-20
March8	Het	0.385594	0.0120469	1587574	0.597956	3.74942e-21	1.8195e-20
Poldip3	Het	0.0334648	0.0225958	1.58741e+06	0.597894	3.97194e-21	1.92483e-20
Zdhhc17	Het	0.00780586	0.0233064	1587399	0.59789	3.98364e-21	1.92962e-20
Ppp2r1b	Het	0.211919	0.00884642	1587294	0.597851	4.13106e-21	2.00011e-20
Lrba	Het	-0.113679	0.0101934	1587201	0.597816	4.26613e-21	2.06456e-20
Glb1	Het	0.0802392	0.00911795	1587021	0.597748	4.54008e-21	2.19313e-20
Hars2	Het	0.0163109	0.0233752	1.06807e+06	0.402287	4.68755e-21	2.2623e-20
Fuom	Het	0.237342	0.00881925	1068277	0.402364	5.03236e-21	2.4276e-20
Fam126a	Het	0.285172	0.016751	1586660	0.597612	5.143e-21	2.47985e-20
Tmem8	Het	-0.0376827	0.0232631	1586423	0.597523	5.58122e-21	2.68625e-20
Mcm2	Het	-0.0646209	0.000141845	1.58594e+06	0.59734	6.5952e-21	3.16707e-20
Tmed7	Het	0.235929	0.0200711	1585594	0.597211	7.42501e-21	3.56071e-20
Slc8b1	Het	0.176268	0.0458468	1585246	0.597079	8.36798e-21	4.00928e-20
Hic2	Het	0.28133	0.0731055	1585207	0.597065	8.48077e-21	4.06148e-20
Gba	Het	0.296901	0.0141046	1585168	0.59705	8.59507e-21	4.11435e-20
Gm6563	Het	-0.0129174	0.00445016	1585111	0.597029	8.76486e-21	4.19184e-20
Smad6	Het	-0.141901	0.0225812	1585019	0.596994	9.04593e-21	4.32431e-20
Zfp518b	Het	0.0248401	0.00535897	1070062	0.403037	9.30077e-21	4.44011e-20
Pitpnc1	Het	-0.214857	0.0653548	1584806	0.596914	9.73135e-21	4.64148e-20
Dcp1a	Het	0.0585901	0.0154196	1584779	0.596904	9.82182e-21	4.68252e-20
Kif1c	Het	0.221395	0.0721545	1584725	0.596883	1.00053e-20	4.76354e-20
Wdr81	Het	0.138512	0.0107553	1584415	0.596766	1.11259e-20	5.28279e-20
Znrf2	Het	0.317429	0.0529011	1584357	0.596745	1.13489e-20	5.38385e-20
2700049A03Rik	Het	-0.0122173	0.0104161	1070977	0.403381	1.2722e-20	6.02715e-20
Cdk2	Het	0.0623303	0.004371	1583976	0.596601	1.2928e-20	6.12198e-20
Gpsm2	Het	-0.0150346	0.0367977	1071251	0.403484	1.39701e-20	6.60957e-20
Dock2	Het	0.0707769	0.0788887	1583644	0.596476	1.44799e-20	6.84462e-20
Enthd2	Het	0.0396794	0.018489	1071893	0.403726	1.73887e-20	8.18669e-20
Agps	Het	0.378259	0.0509806	1583104	0.596273	1.74065e-20	8.19142e-20
Fyn	Het	-0.179865	0.0666624	1.58301e+06	0.596238	1.79573e-20	8.44687e-20
Ccr5	Het	-0.0778228	0.0353025	1582919	0.596203	1.85379e-20	8.71613e-20
Cnot7	Het	0.0714896	0.00111098	1582897	0.596195	1.86772e-20	8.77772e-20
Pygo2	Het	0.57059	0.0339786	1582873	0.596186	1.88304e-20	8.84577e-20
Tango2	Het	0.0718721	0.0023377	1582797	0.596157	1.93236e-20	9.0694e-20
Crk	Het	0.220232	0.0108937	1582697	0.596119	1.9992e-20	9.37481e-20
Rtn2	Het	-0.0205631	0.0109973	1072386	0.403912	2.05642e-20	9.63456e-20
Dip2a	Het	0.286358	0.0328885	1582541	0.596061	2.10807e-20	9.87221e-20
Styx	Het	0.0182569	0.000278106	1072468	0.403943	2.11453e-20	9.89807e-20
Ralgapb	Het	0.0515226	0.00670362	1582397	0.596006	2.21376e-20	1.03351e-19
Rbm8a2	Het	0.00286081	0.000777293	1581932	0.595831	2.59212e-20	1.20802e-19
Alg10b	Het	0.0178091	0.00807016	1073296	0.404255	2.80033e-20	1.3039e-19
Spin1	Het	0.105538	0.0658933	1581672	0.595733	2.83085e-20	1.31753e-19
Nlrx1	Het	0.458956	0.0356462	1581536	0.595682	2.96425e-20	1.37841e-19
Rbm47	Het	0.250109	0.0279608	1581469	0.595657	3.03224e-20	1.40878e-19
Pmm1	Het	-0.0612004	0.0179582	1073592	0.404366	3.09547e-20	1.43753e-19
Itgb5	Het	0.3803	0.0842615	1580586	0.595324	4.08618e-20	1.88767e-19
Adgre5	Het	-0.478099	0.103515	1580509	0.595295	4.19366e-20	1.93479e-19
Usp37	Het	0.00341502	0.0222788	1580042	0.595119	4.9081e-20	2.25751e-19
Fbxo38	Het	0.112515	0.0783174	1579816	0.595034	5.2958e-20	2.43056e-19
Mllt4	Het	0.373611	0.140645	1579654	0.594973	5.59219e-20	2.56436e-19
Sun1	Het	0.0188433	0.0287983	1579374	0.594868	6.14361e-20	2.81478e-19
Areg	Het	0.172755	0.214963	1075714	0.405165	6.32777e-20	2.8979e-19
Hopx	Het	-0.118503	0.0261468	1579274	0.59483	6.3533e-20	2.90833e-19
Grk5	Het	0.144255	0.0874186	1579254	0.594823	6.39608e-20	2.92665e-19
Ythdf3	Het	0.164542	0.00647834	1.5789e+06	0.594688	7.21061e-20	3.29365e-19
Micu2	Het	0.0373973	0.00464936	1578734	0.594627	7.61396e-20	3.47489e-19
Pacs1	Het	-0.0651319	0.00213254	1578617	0.594583	7.9181e-20	3.61059e-19
Patz1	Het	-0.0707016	0.0118603	1578537	0.594553	8.13294e-20	3.70695e-19
Fbxo18	Het	0.191642	0.0142212	1578307	0.594466	8.78323e-20	3.99819e-19
Zkscan17	Het	-0.00166836	0.0121406	1578096	0.594386	9.42486e-20	4.28657e-19
Rab11fip1	Het	0.496879	0.0255194	1.57783e+06	0.594287	1.02915e-19	4.67471e-19
Mapre3	Het	0.150628	0.00333276	1077252	0.405745	1.05858e-19	4.80424e-19
Slx4	Het	0.0385672	0.00367636	1.0773e+06	0.405762	1.07512e-19	4.87724e-19
Hsd17b11	Het	0.177942	0.000249832	1.57758e+06	0.594191	1.1205e-19	5.08093e-19
Ube2r2	Het	0.0515541	0.0564507	1577352	0.594106	1.20794e-19	5.46569e-19
Chfr	Het	-0.0168684	0.0130547	1577282	0.59408	1.23643e-19	5.58981e-19
Prex1	Het	0.204375	0.0019077	1577133	0.594024	1.29929e-19	5.86901e-19
Zfand3	Het	0.236875	0.0123331	1.57712e+06	0.594019	1.30514e-19	5.89041e-19
Gdpd3	Het	0.365921	0.0755032	1576983	0.593967	1.36577e-19	6.15879e-19
Alkbh7	Het	-0.0515947	0.00525806	1078198	0.406101	1.45048e-19	6.53519e-19
Setx	Het	-0.0605327	0.00933165	1576659	0.593845	1.52106e-19	6.84443e-19
Snap29	Het	0.0650974	0.0526566	1.57631e+06	0.593714	1.70702e-19	7.66816e-19
Ranbp9	Het	0.161133	0.0495447	1576251	0.593692	1.74161e-19	7.82026e-19
Chchd5	Het	0.0908661	0.00121803	1.07897e+06	0.40639	1.87181e-19	8.39419e-19
Dnajc2	Het	0.0800071	0.031695	1575931	0.593571	1.93646e-19	8.67675e-19
Wdr83	Het	-0.0306976	0.0112521	1.07911e+06	0.406443	1.96066e-19	8.78146e-19
1810030O07Rik	Het	0.136391	0.00499225	1575581	0.593439	2.17429e-19	9.70949e-19
Tfip11	Het	-0.00987252	0.0128934	1079462	0.406577	2.20543e-19	9.8361e-19
Dennd4c	Het	0.265446	0.0116774	1575534	0.593421	2.20835e-19	9.84497e-19
Poc1a	Het	-0.00955092	0.0164279	1.07949e+06	0.406587	2.2241e-19	9.91103e-19
Primpol	Het	0.0199907	0.0223	1079573	0.406619	2.28787e-19	1.01866e-18
Peli2	Het	0.391133	0.0402447	1575421	0.593379	2.29241e-19	1.02025e-18
Gemin6	Het	0.0228528	0.0383583	1079734	0.406679	2.41288e-19	1.07287e-18
Hus1	Het	0.0248316	0.0110845	1079991	0.406776	2.62655e-19	1.16651e-18
Klhl15	Het	0.0159808	0.000522761	1080188	0.40685	2.80291e-19	1.24223e-18
Wdfy3	Het	0.558614	0.0110465	1574690	0.593104	2.91793e-19	1.29212e-18
Mctp2	Het	0.0511866	0.026114	1080414	0.406936	3.01966e-19	1.33605e-18
Erc1	Het	-0.0132293	0.000406937	1080592	0.407003	3.20197e-19	1.41553e-18
4930455G09Rik	Het	0.0898424	0.0157985	1574233	0.592931	3.39179e-19	1.49882e-18
Ets2	Het	0.261404	0.0551423	1574066	0.592869	3.58329e-19	1.58014e-18
Sik2	Het	0.0521991	0.00355759	1.08095e+06	0.407137	3.60159e-19	1.58755e-18
Trim23	Het	0.0259519	0.00917589	1081245	0.407249	3.96881e-19	1.74651e-18
Enho	Het	0.0495484	0.0241042	1081399	0.407307	4.1746e-19	1.83478e-18
Gk5	Het	0.105031	0.0771626	1081647	0.4074	4.52837e-19	1.98779e-18
Tardbp	Het	0.141079	0.0204726	1572699	0.592354	5.60967e-19	2.45632e-18
1810043G02Rik	Het	0.0450556	0.00758192	1082369	0.407672	5.73579e-19	2.50947e-18
Cxx1b	Het	-0.150832	0.0516501	1572484	0.592273	6.01806e-19	2.63079e-18
Bach1	Het	0.421336	0.0214777	1572467	0.592266	6.05158e-19	2.64435e-18
D15Ertd621e	Het	0.375316	0.00412876	1572393	0.592238	6.19963e-19	2.70792e-18
Strn4	Het	0.0124902	0.0315195	1572353	0.592223	6.28115e-19	2.7424e-18
Prr5l	Het	0.373266	0.00151002	1572127	0.592138	6.76199e-19	2.94747e-18
Zw10	Het	0.00704896	0.0482441	1571684	0.591971	7.81243e-19	3.39555e-18
Nop58	Het	-0.0382297	0.0033521	1571615	0.591945	7.98995e-19	3.46985e-18
Xpr1	Het	0.285582	0.0281512	1571183	0.591783	9.19549e-19	3.98521e-18
Sec24c	Het	0.131225	0.0276743	1571119	0.591759	9.38874e-19	4.06564e-18
Fbxo45	Het	0.0985607	0.00651942	1570988	0.591709	9.7969e-19	4.23891e-18
Gid4	Het	0.0451726	0.00856982	1570948	0.591694	9.92499e-19	4.29258e-18
Nup98	Het	0.0146822	0.0154934	1084127	0.408334	1.01696e-18	4.39659e-18
Rasa4	Het	-0.0981551	0.0124123	1570801	0.591639	1.04101e-18	4.49686e-18
Kdm2a	Het	0.0532872	0.00800759	1570632	0.591575	1.09967e-18	4.74835e-18
Suv39h1	Het	-0.0573188	0.0218921	1570418	0.591495	1.17867e-18	5.08114e-18
Phka1	Het	0.0681599	0.0378604	1084669	0.408538	1.21236e-18	5.22213e-18
Nr4a1	Het	0.050365	0.195558	1570259	0.591435	1.24096e-18	5.34316e-18
2810417H13Rik	Het	-0.102045	0.0226586	1084932	0.408637	1.32011e-18	5.6793e-18
Fosb	Het	0.559232	0.252016	1569666	0.591211	1.50333e-18	6.45704e-18
Ppp2ca	Het	0.213992	0.163112	1569395	0.591109	1.64079e-18	7.03888e-18
Igf2r	Het	-0.139949	0.0291213	1569284	0.591067	1.70061e-18	7.29256e-18
Lif	Het	0.112994	0.0560867	1085744	0.408943	1.71604e-18	7.35573e-18
9930021J03Rik	Het	0.0874707	0.0477512	1569231	0.591047	1.72993e-18	7.41227e-18
Rab11fip5	Het	0.182502	0.00933744	1.56915e+06	0.591018	1.7737e-18	7.59367e-18
Plec	Het	0.067553	0.0105577	1569072	0.590988	1.82091e-18	7.78949e-18
Abcb8	Het	-0.030468	0.0122761	1085963	0.409026	1.84156e-18	7.87466e-18
Fbn1	Het	-0.0540646	0.0075099	1085996	0.409038	1.86125e-18	7.95241e-18
Cbl	Het	0.352256	0.0884138	1.56896e+06	0.590946	1.8863e-18	8.05293e-18
Gak	Het	0.320793	0.0147176	1568760	0.59087	2.01339e-18	8.57821e-18
Lxn	Het	0.117628	0.00904765	1086826	0.409351	2.43077e-18	1.03274e-17
D930016D06Rik	Het	0.0386105	0.0173977	1087235	0.409505	2.77162e-18	1.17566e-17
Hotairm1	Het	-0.0682618	0.00165071	1087241	0.409507	2.77695e-18	1.17745e-17
Daam2	Het	-0.020217	0.0032286	1087522	0.409613	3.03855e-18	1.28579e-17
Pde6d	Het	-0.00680834	0.00317874	1567433	0.59037	3.08264e-18	1.30393e-17
Dusp22	Het	0.0929559	0.0163562	1567424	0.590367	3.09154e-18	1.30717e-17
Topbp1	Het	-0.0024406	0.0184089	1.56738e+06	0.590349	3.1379e-18	1.32624e-17
Plbd2	Het	0.0259449	0.0292693	1567357	0.590342	3.15855e-18	1.33444e-17
Adam22	Het	0.19553	0.0172314	1567334	0.590333	3.18189e-18	1.34376e-17
Sel1l	Het	0.43273	0.0632232	1.56718e+06	0.590274	3.34417e-18	1.41061e-17
Fads6	Het	-0.0169104	0.0100625	1088189	0.409864	3.76091e-18	1.58449e-17
Clint1	Het	-0.120662	0.0258365	1566723	0.590103	3.86807e-18	1.6277e-17
Slc38a2	Het	-0.0688833	0.001691	1566640	0.590072	3.97191e-18	1.67006e-17
Ubr2	Het	0.0109485	0.0260762	1566586	0.590051	4.04093e-18	1.69774e-17
Slc30a5	Het	0.0308587	0.0221428	1566560	0.590041	4.07459e-18	1.70984e-17
Zrsr1	Het	0.0844741	0.0246102	1566461	0.590004	4.2053e-18	1.76399e-17
Rab12	Het	0.138446	0.0469512	1566344	0.58996	4.36511e-18	1.82958e-17
Tle2	Het	-0.00305119	0.00365304	1088700	0.410056	4.42675e-18	1.85468e-17
Wdr3	Het	0.0405341	0.0594296	1.56623e+06	0.589918	4.52443e-18	1.8926e-17
Plxna1	Het	0.200062	0.0763411	1566178	0.589898	4.60219e-18	1.92361e-17
Txk	Het	-0.441037	0.00986586	1.56609e+06	0.589865	4.72922e-18	1.97593e-17
Tshz2	Het	-0.0688818	0.00112918	1088972	0.410159	4.82733e-18	2.01533e-17
Alyref	Het	0.155744	0.0539615	1565730	0.589729	5.30735e-18	2.21136e-17
Rhbdf2	Het	0.158692	0.0363148	1565706	0.58972	5.34799e-18	2.22742e-17
Gm12689	Het	0.123369	0.0137989	1089614	0.410401	5.92025e-18	2.45995e-17
Ankrd13b	Het	0.117533	0.0324855	1089961	0.410531	6.60921e-18	2.74084e-17
Ptpn11	Het	0.145341	0.0803617	1565005	0.589456	6.68083e-18	2.76945e-17
Wdfy4	Het	0.319185	0.0246763	1564806	0.589381	7.11564e-18	2.94508e-17
Bckdhb	Het	0.292056	0.0314909	1090411	0.410701	7.62164e-18	3.14835e-17
Dck	Het	0.0519263	0.0154325	1.56408e+06	0.589108	8.9507e-18	3.68441e-17
Prkce	Het	-0.0944538	0.0507384	1563950	0.589058	9.32714e-18	3.83639e-17
Aard	Het	-0.0645941	0.0049701	1563889	0.589035	9.50842e-18	3.90943e-17
Nckap1l	Het	0.226798	0.0252803	1563583	0.58892	1.04716e-17	4.29543e-17
Deptor	Het	0.339894	0.00148413	1563237	0.58879	1.1677e-17	4.78248e-17
Neurl4	Het	0.105406	0.0121318	1091865	0.411249	1.20578e-17	4.9289e-17
Dcaf5	Het	0.0640005	0.0290431	1561939	0.588301	1.75487e-17	7.12932e-17
Tmem106b	Het	0.104109	0.0386522	1.5619e+06	0.588286	1.77725e-17	7.21749e-17
Trim41	Het	0.268452	0.0125507	1.56186e+06	0.588272	1.79795e-17	7.29594e-17
Aatk	Het	0.173088	0.0134703	1093193	0.411749	1.82887e-17	7.41572e-17
Eif1ad	Het	0.0887913	0.0559009	1.56168e+06	0.588205	1.90089e-17	7.70478e-17
Mthfr	Het	0.0175328	0.0419038	1093332	0.411801	1.91012e-17	7.73925e-17
Tshz1	Het	0.0460183	0.00155873	1561605	0.588175	1.94811e-17	7.89015e-17
Cog7	Het	0.164155	0.0402685	1561506	0.588138	2.00932e-17	8.13494e-17
Ier5l	Het	-0.101117	0.0285867	1560935	0.587923	2.40123e-17	9.69496e-17
Naf1	Het	0.0876852	0.00598133	1560880	0.587902	2.44274e-17	9.85574e-17
Zfp874b	Het	0.00870821	0.00157571	1094328	0.412176	2.60624e-17	1.04994e-16
Sppl2a	Het	0.418699	0.0115501	1560622	0.587805	2.64712e-17	1.066e-16
Csf1r	Het	-0.0193203	0.126635	1560468	0.587747	2.77706e-17	1.11748e-16
Mettl20	Het	-0.0986552	0.00401588	1094597	0.412278	2.83378e-17	1.13987e-16
Neurl1b	Het	0.442238	0.0146631	1560133	0.587621	3.08185e-17	1.23777e-16
Dclre1b	Het	0.11901	0.0174167	1560082	0.587602	3.13106e-17	1.25706e-16
Lpgat1	Het	0.00541185	0.0522734	1559868	0.587521	3.34613e-17	1.34188e-16
Dgke	Het	0.0839104	0.0115797	1559701	0.587458	3.52404e-17	1.41215e-16
Pi4k2a	Het	0.279145	0.0008479	1559496	0.587381	3.75522e-17	1.50251e-16
Yaf2	Het	0.0758653	0.0198203	1559440	0.58736	3.82093e-17	1.52765e-16
Akirin2	Het	0.174771	0.0786324	1559389	0.58734	3.88176e-17	1.55021e-16
Dsel	Het	0.0236352	0.016622	1095629	0.412666	3.90346e-17	1.5577e-16
Slc36a1	Het	0.305856	0.0138638	1559078	0.587223	4.27393e-17	1.70169e-16
Rasd1	Het	-0.0738294	0.00557393	1096014	0.412811	4.39726e-17	1.74948e-16
Ric1	Het	0.363602	0.096041	1.55875e+06	0.587101	4.72479e-17	1.87626e-16
Tacc1	Het	0.0673707	0.00682529	1558727	0.587091	4.76362e-17	1.89097e-16
Tmem181a	Het	0.142685	0.0208602	1558703	0.587082	4.79905e-17	1.90432e-16
Zbtb1	Het	0.044092	0.00614226	1.55869e+06	0.587079	4.81166e-17	1.90861e-16
Zfx	Het	0.139874	0.0456264	1558527	0.587016	5.06697e-17	2.00837e-16
Arf6	Het	-0.0166907	0.115048	1557845	0.586759	6.25183e-17	2.47245e-16
Zfp777	Het	0.00396661	0.004559	1557765	0.586729	6.40759e-17	2.53121e-16
Eri3	Het	-0.00958102	0.00462003	1557661	0.58669	6.61581e-17	2.61249e-16
Rpl13-ps3	Het	-0.229859	0.0495324	1557646	0.586684	6.64639e-17	2.62359e-16
Tbc1d2b	Het	0.00885814	0.0416045	1.55739e+06	0.586587	7.19578e-17	2.83728e-16
Arrdc3	Het	-0.00892014	0.0810771	1557361	0.586577	7.25457e-17	2.85833e-16
Fbxl3	Het	0.183276	0.0372458	1557175	0.586507	7.68076e-17	3.02175e-16
Mllt6	Het	-0.105942	0.0184636	1557066	0.586466	7.94189e-17	3.12332e-16
Frmd6	Het	-0.0713489	0.0452442	1556914	0.586408	8.32071e-17	3.27108e-16
Usp1	Het	0.0836009	0.0433582	1556663	0.586314	8.98563e-17	3.52855e-16
Slc38a10	Het	0.0407881	0.00366658	1556636	0.586304	9.06021e-17	3.55651e-16
Bloc1s5	Het	0.0442851	0.0278143	1556500	0.586252	9.44522e-17	3.70215e-16
Pak1ip1	Het	0.020825	0.0112371	1556409	0.586218	9.7118e-17	3.80523e-16
Gemin2	Het	-0.0583912	0.00536103	1098694	0.413821	1.00225e-16	3.9226e-16
Adamts2	Het	0.09706	0.0110449	1098715	0.413829	1.0087e-16	3.9464e-16
Rubcn	Het	-0.0329529	0.0107832	1555989	0.58606	1.10415e-16	4.31027e-16
Gm12942	Het	0.00135667	0.0469532	1099128	0.413984	1.14429e-16	4.46201e-16
Gapvd1	Het	0.307712	0.0264419	1555782	0.585982	1.17614e-16	4.58283e-16
Adrbk2	Het	-0.0301582	0.0173031	1555771	0.585978	1.18009e-16	4.59484e-16
Ldoc1l	Het	0.0718636	0.0557965	1099373	0.414076	1.23305e-16	4.7993e-16
1700037H04Rik	Het	0.212152	0.0286096	1555616	0.585919	1.2372e-16	4.81364e-16
Cdc14b	Het	0.278985	0.0394033	1555577	0.585905	1.25199e-16	4.8694e-16
Clcn6	Het	0.0925548	0.0172288	1099440	0.414102	1.25849e-16	4.89289e-16
Prrt1	Het	0.0434653	0.0175195	1.09947e+06	0.414113	1.26985e-16	4.93525e-16
Rpl9-ps6	Het	-0.278075	0.0640961	1555491	0.585872	1.28522e-16	4.99316e-16
Vps9d1	Het	0.0221642	0.0221294	1099559	0.414147	1.30495e-16	5.06792e-16
Slc35b2	Het	0.100793	0.0432754	1555433	0.58585	1.30813e-16	5.07842e-16
Tbc1d10b	Het	0.236289	0.037929	1555385	0.585832	1.32739e-16	5.14753e-16
Pvrl1	Het	-0.0530941	0.0530827	1.55538e+06	0.58583	1.33042e-16	5.1574e-16
Arsa	Het	0.13219	0.0562085	1.55525e+06	0.585782	1.38286e-16	5.3556e-16
Prkx	Het	0.111012	0.0348353	1555245	0.58578	1.38518e-16	5.36179e-16
E330009J07Rik	Het	-0.0264957	0.0225273	1099871	0.414264	1.43493e-16	5.54829e-16
Ptprd	Het	-0.0432328	0.000174306	1099959	0.414297	1.47384e-16	5.69668e-16
Ecd	Het	0.0152966	0.0221453	1554944	0.585666	1.51795e-16	5.86499e-16
Tollip	Het	0.209476	0.00630283	1554783	0.585606	1.59403e-16	6.15224e-16
Pfkfb3	Het	0.0671656	0.00625143	1554727	0.585585	1.62137e-16	6.25547e-16
Tgfb2	Het	0.0925719	0.0270644	1100318	0.414432	1.64367e-16	6.33458e-16
Kctd12	Het	0.0493293	0.0275419	1554683	0.585568	1.64318e-16	6.33458e-16
Atp6v0a1	Het	0.386714	0.0190068	1554664	0.585561	1.65268e-16	6.36697e-16
Vps37a	Het	0.231023	0.0044223	1554473	0.585489	1.75128e-16	6.73458e-16
Bad	Het	0.0826122	0.0349684	1100589	0.414534	1.78452e-16	6.8599e-16
Cd300ld	Het	0.0690369	0.0812303	1554402	0.585462	1.7894e-16	6.87615e-16
Mcm3	Het	0.0399615	0.0353821	1.55433e+06	0.585436	1.82694e-16	7.01788e-16
Gm13546	Het	0.325891	0.0294462	1554268	0.585412	1.86357e-16	7.15598e-16
Trak1	Het	0.00344531	0.0196211	1553914	0.585278	2.07442e-16	7.94831e-16
Mapre2	Het	0.126566	0.046136	1553697	0.585197	2.21512e-16	8.469e-16
C530008M17Rik	Het	0.741397	0.171893	1101360	0.414825	2.25361e-16	8.60994e-16
Cbfa2t2	Het	0.0199849	0.0278241	1.10171e+06	0.414958	2.50673e-16	9.55972e-16
Slc7a1	Het	0.0260001	0.023222	1552849	0.584877	2.86099e-16	1.08794e-15
Rcc2	Het	-0.0202084	0.00429092	1552679	0.584813	3.01123e-16	1.14425e-15
Epn2	Het	-0.0840031	0.0398241	1552620	0.584791	3.06517e-16	1.16391e-15
Uhrf1bp1l	Het	0.0053894	0.0227377	1552511	0.58475	3.16733e-16	1.20098e-15
Mpnd	Het	-0.10757	0.00870306	1102560	0.415277	3.23568e-16	1.22557e-15
Sgk3	Het	0.22482	0.113713	1552294	0.584668	3.38082e-16	1.27917e-15
Fam71e1	Het	-0.0232462	0.0032436	1102905	0.415407	3.58903e-16	1.35601e-15
Ppfibp2	Het	0.0373648	0.0119532	1.10326e+06	0.41554	3.98932e-16	1.50564e-15
Trim3	Het	0.0110943	0.0392205	1103280	0.415548	4.01631e-16	1.51528e-15
Strip1	Het	-0.00202615	0.0130182	1551692	0.584441	4.05015e-16	1.52751e-15
Fads1	Het	-0.108618	0.000449932	1103716	0.415712	4.5764e-16	1.72168e-15
Dync1h1	Het	0.292076	0.0487943	1550964	0.584167	5.03579e-16	1.8878e-15
Fahd1	Het	0.0245704	0.0397526	1104042	0.415835	5.04483e-16	1.89051e-15
Tnfrsf23	Het	0.248309	0.0696925	1550823	0.584114	5.25236e-16	1.9662e-15
Haao	Het	-0.0954973	0.0190061	1550777	0.584097	5.32498e-16	1.99268e-15
Fes	Het	0.196049	0.0439104	1550623	0.584039	5.57538e-16	2.08564e-15
Fnbp1	Het	0.182686	0.0740052	1550463	0.583979	5.84782e-16	2.18601e-15
Dexi	Het	-0.0044902	0.0654734	1550419	0.583962	5.92501e-16	2.21252e-15
Gm14418	Het	0.0240498	0.0197076	1104886	0.416153	6.48841e-16	2.41693e-15
Lpcat2	Het	-0.0856847	0.111757	1549983	0.583798	6.7463e-16	2.51123e-15
Hdgfrp3	Het	-0.0950883	0.00389396	1105211	0.416275	7.14688e-16	2.6566e-15
Vangl1	Het	-0.0456256	0.00106789	1105259	0.416293	7.24955e-16	2.69193e-15
Irgm2	Het	-0.0344167	0.00374985	1.10536e+06	0.416332	7.47147e-16	2.77141e-15
Fmn1	Het	0.135769	0.0655936	1105619	0.416429	8.06734e-16	2.9893e-15
Gata2	Het	-0.162602	0.0210967	1.5491e+06	0.583465	8.77214e-16	3.24704e-15
Lactb	Het	0.117832	0.00578965	1548969	0.583416	9.11518e-16	3.37166e-15
Gm13212	Het	0.142237	0.00151698	1548932	0.583402	9.2156e-16	3.40761e-15
2310040G24Rik	Het	0.0489855	0.0200685	1106328	0.416696	9.95262e-16	3.67372e-15
Gm16973	Het	0.0223453	0.00912253	1106410	0.416727	1.01969e-15	3.76126e-15
Ercc1	Het	-0.0620975	0.00713052	1106482	0.416754	1.04162e-15	3.83949e-15
Ankrd46	Het	-0.0177255	0.00236855	1547960	0.583036	1.22813e-15	4.52067e-15
Tbl1xr1	Het	0.245618	0.0241839	1547915	0.583019	1.24453e-15	4.5792e-15
Zscan22	Het	0.0246947	0.0426482	1547722	0.582946	1.31735e-15	4.83563e-15
Wwc1	Het	-0.0928847	0.00325287	1107655	0.417196	1.47191e-15	5.38802e-15
Tusc1	Het	0.312368	0.0518488	1547317	0.582794	1.48408e-15	5.42881e-15
Mlxip	Het	0.0335123	0.0475107	1.54675e+06	0.582579	1.75368e-15	6.38851e-15
Hdac7	Het	-0.19162	0.0685425	1546643	0.58254	1.80877e-15	6.58013e-15
2300009A05Rik	Het	-0.00329158	0.00408688	1546490	0.582482	1.89171e-15	6.87003e-15
Cd80	Het	0.12522	0.0568758	1546329	0.582421	1.98302e-15	7.19671e-15
Smad5	Het	0.0534195	0.0357314	1545916	0.582266	2.23759e-15	8.10667e-15
Homer1	Het	0.249793	0.0479771	1.54573e+06	0.582196	2.36285e-15	8.55168e-15
Ube2z	Het	0.221212	0.0102576	1545552	0.582129	2.48846e-15	8.99092e-15
Lasp1	Het	0.250667	0.0196509	1545381	0.582064	2.61568e-15	9.44091e-15
Fgl2	Het	-0.312672	0.0529448	1.54535e+06	0.582052	2.64058e-15	9.52751e-15
Rfwd3	Het	0.0866779	0.0280762	1.54535e+06	0.582051	2.64289e-15	9.53259e-15
Fpgs	Het	0.039451	0.00193511	1109896	0.41804	2.83549e-15	1.01995e-14
G2e3	Het	0.0627859	0.0192281	1110022	0.418087	2.94139e-15	1.05768e-14
Tbc1d31	Het	0.094036	0.0222725	1544903	0.581884	3.00627e-15	1.08028e-14
Pcca	Het	-0.0320201	0.0192331	1544817	0.581852	3.0824e-15	1.10688e-14
Ddi2	Het	0.442503	0.00875458	1544797	0.581844	3.10038e-15	1.11296e-14
Galnt4	Het	0.122612	0.05291	1544552	0.581752	3.32913e-15	1.19224e-14
Adnp2	Het	0.0362087	0.00102181	1110491	0.418264	3.37096e-15	1.20641e-14
Arl10	Het	0.0135767	0.0265166	1110497	0.418266	3.37684e-15	1.2081e-14
Nfix	Het	0.390351	0.0648759	1.54449e+06	0.581727	3.39305e-15	1.21349e-14
Zfp36l1	Het	-0.562906	0.042252	1544398	0.581694	3.48134e-15	1.24465e-14
Ppp6r3	Het	0.0603606	0.0334014	1.54431e+06	0.58166	3.57396e-15	1.27647e-14
Fth1	Het	4.38848	1.0268	1544255	0.58164	3.6288e-15	1.29518e-14
Mtmr10	Het	0.14585	0.0906809	1544115	0.581588	3.77912e-15	1.34838e-14
Armc7	Het	0.0553997	0.0294436	1.54396e+06	0.581529	3.95442e-15	1.4095e-14
Tbx3	Het	-0.0872412	0.0322684	1543940	0.581522	3.97567e-15	1.41611e-14
Mirt1	Het	-0.149278	0.0233076	1543941	0.581522	3.97451e-15	1.41611e-14
Ccdc71l	Het	0.222667	0.0321095	1.54385e+06	0.581486	4.08477e-15	1.45302e-14
Vps52	Het	0.126502	0.0175667	1.54382e+06	0.581477	4.11324e-15	1.46266e-14
Tspyl1	Het	0.0267207	0.0276543	1.54381e+06	0.581472	4.12994e-15	1.4681e-14
Manba	Het	0.375196	0.0388948	1.54355e+06	0.581373	4.45511e-15	1.58316e-14
Cep164	Het	0.024124	0.0084835	1.11147e+06	0.418631	4.47059e-15	1.58813e-14
Tln1	Het	-0.061416	0.053615	1543516	0.581362	4.49456e-15	1.59557e-14
Tmem263	Het	0.00486268	0.0519057	1543444	0.581335	4.58907e-15	1.62803e-14
Ahi1	Het	-0.0246062	0.0239148	1111636	0.418695	4.69637e-15	1.66553e-14
Cxcl1	Het	0.561375	0.327142	1111875	0.418785	5.03186e-15	1.78272e-14
Vav3	Het	-0.0308201	0.00693177	1542667	0.581042	5.742e-15	2.03091e-14
Ddx6	Het	0.21918	0.0727946	1542607	0.58102	5.84205e-15	2.06561e-14
Ptk2	Het	-0.0785662	0.0262855	1542537	0.580993	5.96095e-15	2.10695e-14
Ppp2r5a	Het	0.183959	0.0630332	1542535	0.580992	5.96438e-15	2.10746e-14
Myo1g	Het	-0.0859785	0.0219056	1542339	0.580919	6.31032e-15	2.22894e-14
Gid8	Het	0.0924417	0.0165362	1.5422e+06	0.580865	6.57604e-15	2.32125e-14
Tnfaip3	Het	0.0393631	0.186534	1.54213e+06	0.580841	6.69423e-15	2.36218e-14
1600002K03Rik	Het	-0.0354704	0.00891088	1113174	0.419275	7.312e-15	2.57588e-14
Hspbp1	Het	0.0502313	0.0179386	1541623	0.580649	7.75023e-15	2.72572e-14
Ganab	Het	0.0848014	0.00985001	1541577	0.580632	7.85307e-15	2.76097e-14
Lhfpl2	Het	0.589035	0.0501934	1541516	0.580609	7.99152e-15	2.80871e-14
Vopp1	Het	0.2628	0.00755809	1541367	0.580553	8.33988e-15	2.9292e-14
Ampd2	Het	0.130334	0.0648226	1541121	0.58046	8.94801e-15	3.13967e-14
Cep295	Het	-0.0827772	0.0266221	1541060	0.580437	9.10544e-15	3.19279e-14
Trim30a	Het	0.0372848	0.0736701	1541020	0.580422	9.21014e-15	3.22843e-14
Stard8	Het	-0.0328321	0.0256656	1540992	0.580411	9.28414e-15	3.25329e-14
Myo6	Het	0.203819	0.0674105	1.54097e+06	0.580402	9.34937e-15	3.27507e-14
Tcof1	Het	-0.0580859	0.018152	1540896	0.580375	9.54232e-15	3.34155e-14
Zbtb40	Het	0.0512956	0.0498093	1114161	0.419646	9.69894e-15	3.39303e-14
Aup1	Het	-0.0899649	0.0123719	1540785	0.580333	9.84965e-15	3.44461e-14
Zbtb4	Het	0.400436	0.0349645	1540559	0.580248	1.05058e-14	3.66923e-14
Gpr180	Het	-0.0119265	0.0297139	1540468	0.580214	1.0782e-14	3.76321e-14
Ltbr	Het	0.188006	0.0106422	1540413	0.580193	1.09524e-14	3.82015e-14
Atad3a	Het	-0.00663238	0.0136346	1114590	0.419808	1.09617e-14	3.82216e-14
Slc25a37	Het	0.0443754	0.0328036	1540219	0.58012	1.15748e-14	4.03059e-14
Fam111a	Het	0.196764	0.0229661	1540203	0.580114	1.16276e-14	4.04767e-14
Fbxo3	Het	0.0172873	0.0118755	1540179	0.580105	1.17074e-14	4.07408e-14
Spred1	Het	-0.0453511	0.00368994	1540156	0.580096	1.17843e-14	4.0995e-14
Bmpr2	Het	0.222913	0.112689	1540029	0.580049	1.2218e-14	4.24202e-14
Stx4a	Het	0.155459	0.021372	1539730	0.579936	1.33022e-14	4.61087e-14
Zfp747	Het	0.0583389	0.0195862	1539665	0.579911	1.35501e-14	4.69373e-14
Man2b1	Het	0.116071	0.0639121	1539136	0.579712	1.57443e-14	5.44489e-14
Smyd4	Het	-0.0554001	0.0279673	1.11598e+06	0.420331	1.6268e-14	5.62416e-14
Rpl37a	Het	0.0533967	0.202829	1538920	0.579631	1.67376e-14	5.78273e-14
Smg5	Het	-0.000935521	0.0309098	1116196	0.420413	1.72962e-14	5.96598e-14
Hcfc2	Het	-0.0136499	0.0240652	1538690	0.579544	1.78631e-14	6.15548e-14
Fam217b	Het	0.558854	0.0870124	1538591	0.579507	1.83701e-14	6.32609e-14
Stk10	Het	0.330752	0.0205021	1538559	0.579495	1.8537e-14	6.38149e-14
Hgs	Het	0.0836609	0.00479029	1538331	0.579409	1.97702e-14	6.79937e-14
Adrbk1	Het	0.125158	0.0196339	1538284	0.579391	2.00342e-14	6.88571e-14
Accs	Het	0.00797904	0.0111454	1116749	0.420621	2.02217e-14	6.94788e-14
Ddx17	Het	0.306046	0.117211	1538204	0.579361	2.04917e-14	7.03836e-14
Vav1	Het	0.0966678	0.0521913	1538174	0.57935	2.06659e-14	7.09358e-14
Slc4a2	Het	0.0559893	0.0322067	1.11697e+06	0.420703	2.15073e-14	7.37282e-14
Svbp	Het	0.138719	0.0652532	1537966	0.579272	2.19142e-14	7.50748e-14
BC002059	Het	0.0172768	0.00492436	1117131	0.420765	2.25215e-14	7.70304e-14
Fzd8	Het	0.0717076	0.018138	1117416	0.420872	2.44031e-14	8.32507e-14
Trmt10c	Het	-0.0123473	0.0183126	1117524	0.420913	2.51558e-14	8.57357e-14
Hlx	Het	0.0310669	0.0161571	1537385	0.579053	2.58078e-14	8.79293e-14
Aplnr	Het	-0.0291834	0.00104653	1117697	0.420978	2.64094e-14	8.99502e-14
Tmem168	Het	0.268596	0.00805599	1537197	0.578982	2.72077e-14	9.25797e-14
Snrnp70	Het	0.149938	0.0631317	1536967	0.578895	2.90222e-14	9.85638e-14
Sik1	Het	-0.157738	0.0503397	1536796	0.578831	3.0448e-14	1.0324e-13
Dpep2	Het	0.735137	0.139007	1536563	0.578743	3.2502e-14	1.10134e-13
Ift22	Het	0.0200947	0.0131359	1.11876e+06	0.421378	3.55716e-14	1.2042e-13
Ptov1	Het	0.00836477	0.0287286	1535849	0.578474	3.96828e-14	1.34166e-13
Pip5k1c	Het	0.340481	0.0115335	1535683	0.578412	4.15639e-14	1.40436e-13
Zfpm1	Het	-0.015031	0.0120012	1.53555e+06	0.578361	4.31401e-14	1.45575e-13
Tmem19	Het	0.0303307	0.0226907	1535517	0.578349	4.35326e-14	1.46853e-13
Wdr44	Het	-0.0246833	0.0142102	1119591	0.421692	4.48624e-14	1.51243e-13
Chmp3	Het	0.34731	0.0100127	1.53514e+06	0.578208	4.83036e-14	1.6274e-13
Zfp740	Het	-0.101629	0.00572361	1535118	0.578199	4.86475e-14	1.63846e-13
Ssx2ip	Het	-0.0498961	0.00829411	1534966	0.578142	5.07477e-14	1.70866e-13
Plekha3	Het	0.128561	0.0151015	1534837	0.578093	5.25998e-14	1.7682e-13
Rnf103	Het	0.11145	0.081467	1534805	0.578081	5.30694e-14	1.78229e-13
Traf6	Het	0.0788348	0.00508556	1534649	0.578022	5.54186e-14	1.85824e-13
Zfp36	Het	0.481119	0.26627	1534511	0.57797	5.75817e-14	1.92893e-13
Orc6	Het	-0.0434441	0.00997947	1534402	0.577929	5.93488e-14	1.98687e-13
4833403J16Rik	Het	-0.0945706	0.00406661	1120609	0.422075	5.953e-14	1.99231e-13
Lyrm1	Het	0.0451272	0.00867598	1120645	0.422089	6.01271e-14	2.01102e-13
Dock7	Het	0.183488	0.0431594	1534096	0.577814	6.45993e-14	2.15855e-13
Pxdn	Het	-0.0646193	0.00634177	1534077	0.577807	6.494e-14	2.16856e-13
Faap100	Het	-0.0281682	0.000184862	1.1211e+06	0.422261	6.82468e-14	2.27827e-13
Crat	Het	0.219536	0.0145447	1533876	0.577731	6.86538e-14	2.29e-13
Plxnb2	Het	-0.0270973	0.0214628	1.53366e+06	0.577648	7.29683e-14	2.43052e-13
Tifab	Het	0.262554	0.0108536	1.5336e+06	0.577628	7.40444e-14	2.46558e-13
Gpt	Het	-0.0661367	0.00560061	1121521	0.422418	7.66129e-14	2.54951e-13
Iba57	Het	0.0622512	0.000501723	1121706	0.422488	8.06252e-14	2.67797e-13
Ap4b1	Het	0.0662312	0.0277963	1532948	0.577382	8.86911e-14	2.94126e-13
Large	Het	0.210589	0.0547932	1532853	0.577346	9.10411e-14	3.01636e-13
Cep68	Het	0.0239454	0.0462714	1532815	0.577331	9.19982e-14	3.04712e-13
Arhgap39	Het	0.327272	0.0225757	1532683	0.577282	9.54003e-14	3.15881e-13
St8sia4	Het	-0.215601	0.0496338	1532462	0.577198	1.01375e-13	3.35139e-13
Nfkb1	Het	0.0252774	0.104229	1532320	0.577145	1.05406e-13	3.47815e-13
Sos2	Het	0.0803996	0.0363912	1532301	0.577138	1.05958e-13	3.49525e-13
Ephx1	Het	-0.129366	0.0227932	1531789	0.576945	1.21927e-13	4.01326e-13
Mdm1	Het	-0.078957	0.0121744	1123228	0.423061	1.22495e-13	4.02822e-13
Tox	Het	-0.164418	0.0201917	1531748	0.57693	1.23303e-13	4.05352e-13
Gm13251	Het	0.458359	0.0910939	1531554	0.576856	1.30026e-13	4.27056e-13
Trps1	Het	0.389423	0.102016	1531456	0.57682	1.33558e-13	4.38249e-13
Mgea5	Het	0.0617096	0.0777469	1531431	0.57681	1.34474e-13	4.40981e-13
Tspyl3	Het	-0.0147618	0.00820506	1123647	0.423219	1.37372e-13	4.50204e-13
Ppfia4	Het	-0.0792006	0.00613518	1123939	0.423329	1.48775e-13	4.87123e-13
Zfp217	Het	0.193785	0.00191786	1.53098e+06	0.576641	1.51996e-13	4.97207e-13
Gm8444	Het	-0.0146047	0.0170874	1530935	0.576623	1.53978e-13	5.03517e-13
Pde4dip	Het	0.246664	0.0297469	1530770	0.576561	1.61063e-13	5.25729e-13
Caml	Het	0.0522891	0.0180704	1530678	0.576527	1.65152e-13	5.38575e-13
Zfp579	Het	-0.0420113	0.0227862	1124363	0.423489	1.67006e-13	5.44456e-13
Trim33	Het	0.0112067	0.054551	1530598	0.576496	1.68789e-13	5.49761e-13
Hacd4	Het	0.222517	0.0252626	1530586	0.576492	1.69342e-13	5.51391e-13
Eif4b	Het	0.212555	0.0291332	1530041	0.576287	1.96394e-13	6.37123e-13
Zufsp	Het	-0.0470453	0.0150162	1530018	0.576278	1.97625e-13	6.40918e-13
Pias2	Het	0.03132	0.0331512	1.52999e+06	0.576266	1.99268e-13	6.4605e-13
Rnf38	Het	0.0965391	0.00873895	1.52995e+06	0.576253	2.0128e-13	6.52372e-13
Med9	Het	-0.0227047	0.00348352	1.12507e+06	0.423754	2.02266e-13	6.55367e-13
Wnk1	Het	0.0372639	0.0888245	1529805	0.576198	2.09387e-13	6.77816e-13
Zfp81	Het	-0.0150055	0.00329813	1125275	0.423832	2.1398e-13	6.92048e-13
Champ1	Het	0.0897682	0.0390226	1529677	0.57615	2.16783e-13	7.009e-13
Ptch1	Het	-0.0448702	0.0169787	1125407	0.423882	2.21775e-13	7.16603e-13
Abi3bp	Het	-0.0980456	0.00786582	1125429	0.42389	2.23101e-13	7.20668e-13
Ccny	Het	0.28406	0.00280081	1529458	0.576067	2.30036e-13	7.42617e-13
Zfp524	Het	0.0150132	0.0398546	1125901	0.424068	2.53504e-13	8.16136e-13
Uvssa	Het	-0.0462496	0.0188109	1.52895e+06	0.575874	2.64242e-13	8.50447e-13
Ccdc9	Het	-0.100454	0.0170982	1.5289e+06	0.575856	2.67691e-13	8.61284e-13
Plekhg2	Het	-0.0980596	0.00142221	1126159	0.424165	2.71807e-13	8.74261e-13
Fastkd1	Het	0.0606522	0.0588879	1126178	0.424173	2.73205e-13	8.78491e-13
1810011H11Rik	Het	0.248684	0.0163204	1528777	0.575811	2.76544e-13	8.88959e-13
Btbd10	Het	0.00757971	0.00651577	1528755	0.575802	2.78192e-13	8.93982e-13
Bcl2l11	Het	0.289223	0.0720113	1528633	0.575756	2.87502e-13	9.23029e-13
Cdc5l	Het	0.0481422	0.0156368	1528632	0.575756	2.8758e-13	9.23029e-13
Mtss1	Het	0.44604	0.123787	1528426	0.575678	3.04005e-13	9.75156e-13
Sbk1	Het	-0.0673533	0.0225347	1528268	0.575619	3.17223e-13	1.01633e-12
Fam102b	Het	0.154624	0.0121804	1528257	0.575615	3.18164e-13	1.01903e-12
Dynlt1c	Het	-0.0555689	0.0232448	1.52821e+06	0.575596	3.22433e-13	1.03208e-12
Fam76b	Het	0.0343962	0.0275807	1528168	0.575581	3.2588e-13	1.0428e-12
Tdp2	Het	-0.103328	0.00469732	1126921	0.424452	3.33779e-13	1.06775e-12
Tnfaip8	Het	0.0228956	0.0472614	1527924	0.575489	3.47987e-13	1.11185e-12
Creb1	Het	0.0667804	0.0432152	1.52786e+06	0.575466	3.53692e-13	1.12974e-12
Raver2	Het	-0.0341628	0.0338897	1527743	0.575421	3.65331e-13	1.16551e-12
Med13l	Het	0.0108632	0.0109702	1527617	0.575374	3.77903e-13	1.20453e-12
Rnf215	Het	-0.0535199	0.0254755	1527581	0.57536	3.81572e-13	1.21586e-12
Gm9843	Het	-0.216621	0.126158	1527525	0.575339	3.8735e-13	1.23353e-12
Add1	Het	0.0915825	0.0491193	1527468	0.575318	3.93319e-13	1.25216e-12
Btk	Het	0.355352	0.0372744	1527449	0.57531	3.95329e-13	1.25818e-12
1600020E01Rik	Het	-0.0452229	0.0282931	1127665	0.424733	4.076e-13	1.2949e-12
Tmco3	Het	0.136559	0.0680033	1527034	0.575154	4.41828e-13	1.40279e-12
Epm2a	Het	0.173403	0.0620733	1127975	0.424849	4.42893e-13	1.40575e-12
Dstyk	Het	0.127813	0.0150612	1526706	0.575031	4.82341e-13	1.52775e-12
Csnk1g1	Het	0.133074	0.000311915	1526570	0.574979	5.0019e-13	1.58334e-12
Whsc1	Het	0.0730746	0.0262729	1526383	0.574909	5.25795e-13	1.6624e-12
Alms1	Het	0.0212043	0.0289755	1.52588e+06	0.57472	6.00826e-13	1.89509e-12
Setd6	Het	-0.0241332	0.0198892	1525845	0.574706	6.06853e-13	1.91353e-12
Mrrf	Het	0.00610748	0.0329165	1129241	0.425326	6.20901e-13	1.9555e-12
Slc36a3os	Het	-0.0616896	0.0201354	1525689	0.574647	6.3257e-13	1.99165e-12
Triobp	Het	-0.0702486	0.0275811	1525561	0.574599	6.54467e-13	2.05815e-12
Sirpb1a	Het	0.0113239	0.00786516	1525402	0.574539	6.82706e-13	2.14377e-12
Acap2	Het	0.175172	0.0127858	1.52538e+06	0.574532	6.86251e-13	2.15426e-12
Slc9a6	Het	0.318404	0.0336018	1525024	0.574397	7.5473e-13	2.36642e-12
Serf2	Het	0.841811	0.259007	1524868	0.574338	7.86582e-13	2.46337e-12
Gna13	Het	0.174539	0.0526843	1524645	0.574254	8.34418e-13	2.61009e-12
Aoah	Het	-0.0625357	0.00122413	1524375	0.574153	8.96169e-13	2.79663e-12
Sec14l2	Het	0.152243	0.0180255	1524340	0.574139	9.04495e-13	2.82178e-12
Abhd4	Het	0.13784	0.00627876	1524335	0.574137	9.0569e-13	2.82384e-12
Elk4	Het	-0.0312015	0.0128052	1523840	0.573951	1.03206e-12	3.21029e-12
Tecpr2	Het	0.0424549	0.010237	1131195	0.426062	1.04163e-12	3.23909e-12
Chst2	Het	-0.0612015	0.00917054	1523619	0.573868	1.09393e-12	3.39773e-12
Notch2	Het	0.0435973	0.0420551	1.52343e+06	0.573798	1.14835e-12	3.56467e-12
Gfpt1	Het	0.154776	0.0166902	1523109	0.573676	1.25091e-12	3.87395e-12
Stau2	Het	0.11831	0.0581065	1131901	0.426328	1.2542e-12	3.883e-12
Uaca	Het	-0.0442326	0.00944522	1522930	0.573608	1.31109e-12	4.05794e-12
Hk2	Het	0.349921	0.092912	1.52279e+06	0.573554	1.36173e-12	4.21222e-12
Pde3b	Het	0.115102	0.0241178	1522557	0.573468	1.44576e-12	4.47083e-12
Tbxas1	Het	0.50682	0.0333652	1522244	0.57335	1.56917e-12	4.84678e-12
Tmem184b	Het	0.281029	0.0321484	1522155	0.573316	1.60611e-12	4.95653e-12
Tecpr1	Het	-0.160881	0.0387808	1522109	0.573299	1.62553e-12	5.01502e-12
Nlrc3	Het	-0.101265	0.0196088	1522025	0.573267	1.6616e-12	5.12331e-12
Suz12	Het	0.0633965	0.00770792	1521974	0.573248	1.68388e-12	5.19049e-12
Zfp516	Het	-0.0147489	0.0367334	1521972	0.573247	1.68476e-12	5.19169e-12
Mapkapk3	Het	0.0475148	0.0015182	1521826	0.573192	1.75021e-12	5.3871e-12
Surf2	Het	-0.0628256	0.00530243	1133243	0.426834	1.782e-12	5.48177e-12
Ctnnal1	Het	-0.0504447	0.000307279	1133263	0.426841	1.79132e-12	5.50884e-12
Nol12	Het	0.0721946	0.0248397	1133374	0.426883	1.84393e-12	5.66733e-12
Ehmt2	Het	0.163764	0.00246906	1521522	0.573078	1.89459e-12	5.81628e-12
Smarca4	Het	0.0255304	0.0346069	1521357	0.573016	1.97779e-12	6.06815e-12
Tacstd2	Het	-0.0394127	0.0350703	1133667	0.426993	1.99018e-12	6.10265e-12
Apopt1	Het	0.0188446	0.00823491	1133701	0.427006	2.00787e-12	6.15511e-12
Hbs1l	Het	0.0597278	0.048883	1.52043e+06	0.572668	2.51394e-12	7.6842e-12
Trim7	Het	-0.146007	0.00421919	1134730	0.427394	2.6227e-12	8.00738e-12
Tlr4	Het	0.616516	0.0496311	1520255	0.572601	2.63291e-12	8.03623e-12
Rnf130	Het	0.320235	0.0797259	1520127	0.572553	2.7216e-12	8.30454e-12
Uhmk1	Het	0.390034	0.0453559	1520059	0.572527	2.7699e-12	8.44705e-12
Ophn1	Het	0.0274812	0.0375396	1135054	0.427516	2.85204e-12	8.6875e-12
Slc25a28	Het	0.17332	0.0138792	1519663	0.572378	3.06836e-12	9.33568e-12
Dnajc28	Het	0.0276621	0.000690044	1135453	0.427666	3.1616e-12	9.61385e-12
Ehd2	Het	-0.120826	0.00743154	1135495	0.427682	3.19604e-12	9.713e-12
Ppp1r3d	Het	0.300524	0.00745325	1519450	0.572298	3.2417e-12	9.8461e-12
Zfp938	Het	0.0134402	0.0198191	1135598	0.427721	3.28207e-12	9.96586e-12
Phldb2	Het	-0.153739	0.00311269	1136025	0.427881	3.66359e-12	1.11052e-11
Kit	Het	-0.104887	0.0381899	1518889	0.572086	3.74553e-12	1.13406e-11
Mdm2	Het	0.0695266	0.0209851	1518867	0.572078	3.76678e-12	1.14017e-11
Rasgrf2	Het	0.0402631	0.00622092	1518757	0.572037	3.87481e-12	1.17085e-11
Cxcr4	Het	-0.0180608	0.0883003	1518716	0.572021	3.91585e-12	1.18292e-11
Themis2	Het	0.279608	0.0149876	1518697	0.572014	3.93501e-12	1.18837e-11
Tfcp2	Het	0.0425914	0.012924	1136536	0.428074	4.1776e-12	1.26091e-11
Stk38	Het	0.079656	0.0421644	1518432	0.571914	4.21204e-12	1.27094e-11
Aco1	Het	0.413622	0.0163509	1518356	0.571885	4.29496e-12	1.29522e-11
1810010H24Rik	Het	-0.0603603	0.00757038	1136749	0.428154	4.41215e-12	1.32943e-11
Epha4	Het	-0.0562537	0.00662474	1136760	0.428158	4.42461e-12	1.3328e-11
Fzd1	Het	0.118031	0.0561536	1518176	0.571818	4.49778e-12	1.35407e-11
Gls	Het	0.481363	0.0511322	1518106	0.571791	4.57916e-12	1.37779e-11
Ikzf5	Het	0.0163368	0.0104192	1518054	0.571772	4.64055e-12	1.39586e-11
Zfp142	Het	0.0183822	0.00376273	1137049	0.428267	4.76455e-12	1.43234e-11
Spag1	Het	-0.00416135	0.000886242	1137120	0.428294	4.8519e-12	1.45778e-11
Gpr160	Het	0.233825	0.0603995	1517658	0.571623	5.13529e-12	1.54117e-11
Hps6	Het	-0.0101842	0.0246089	1137490	0.428433	5.33317e-12	1.59874e-11
Pak1	Het	0.0121974	0.0298664	1517469	0.571551	5.38929e-12	1.61465e-11
Ubl3	Het	0.502922	0.14942	1517294	0.571485	5.63544e-12	1.68744e-11
Hap1	Het	-0.0287173	0.00369359	1137764	0.428536	5.71942e-12	1.7121e-11
Syncrip	Het	0.131447	0.0318393	1517175	0.571441	5.80907e-12	1.73747e-11
Hid1	Het	-0.0811985	0.00820657	1137859	0.428572	5.85964e-12	1.7521e-11
Fam151b	Het	0.0210303	0.000565368	1517119	0.57142	5.89259e-12	1.76145e-11
Itga7	Het	-0.0466525	0.001352	1137918	0.428594	5.94841e-12	1.77713e-11
Mcc	Het	-0.0408424	0.0376168	1517043	0.571391	6.00782e-12	1.79432e-11
Inppl1	Het	0.0579759	0.00401863	1516902	0.571338	6.22747e-12	1.8584e-11
Golt1b	Het	0.0645942	0.00782506	1516834	0.571312	6.3362e-12	1.88872e-11
Dna2	Het	0.249495	0.0627343	1516806	0.571302	6.38151e-12	1.90169e-11
Tc2n	Het	0.399787	0.0885153	1516774	0.57129	6.43368e-12	1.9167e-11
Ctsf	Het	0.162193	0.0378545	1138406	0.428778	6.73501e-12	2.00534e-11
Fh1	Het	-0.139775	0.00831095	1138433	0.428788	6.78139e-12	2.01858e-11
Vps18	Het	0.192374	0.0136124	1516376	0.57114	7.11853e-12	2.11536e-11
Rgmb	Het	0.17344	0.0901394	1138650	0.42887	7.16568e-12	2.12818e-11
Rgs5	Het	-0.0109759	0.0032518	1.13867e+06	0.428879	7.20855e-12	2.14031e-11
Pdrg1	Het	-0.0864324	0.00711397	1138793	0.428924	7.43049e-12	2.20497e-11
Stim1	Het	-0.0396303	0.00968712	1.139e+06	0.429001	7.82792e-12	2.319e-11
Cyfip2	Het	-0.289477	0.0248005	1515978	0.57099	7.87468e-12	2.3322e-11
Aip	Het	-0.105861	0.0238795	1515927	0.570971	7.97709e-12	2.36121e-11
Tm9sf2	Het	0.162631	0.0149999	1515919	0.570968	7.99327e-12	2.36468e-11
Spcs3	Het	0.165447	0.0311694	1515915	0.570966	8.00137e-12	2.36641e-11
Ist1	Het	0.274382	0.0753762	1.51579e+06	0.570918	8.26392e-12	2.44201e-11
Bahcc1	Het	-0.0345284	0.00902836	1139389	0.429148	8.64135e-12	2.5514e-11
Dtx3	Het	0.0702057	0.00972032	1139609	0.429231	9.1355e-12	2.69505e-11
Tmem104	Het	0.185553	0.0700917	1515134	0.570672	9.74789e-12	2.87331e-11
Tcirg1	Het	0.300186	0.0399031	1139958	0.429363	9.97675e-12	2.93831e-11
Agpat3	Het	-0.0813093	0.0201842	1515025	0.570631	1.00196e-11	2.95011e-11
Cnppd1	Het	0.0448142	0.00733911	1514857	0.570568	1.0453e-11	3.07343e-11
Zfp444	Het	-0.0411486	0.0210852	1.14035e+06	0.42951	1.10081e-11	3.23486e-11
Apex2	Het	0.0249633	0.0297525	1140502	0.429568	1.14415e-11	3.35849e-11
Snhg9	Het	0.0230541	0.0289711	1514478	0.570425	1.14992e-11	3.37449e-11
Spn	Het	-0.223912	0.0467458	1514315	0.570363	1.19801e-11	3.51366e-11
Dennd3	Het	-0.0388791	0.0115147	1514316	0.570364	1.19771e-11	3.51366e-11
Chn2	Het	-0.105108	0.012886	1514164	0.570307	1.24432e-11	3.64643e-11
Cln6	Het	0.109828	0.00699775	1514128	0.570293	1.25561e-11	3.67546e-11
Tgfbr1	Het	0.674221	0.0788677	1.51406e+06	0.570268	1.27706e-11	3.73515e-11
Adi1	Het	0.0348697	0.0288346	1140983	0.429749	1.29108e-11	3.7751e-11
St7l	Het	0.0298485	0.0379615	1140998	0.429754	1.29594e-11	3.78828e-11
Surf6	Het	-0.010859	0.041612	1513831	0.570181	1.35271e-11	3.94986e-11
Tmem189	Het	0.506496	0.0755812	1513720	0.570139	1.39086e-11	4.05789e-11
Nxpe4	Het	-0.114572	0.00251931	1141431	0.429918	1.44445e-11	4.21076e-11
Msl1	Het	0.129112	0.0256017	1513545	0.570073	1.45315e-11	4.23263e-11
Pira2	Het	0.352725	0.0596471	1513455	0.57004	1.48624e-11	4.32425e-11
Mapk1ip1	Het	-0.0636935	0.011069	1141708	0.430022	1.54807e-11	4.50041e-11
Ldlr	Het	0.470327	0.0360289	1513267	0.569969	1.55777e-11	4.52737e-11
Zfp326	Het	0.13861	0.00176966	1512670	0.569744	1.80797e-11	5.24014e-11
Zfp52	Het	-0.000754704	0.0118914	1142334	0.430258	1.80977e-11	5.24393e-11
Ccng1	Het	0.235988	0.0217754	1.51265e+06	0.569737	1.81632e-11	5.26002e-11
Rnf217	Het	0.38889	0.0888506	1512631	0.569729	1.82562e-11	5.2855e-11
Plcb2	Het	0.295329	0.0441275	1512402	0.569643	1.93271e-11	5.58942e-11
Ufm1	Het	0.236194	0.0890335	1512329	0.569615	1.96812e-11	5.68872e-11
Fam195a	Het	0.142081	0.0559664	1512278	0.569596	1.99323e-11	5.75974e-11
Hs1bp3	Het	0.219612	0.00297819	1.51209e+06	0.569527	2.08674e-11	6.02337e-11
Fmnl2	Het	-0.0639578	0.0377447	1512087	0.569524	2.09011e-11	6.03146e-11
Dlgap5	Het	-0.0109561	0.00828918	1512080	0.569522	2.09375e-11	6.03866e-11
Spint1	Het	0.311321	0.0261832	1511770	0.569405	2.26118e-11	6.5038e-11
Ntpcr	Het	0.0560235	0.0143706	1511729	0.569389	2.28428e-11	6.56846e-11
Rpl41	Het	0.329443	0.177227	1511721	0.569386	2.28881e-11	6.57971e-11
Foxo1	Het	-0.21273	0.0404952	1.51149e+06	0.569298	2.42512e-11	6.95266e-11
Prcc	Het	0.0391061	0.000187364	1143545	0.430714	2.44471e-11	7.00693e-11
Spop	Het	-0.025642	0.00460243	1511403	0.569267	2.47638e-11	7.09577e-11
Sorl1	Het	-0.282828	0.0601789	1.51094e+06	0.569091	2.77904e-11	7.95224e-11
E130309D02Rik	Het	-0.0383659	0.00863345	1510878	0.569069	2.81946e-11	8.06136e-11
Rbm43	Het	0.00817424	4.41489e-05	1510755	0.569023	2.90633e-11	8.3075e-11
Gm15952	Het	-0.00824028	0.0064906	1510581	0.568957	3.03371e-11	8.66693e-11
Mgrn1	Het	0.0936275	0.0117256	1.51058e+06	0.568956	3.03558e-11	8.66993e-11
Ipmk	Het	0.505489	0.033923	1510550	0.568945	3.05697e-11	8.72867e-11
Xpc	Het	-0.0198587	0.00385712	1510487	0.568922	3.10479e-11	8.85802e-11
Capn1	Het	0.514032	0.00505762	1510479	0.568919	3.11091e-11	8.87309e-11
Gpat4	Het	0.0846425	0.017245	1510427	0.568899	3.151e-11	8.9826e-11
Rere	Het	-0.174769	0.00145156	1510424	0.568898	3.15333e-11	8.98682e-11
Prr3	Het	0.0354975	0.00332413	1144756	0.43117	3.29615e-11	9.38123e-11
Ffar1	Het	-0.0214349	0.0126453	1144878	0.431216	3.39654e-11	9.66433e-11
Batf	Het	0.0919531	0.0421145	1.51007e+06	0.568764	3.44065e-11	9.78721e-11
Prkcb	Het	-0.321444	0.0506819	1510027	0.568748	3.47677e-11	9.8873e-11
Phldb1	Het	-0.00583321	0.0532809	1144982	0.431255	3.48447e-11	9.90653e-11
Cebpg	Het	0.370704	0.0560747	1509894	0.568698	3.59222e-11	1.02074e-10
Syap1	Het	0.0848857	0.00326389	1509783	0.568656	3.69144e-11	1.04809e-10
Nsmaf	Het	-0.165875	0.0290045	1509759	0.568647	3.71324e-11	1.054e-10
Pbx1	Het	0.316764	0.092615	1509750	0.568644	3.72145e-11	1.05604e-10
Mfsd11	Het	0.0678266	0.00315107	1145421	0.43142	3.88083e-11	1.10068e-10
Rps28	Het	-0.165316	0.162502	1509434	0.568525	4.02119e-11	1.14018e-10
Maoa	Het	0.142863	0.0450589	1509302	0.568475	4.15328e-11	1.17669e-10
Ptk2b	Het	0.493659	0.0702125	1509190	0.568433	4.26868e-11	1.20906e-10
Zfp28	Het	0.00808501	0.0182027	1145951	0.43162	4.41842e-11	1.25047e-10
Hk1os	Het	-0.0318834	0.00596003	1146265	0.431738	4.77061e-11	1.34762e-10
Eif2d	Het	-0.0516525	0.0105912	1508576	0.568202	4.95927e-11	1.3983e-10
Dnajc4	Het	-0.0035481	0.0183118	1146532	0.431839	5.09156e-11	1.43483e-10
Mmd	Het	0.395832	0.0547435	1508416	0.568142	5.15648e-11	1.45274e-10
Pard3b	Het	-0.0548255	0.00193829	1146703	0.431903	5.30812e-11	1.49308e-10
Thumpd1	Het	-0.0393486	0.00258243	1508260	0.568083	5.35614e-11	1.50578e-10
C77080	Het	0.401992	0.0830355	1508122	0.568031	5.53906e-11	1.55638e-10
Cbx2	Het	-0.0201509	5.00711e-05	1146984	0.432009	5.68369e-11	1.59532e-10
4930402H24Rik	Het	0.134895	0.0227776	1508011	0.567989	5.6906e-11	1.59684e-10
Irs2	Het	0.490361	0.0468114	1.50792e+06	0.567955	5.81857e-11	1.63145e-10
Slamf7	Het	-0.209807	0.0275726	1.50763e+06	0.567846	6.24e-11	1.74776e-10
Itgal	Het	0.558857	0.115314	1507434	0.567772	6.54611e-11	1.82962e-10
Nfxl1	Het	0.0197625	0.0495695	1147610	0.432245	6.61628e-11	1.84875e-10
Pias1	Het	0.0116137	0.00615042	1507127	0.567656	7.05131e-11	1.96875e-10
Ripply3	Het	-0.0890805	0.026315	1507123	0.567655	7.05813e-11	1.97013e-10
Ctage5	Het	0.0667998	0.000842704	1506890	0.567567	7.46721e-11	2.08157e-10
Rnf11	Het	0.100402	0.0175689	1506861	0.567556	7.51972e-11	2.0951e-10
Gatad1	Het	0.0630076	0.0518724	1506861	0.567556	7.51972e-11	2.0951e-10
Rgs3	Het	-0.165266	0.00123259	1.14821e+06	0.432471	7.64888e-11	2.1291e-10
Tmsb4x	Het	1.69668	0.407806	1506677	0.567487	7.8614e-11	2.18684e-10
Myo1f	Het	0.361072	0.0419347	1506655	0.567478	7.90325e-11	2.19791e-10
Gm8186	Het	-0.0385543	0.0400971	1.50665e+06	0.567477	7.91184e-11	2.19972e-10
Ndc1	Het	-0.00386078	0.00277414	1506512	0.567424	8.18067e-11	2.27387e-10
Mrpl47	Het	0.00374709	0.00938257	1148846	0.43271	8.91762e-11	2.47415e-10
Hmgcs1	Het	0.368098	0.0254847	1.50598e+06	0.567224	9.30222e-11	2.57883e-10
Pspc1	Het	-0.0410735	0.00550763	1505732	0.567131	9.86992e-11	2.73192e-10
Acsf3	Het	0.065207	0.015764	1.1493e+06	0.43288	9.93531e-11	2.7493e-10
Edc3	Het	0.0250081	0.0443068	1505672	0.567108	1.00131e-10	2.77011e-10
Far1	Het	0.511729	0.0507715	1505540	0.567058	1.03354e-10	2.85703e-10
Dnajc25	Het	0.0673746	0.0208908	1505533	0.567056	1.03528e-10	2.86109e-10
Ptprg	Het	-0.0922251	0.00733842	1505453	0.567026	1.05534e-10	2.91575e-10
Nod2	Het	0.0271512	0.0262019	1505406	0.567008	1.0673e-10	2.94726e-10
Hist1h1c	Het	0.160564	0.0218462	1505381	0.566998	1.07371e-10	2.96343e-10
Snrnp35	Het	-0.0237724	0.0174684	1149692	0.433029	1.09266e-10	3.01494e-10
Rps27a	Het	-0.161321	0.124067	1505041	0.56687	1.1648e-10	3.2098e-10
Thoc3	Het	-0.0256069	0.00747782	1505018	0.566862	1.17123e-10	3.22583e-10
Gm26881	Het	0.0991198	0.00244163	1504989	0.566851	1.17938e-10	3.24744e-10
Sema3e	Het	0.229802	0.00426788	1150170	0.433209	1.22508e-10	3.37152e-10
Smap1	Het	0.150301	0.0289346	1504823	0.566788	1.22713e-10	3.37541e-10
Fah	Het	-0.0541524	0.0128957	1.1502e+06	0.433221	1.23463e-10	3.39516e-10
Midn	Het	0.0156664	0.0221944	1504752	0.566762	1.24813e-10	3.43138e-10
Mrpl11	Het	0.130013	0.0224761	1150351	0.433277	1.27921e-10	3.51136e-10
Podxl	Het	-0.106641	0.062574	1.50464e+06	0.566718	1.28334e-10	3.52178e-10
Arf2	Het	0.16308	0.00451173	1504417	0.566635	1.35202e-10	3.7045e-10
Hdgf	Het	0.242064	0.0196306	1.50428e+06	0.566585	1.39574e-10	3.8223e-10
Arl5b	Het	-0.0440017	0.0275823	1504189	0.56655	1.42752e-10	3.90731e-10
Sf3b3	Het	0.106677	0.0205545	1504111	0.56652	1.45428e-10	3.9785e-10
Bsn	Het	0.145082	0.0531398	1503695	0.566363	1.6055e-10	4.38426e-10
Wipf2	Het	0.0363623	0.041813	1503405	0.566254	1.7199e-10	4.69303e-10
Srgn	Het	-0.739696	0.125102	1503245	0.566194	1.78639e-10	4.87068e-10
Hjurp	Het	0.0623016	0.0625472	1.50316e+06	0.56616	1.82467e-10	4.96993e-10
Arhgef5	Het	-0.0643311	0.00896475	1151980	0.433891	1.88416e-10	5.12535e-10
Ola1	Het	0.107047	0.0401081	1502989	0.566098	1.89803e-10	5.16176e-10
Ints12	Het	0.127764	0.0426602	1502896	0.566063	1.94025e-10	5.27387e-10
Dvl3	Het	0.0086345	0.0217633	1152224	0.433983	1.99608e-10	5.41867e-10
Sema4d	Het	-0.274367	0.0543209	1502685	0.565983	2.03947e-10	5.53503e-10
B430306N03Rik	Het	-0.0432264	0.00632533	1152399	0.434049	2.08033e-10	5.64304e-10
Scimp	Het	0.442512	0.0502526	1502510	0.565917	2.12551e-10	5.76114e-10
Strn	Het	0.117682	0.0427859	1502480	0.565906	2.14061e-10	5.80059e-10
G6pc3	Het	0.0514057	0.00899705	1502415	0.565881	2.17369e-10	5.88872e-10
A430046D13Rik	Het	-0.0425779	0.0272776	1152785	0.434194	2.27864e-10	6.16356e-10
Gorasp2	Het	0.138627	0.0191855	1502205	0.565802	2.28401e-10	6.17652e-10
Myzap	Het	-0.133921	0.0314487	1502070	0.565751	2.3578e-10	6.37281e-10
Rnf26	Het	-0.0693729	0.00796223	1153060	0.434298	2.43105e-10	6.56242e-10
Spty2d1	Het	0.0314199	0.00713336	1501889	0.565683	2.4604e-10	6.63485e-10
Mtor	Het	-0.00749882	0.0239945	1501465	0.565524	2.7181e-10	7.31861e-10
Hmgcr	Het	0.135592	0.0767392	1501273	0.565451	2.8433e-10	7.65181e-10
AA474331	Het	0.0894868	0.03418	1153742	0.434554	2.85331e-10	7.67681e-10
Penk	Het	0.0152059	0.000845026	1500858	0.565295	3.13345e-10	8.41553e-10
Ppp1r13b	Het	-0.0737504	0.00595666	1500789	0.565269	3.18442e-10	8.54591e-10
Coa5	Het	0.307006	0.0881699	1500594	0.565195	3.33287e-10	8.93071e-10
Phtf2	Het	-0.0667929	0.0212662	1500547	0.565178	3.36965e-10	9.02698e-10
Mvd	Het	0.445152	0.0294975	1500522	0.565168	3.38938e-10	9.07752e-10
Ak3	Het	0.0172653	0.0149168	1500419	0.56513	3.47184e-10	9.29366e-10
Ckap4	Het	-0.120196	0.0249037	1500369	0.565111	3.51257e-10	9.39794e-10
Pip4k2c	Het	0.127463	0.0116729	1500326	0.565095	3.54797e-10	9.48787e-10
Kctd2	Het	0.113992	0.0244361	1499606	0.564823	4.1952e-10	1.11763e-09
Celsr2	Het	-0.0208691	0.0141924	1155752	0.435311	4.55857e-10	1.21197e-09
Kat6b	Het	0.451662	0.127001	1499247	0.564688	4.55963e-10	1.21197e-09
Prkcd	Het	0.34068	0.107714	1499165	0.564657	4.64711e-10	1.23367e-09
Gpr65	Het	-0.283169	0.0494061	1499044	0.564612	4.77919e-10	1.26746e-09
Trappc10	Het	0.111057	0.000141545	1499037	0.564609	4.78694e-10	1.2692e-09
Cyhr1	Het	0.00920901	0.0268449	1498994	0.564593	4.83483e-10	1.28125e-09
Lsm6	Het	0.180314	0.079392	1498966	0.564582	4.86627e-10	1.28894e-09
Zbtb46	Het	-0.0642787	0.0071434	1498872	0.564547	4.97327e-10	1.31695e-09
Sowahc	Het	0.506098	0.0169767	1.49872e+06	0.564489	5.15414e-10	1.36416e-09
Ccl17	Het	-0.16556	0.00518035	1156340	0.435533	5.22308e-10	1.38172e-09
Top3a	Het	0.0253565	0.00444029	1498635	0.564458	5.25334e-10	1.38903e-09
Gcnt2	Het	0.717156	0.00532189	1498541	0.564422	5.36863e-10	1.41845e-09
Smarcd1	Het	0.0556209	0.0712663	1498329	0.564342	5.6378e-10	1.48734e-09
Lrrc1	Het	-0.0702794	0.0183328	1498128	0.564267	5.90514e-10	1.55709e-09
Zfand1	Het	-0.0425163	0.00635437	1157134	0.435832	6.27224e-10	1.65183e-09
Cdr2	Het	-0.0437911	0.00713232	1.15715e+06	0.435837	6.29319e-10	1.65694e-09
Ogfod2	Het	-0.00133204	0.0288118	1157296	0.435893	6.51027e-10	1.71324e-09
Rbm6	Het	0.0347442	0.0546786	1497425	0.564002	6.94102e-10	1.82342e-09
Fubp3	Het	0.0978465	0.0217309	1497378	0.563984	7.01627e-10	1.84273e-09
Fam63b	Het	0.304883	0.0787545	1497163	0.563903	7.37078e-10	1.93343e-09
mt-Co1	Het	0.482053	0.169244	1496967	0.563829	7.70913e-10	2.01869e-09
Nr4a3	Het	0.204915	0.152065	1496959	0.563826	7.72326e-10	2.02138e-09
Mtfp1	Het	0.100899	0.051119	1158046	0.436176	7.7321e-10	2.0232e-09
Inf2	Het	0.218121	0.00814428	1496878	0.563796	7.86773e-10	2.05767e-09
Taf11	Het	0.0143118	0.0371314	1496712	0.563733	8.17209e-10	2.13569e-09
Cd33	Het	0.647926	0.106062	1496646	0.563708	8.29627e-10	2.16707e-09
Mitf	Het	0.329915	0.00445638	1.49658e+06	0.563684	8.4194e-10	2.19869e-09
Pfkfb4	Het	0.562643	0.0412553	1496447	0.563634	8.68192e-10	2.26501e-09
Nit2	Het	-0.0902779	0.0148097	1158613	0.436389	8.80159e-10	2.29453e-09
Btbd1	Het	0.0972506	0.0090997	1496162	0.563526	9.26485e-10	2.41173e-09
Lamc1	Het	-0.0940148	0.0155944	1496070	0.563492	9.46104e-10	2.46099e-09
Pdzd8	Het	0.196222	0.0335486	1495963	0.563451	9.69432e-10	2.52043e-09
Taf4b	Het	0.0645389	0.037514	1495732	0.563364	1.02172e-09	2.64987e-09
Lag3	Het	-0.0485208	0.021123	1159286	0.436643	1.02591e-09	2.66008e-09
Pgm2l1	Het	0.0509634	0.00591942	1495692	0.563349	1.03105e-09	2.67275e-09
Raver1	Het	0.00963772	0.0286313	1495661	0.563337	1.03834e-09	2.69099e-09
Sgpl1	Het	0.731738	0.0446294	1495364	0.563226	1.11076e-09	2.87444e-09
Wipf1	Het	0.223261	0.0099393	1.49523e+06	0.563175	1.14489e-09	2.95915e-09
Arl13b	Het	0.200423	0.0828528	1160029	0.436922	1.21419e-09	3.13597e-09
Tmem126a	Het	0.158069	0.0163357	1494806	0.563015	1.26036e-09	3.25283e-09
Fam178a	Het	0.132369	0.00723957	1494780	0.563006	1.26779e-09	3.27121e-09
Trmt10b	Het	-0.0112789	0.0030407	1160262	0.43701	1.27988e-09	3.30161e-09
Commd9	Het	0.0324679	0.0303398	1.16036e+06	0.437047	1.30839e-09	3.37104e-09
Cdkn1b	Het	-0.0739009	0.0440426	1494615	0.562944	1.31595e-09	3.38803e-09
Ccdc15	Het	-0.04333	0.000832078	1.16042e+06	0.437068	1.32534e-09	3.41139e-09
Gm37494	Het	0.0253168	0.0384418	1.1605e+06	0.4371	1.35072e-09	3.47585e-09
Dmd	Het	0.207924	0.0305968	1.16077e+06	0.437203	1.43649e-09	3.69028e-09
Zkscan8	Het	0.0222416	0.0261957	1.16083e+06	0.437223	1.45407e-09	3.73364e-09
Zdhhc12	Het	-0.00237365	0.0141218	1161322	0.437409	1.62516e-09	4.16689e-09
Gnl1	Het	0.166127	0.0247757	1493281	0.562441	1.77657e-09	4.54629e-09
Ctdsp2	Het	0.0657195	0.0727378	1493187	0.562406	1.81439e-09	4.63969e-09
Chic2	Het	0.558953	0.177514	1.49315e+06	0.562393	1.82846e-09	4.67455e-09
Cmklr1	Het	-0.0910726	0.0212123	1492951	0.562317	1.91282e-09	4.88549e-09
Agtpbp1	Het	0.194879	0.0699028	1492840	0.562275	1.96089e-09	5.00707e-09
Riok3	Het	0.311373	0.0225878	1492691	0.562219	2.02728e-09	5.1741e-09
Stxbp1	Het	-0.0292532	0.00224388	1.16262e+06	0.4379	2.17468e-09	5.5396e-09
Zfp65	Het	0.0985758	0.0211316	1162637	0.437905	2.18124e-09	5.55362e-09
Apoo	Het	-0.0271607	0.0318947	1162658	0.437913	2.19147e-09	5.57834e-09
Uba7	Het	-0.0574977	0.0239404	1.49234e+06	0.562087	2.1922e-09	5.57886e-09
Mon1b	Het	0.0894907	0.0331329	1162728	0.437939	2.22593e-09	5.66196e-09
Rsph3a	Het	0.00647146	0.0128555	1163017	0.438048	2.37386e-09	6.0281e-09
U2af1l4	Het	0.0139933	0.00444056	1491957	0.561942	2.38763e-09	6.06161e-09
Pgpep1	Het	0.210828	0.0284651	1491791	0.56188	2.47739e-09	6.28497e-09
Maff	Het	0.463617	0.0376678	1.49172e+06	0.561854	2.51538e-09	6.37829e-09
Pank1	Het	-0.073018	0.0027821	1163289	0.43815	2.52181e-09	6.39307e-09
Dnase1l3	Het	-0.063956	0.00408025	1163356	0.438176	2.55962e-09	6.47958e-09
Tmem132c	Het	-0.0226069	0.00441777	1163380	0.438185	2.57329e-09	6.51264e-09
Snx18	Het	0.0264255	0.0369317	1.49106e+06	0.561605	2.91301e-09	7.35308e-09
Arid1a	Het	0.0227478	0.0359859	1490927	0.561554	3.00031e-09	7.56983e-09
Ttc38	Het	-0.0100634	0.0177211	1490918	0.561551	3.00629e-09	7.5831e-09
Rassf8	Het	-0.00583158	0.049663	1164247	0.438511	3.11793e-09	7.85346e-09
Enox2	Het	0.0595073	0.0428299	1490662	0.561455	3.18121e-09	8.00905e-09
Dapk3	Het	0.0193654	0.044311	1490599	0.561431	3.22576e-09	8.11927e-09
Mfsd8	Het	0.0270235	0.00865278	1164487	0.438602	3.28754e-09	8.27282e-09
Atp5k	Het	0.369517	0.184053	1490484	0.561388	3.30864e-09	8.31997e-09
Cep85l	Het	-0.0435592	0.00756588	1164527	0.438617	3.31667e-09	8.33819e-09
Gm15800	Het	-0.026919	0.0171262	1490447	0.561374	3.33574e-09	8.38414e-09
Fcer1g	Het	1.67361	0.576453	1490372	0.561345	3.39135e-09	8.52188e-09
Tnfsfm13	Het	0.126681	0.000382472	1.49032e+06	0.561326	3.43081e-09	8.61694e-09
Ilf3	Het	0.0234866	0.0135483	1490171	0.56127	3.54486e-09	8.89706e-09
Hnrnph1	Het	0.25521	0.137354	1490082	0.561236	3.61498e-09	9.07089e-09
Mfn1	Het	0.0235643	0.00597418	1490022	0.561214	3.66301e-09	9.18923e-09
Cerk	Het	0.0643508	0.0235363	1489989	0.561201	3.68969e-09	9.2538e-09
Fgd5	Het	-0.0454707	0.0114123	1165044	0.438811	3.71656e-09	9.31693e-09
Dnmt3b	Het	-0.0195457	0.00245136	1489933	0.56118	3.7354e-09	9.36194e-09
Rnaset2a	Het	-0.26626	0.00834185	1489798	0.561129	3.84787e-09	9.63697e-09
Tnfrsf21	Het	0.61748	0.0838655	1489766	0.561117	3.875e-09	9.70264e-09
Stk4	Het	0.0288932	0.0488655	1489677	0.561084	3.95147e-09	9.88941e-09
Pias3	Het	-0.0382163	0.0186626	1489651	0.561074	3.97408e-09	9.94131e-09
Ddb1	Het	0.305439	0.0228822	1489647	0.561072	3.97757e-09	9.94752e-09
Nxt1	Het	0.00970311	0.00170099	1489569	0.561043	4.04623e-09	1.01122e-08
Zfp410	Het	-0.0179658	0.0220069	1165462	0.438969	4.07383e-09	1.01764e-08
Pdlim2	Het	-0.199354	0.00445439	1165485	0.438977	4.09443e-09	1.02254e-08
Ino80c	Het	0.0410677	0.046788	1489369	0.560968	4.22758e-09	1.0543e-08
Tmcc1	Het	0.144166	0.0330259	1489307	0.560944	4.28539e-09	1.06822e-08
Ccr1	Het	0.459278	0.0445612	1489135	0.560879	4.44982e-09	1.1079e-08
Car5b	Het	0.214923	0.0349879	1489115	0.560872	4.46933e-09	1.11197e-08
Rdh13	Het	0.0487883	0.0200742	1166062	0.439195	4.6457e-09	1.15449e-08
Fmo1	Het	-0.13835	0.00980585	1.48871e+06	0.560719	4.88342e-09	1.21272e-08
Ap1g1	Het	0.248907	0.0867841	1488446	0.56062	5.17226e-09	1.28262e-08
Abca7	Het	0.0518852	0.0280781	1488394	0.5606	5.23119e-09	1.29634e-08
Iars2	Het	0.103219	0.00657776	1488211	0.560531	5.44384e-09	1.34714e-08
2900076A07Rik	Het	-0.0280441	0.0109661	1167020	0.439556	5.72428e-09	1.41522e-08
Ubn2	Het	0.0436389	0.0277404	1487940	0.560429	5.77425e-09	1.42724e-08
Spdl1	Het	-0.0134638	0.0205322	1167141	0.439601	5.87675e-09	1.45155e-08
Ncf1	Het	0.673749	0.0954711	1487727	0.560349	6.04757e-09	1.4927e-08
Mmrn2	Het	-0.0662526	0.00989037	1167275	0.439652	6.0502e-09	1.493e-08
H2afy	Het	-0.15344	0.0174396	1.48756e+06	0.560287	6.26859e-09	1.54581e-08
Cdc45	Het	-0.0317641	0.0189268	1487474	0.560254	6.38859e-09	1.57504e-08
Prkci	Het	0.0563338	0.0134116	1487447	0.560244	6.42607e-09	1.58354e-08
Lppos	Het	-0.0208102	0.010268	1167728	0.439822	6.67423e-09	1.64355e-08
Cables2	Het	-0.0402601	0.0163194	1487232	0.560163	6.73225e-09	1.65745e-08
Arhgap32	Het	-0.0179483	0.00341499	1167844	0.439866	6.84384e-09	1.68453e-08
Rnf13	Het	0.305532	0.000673907	1487092	0.56011	6.9392e-09	1.7072e-08
Bfsp1	Het	0.200157	0.0236447	1487070	0.560102	6.97228e-09	1.71494e-08
Spg21	Het	0.0176421	0.000823845	1487003	0.560076	7.07396e-09	1.73955e-08
Dido1	Het	0.0775777	0.014157	1486983	0.560069	7.10459e-09	1.74668e-08
Mcl1	Het	0.880253	0.282689	1486971	0.560064	7.12303e-09	1.7508e-08
Cars	Het	0.0238375	0.00821361	1168031	0.439936	7.12611e-09	1.75115e-08
Jund	Het	-0.398744	0.112526	1486893	0.560035	7.24404e-09	1.77889e-08
Gm10036	Het	-0.166039	0.0742546	1486843	0.560016	7.32266e-09	1.79778e-08
Frs2	Het	0.0298201	0.0211213	1486755	0.559983	7.46305e-09	1.83012e-08
Nfkbie	Het	-0.136036	0.00176815	1168424	0.440084	7.75673e-09	1.89994e-08
Tmem43	Het	0.156126	0.0376084	1486320	0.559819	8.19636e-09	2.00577e-08
Pepd	Het	0.0733554	0.0165313	1486187	0.559769	8.43423e-09	2.06254e-08
Tek	Het	-0.118218	0.0143779	1486029	0.55971	8.72553e-09	2.13083e-08
Serinc3	Het	-0.231387	0.0704583	1.48597e+06	0.559688	8.83396e-09	2.15681e-08
Nptxr	Het	0.0733283	0.0268725	1169267	0.440402	9.29783e-09	2.26483e-08
Cd40	Het	-0.160144	0.00241723	1169400	0.440452	9.56671e-09	2.32872e-08
Pla2g7	Het	-0.313265	0.0679858	1485531	0.559522	9.70916e-09	2.36231e-08
Ahcy	Het	-0.049136	0.00413974	1.1696e+06	0.440526	9.97997e-09	2.42708e-08
Extl3	Het	-0.0135022	0.0288457	1.48532e+06	0.559441	1.01653e-08	2.47045e-08
Cmbl	Het	0.324017	0.0120656	1169787	0.440598	1.03928e-08	2.52399e-08
Lrrc40	Het	0.0134727	0.0250137	1485206	0.5594	1.04083e-08	2.52715e-08
Adssl1	Het	-0.137312	0.0471813	1485205	0.559399	1.04106e-08	2.52715e-08
Myo9b	Het	0.503946	0.108777	1485120	0.559367	1.06014e-08	2.57112e-08
Fos	Het	0.688242	0.177789	1485077	0.559351	1.06992e-08	2.59365e-08
Faap20	Het	-0.105016	0.0222611	1.17005e+06	0.440697	1.09968e-08	2.66397e-08
Cox6b2	Het	0.763258	0.154893	1170058	0.4407	1.10121e-08	2.66705e-08
Lamtor3	Het	0.262621	0.0415817	1484877	0.559276	1.11659e-08	2.70306e-08
Dusp5	Het	0.153203	0.0815284	1484874	0.559275	1.1173e-08	2.70417e-08
Ubqln2	Het	0.23479	0.0101635	1484859	0.559269	1.12088e-08	2.71222e-08
Dip2c	Het	0.403391	0.0431477	1484687	0.559204	1.16275e-08	2.81031e-08
Zfp704	Het	-0.0245063	0.011665	1.17053e+06	0.440878	1.21787e-08	2.94152e-08
Cnpy3	Het	-0.0940634	0.00228346	1.48375e+06	0.55885	1.42026e-08	3.41864e-08
Hells	Het	-0.0480704	0.0060119	1171262	0.441153	1.42252e-08	3.4233e-08
Prdm2	Het	0.00530165	0.0563796	1483713	0.558837	1.43007e-08	3.4407e-08
Pard6b	Het	-0.036561	0.00316261	1171968	0.441419	1.65151e-08	3.96265e-08
Rtn4ip1	Het	0.0382368	0.0456202	1172007	0.441434	1.66515e-08	3.99267e-08
Nhlrc2	Het	0.0177634	0.00991127	1482934	0.558544	1.686e-08	4.04082e-08
Polr1e	Het	0.0145255	0.0248685	1172094	0.441467	1.69598e-08	4.06383e-08
Bahd1	Het	0.141553	0.017777	1482481	0.558373	1.85473e-08	4.43016e-08
Kdm8	Het	-0.0160925	0.00797912	1172542	0.441635	1.86372e-08	4.44862e-08
Ccbe1	Het	0.108486	0.0360759	1482430	0.558354	1.87472e-08	4.47286e-08
Pqlc2	Het	0.0228776	0.00360551	1482396	0.558341	1.88816e-08	4.50291e-08
Ncam1	Het	-0.0149814	0.000943303	1172794	0.44173	1.96504e-08	4.6799e-08
Gm42418	Het	0.367124	0.0923978	1482075	0.55822	2.0198e-08	4.80815e-08
Aen	Het	0.0120395	0.00809337	1172955	0.441791	2.03254e-08	4.83523e-08
Zfp110	Het	0.0490674	0.0474591	1481994	0.55819	2.0544e-08	4.88282e-08
Gamt	Het	0.198895	0.0637786	1.17301e+06	0.441811	2.05547e-08	4.88429e-08
Adprh	Het	0.0212712	0.0461123	1481950	0.558173	2.07343e-08	4.92467e-08
Pcgf1	Het	-0.0220232	0.0206255	1173426	0.441968	2.24323e-08	5.31968e-08
Zfp384	Het	0.121579	0.0187189	1.48154e+06	0.558018	2.26088e-08	5.36035e-08
Fcgr2b	Het	0.351057	0.136579	1481394	0.557964	2.32922e-08	5.51741e-08
Smc2	Het	-0.0605537	0.0084594	1173612	0.442038	2.33214e-08	5.52309e-08
Tpra1	Het	-0.00722984	0.0256636	1481341	0.557944	2.35514e-08	5.57632e-08
Anpep	Het	-0.0983443	0.016919	1481249	0.557909	2.4008e-08	5.67555e-08
Rab10os	Het	-0.0355976	0.0258751	1.17377e+06	0.442098	2.41059e-08	5.69488e-08
Msl3	Het	0.143361	0.0264446	1481170	0.557879	2.4407e-08	5.76343e-08
Cbfa2t3	Het	-0.189052	0.0359562	1480797	0.557739	2.63793e-08	6.22223e-08
Nudt1	Het	0.00904896	0.00753673	1174224	0.442269	2.64948e-08	6.24808e-08
Tnks2	Het	0.324886	0.0114139	1480768	0.557728	2.6539e-08	6.2571e-08
0610037L13Rik	Het	-0.0438966	0.0190704	1174422	0.442344	2.76085e-08	6.50201e-08
Iqsec1	Het	0.786531	0.0978744	1480474	0.557617	2.82115e-08	6.63664e-08
Il17ra	Het	0.172617	0.0519739	1480433	0.557602	2.84527e-08	6.69189e-08
Sox11	Het	-0.0617308	0.0165301	1480401	0.55759	2.86424e-08	6.735e-08
Epb41l1	Het	0.243402	0.0301021	1480393	0.557587	2.869e-08	6.7447e-08
N4bp1	Het	0.531386	0.0309429	1480320	0.557559	2.9128e-08	6.83854e-08
1700020I14Rik	Het	0.0931966	0.0196682	1480023	0.557447	3.09777e-08	7.26313e-08
Cdipt	Het	0.0449443	0.0129482	1.47993e+06	0.557413	3.15701e-08	7.39549e-08
Adgre1	Het	0.544264	0.132131	1479798	0.557363	3.24543e-08	7.59421e-08
Meis3	Het	0.144266	0.0355089	1175337	0.442688	3.33728e-08	7.80224e-08
BC024978	Het	-0.0177797	0.0251516	1175421	0.44272	3.3957e-08	7.93005e-08
Rbl1	Het	0.133627	0.00308302	1479377	0.557204	3.54028e-08	8.26039e-08
Setd2	Het	0.030283	0.0289017	1479361	0.557198	3.55198e-08	8.28222e-08
Rtn4	Het	0.223629	0.101341	1479339	0.55719	3.56814e-08	8.31622e-08
Vps35	Het	0.423349	0.0262139	1479239	0.557152	3.64246e-08	8.48758e-08
Cmc2	Het	0.356437	0.111331	1175766	0.44285	3.64622e-08	8.49446e-08
Suv39h2	Het	-0.0294357	0.00646886	1175795	0.442861	3.66808e-08	8.5435e-08
Ccl3	Het	0.538176	0.0363794	1.17583e+06	0.442874	3.69424e-08	8.60066e-08
6430548M08Rik	Het	0.152505	0.0470573	1.47915e+06	0.557117	3.71332e-08	8.64316e-08
Armt1	Het	-0.0538156	0.0108889	1478981	0.557055	3.84123e-08	8.935e-08
Peli1	Het	-0.100306	0.0156196	1478832	0.556999	3.96077e-08	9.20699e-08
Zfp626	Het	0.0346416	0.00160434	1478762	0.556973	4.01817e-08	9.33426e-08
Hck	Het	0.115912	0.0168261	1478640	0.556927	4.12014e-08	9.56274e-08
Gne	Het	-0.0320248	0.018871	1478432	0.556848	4.2998e-08	9.97099e-08
Ttf2	Het	0.119438	0.00447117	1478367	0.556824	4.35749e-08	1.00981e-07
Col4a1	Het	-0.17942	0.041246	1.47827e+06	0.556787	4.44543e-08	1.02962e-07
Tmeff1	Het	-0.0590761	0.00218767	1176744	0.443218	4.45774e-08	1.03191e-07
Phf5a	Het	0.003521	0.0836833	1.4782e+06	0.556763	4.50501e-08	1.0424e-07
Sfpq	Het	0.0809344	0.0751463	1478165	0.556748	4.54159e-08	1.04995e-07
Kdm4b	Het	-0.0185406	0.0304314	1176861	0.443262	4.56583e-08	1.05509e-07
Trub2	Het	0.053005	0.00582375	1.47807e+06	0.556713	4.62745e-08	1.06886e-07
Tln2	Het	-0.020013	0.00162503	1477983	0.556679	4.71391e-08	1.08788e-07
Plekhf2	Het	0.111438	0.00346153	1.47791e+06	0.556653	4.78235e-08	1.10319e-07
Wdr26	Het	0.0938028	0.0914769	1477887	0.556643	4.80734e-08	1.10872e-07
Tiam1	Het	-0.121197	0.00543707	1477856	0.556631	4.83789e-08	1.11528e-07
Rab11fip3	Het	0.0105467	0.00954368	1177242	0.443406	4.93571e-08	1.13758e-07
Slc35e3	Het	0.0811848	0.0627755	1177252	0.443409	4.9458e-08	1.13966e-07
Vldlr	Het	-0.0647821	0.0051177	1.17734e+06	0.443441	5.03185e-08	1.15873e-07
Akap1	Het	-0.00209625	0.0164777	1177355	0.443448	5.05089e-08	1.16286e-07
Rpl38	Het	-0.0524853	0.127593	1477482	0.55649	5.22163e-08	1.20164e-07
Mcm9	Het	0.0349275	0.0378311	1177555	0.443524	5.26116e-08	1.21048e-07
Col4a2	Het	-0.138262	0.0318618	1477342	0.556438	5.37273e-08	1.23507e-07
Rassf3	Het	0.68811	0.143489	1.47733e+06	0.556434	5.38423e-08	1.23745e-07
Cd300lb	Het	-0.0123467	0.0314484	1477306	0.556424	5.41227e-08	1.24362e-07
Sult2b1	Het	0.0283929	0.0418978	1177720	0.443586	5.44099e-08	1.24995e-07
Bcl11a	Het	-0.242668	0.00219173	1177743	0.443594	5.46653e-08	1.25527e-07
Pls3	Het	-0.12454	1.08328e-05	1177963	0.443677	5.71673e-08	1.31216e-07
Spata6	Het	0.0922102	0.0293176	1476985	0.556303	5.77748e-08	1.32581e-07
Brf1	Het	-0.0223288	0.0427998	1178090	0.443725	5.86619e-08	1.34559e-07
Rpap2	Het	-0.0198366	0.023415	1476897	0.55627	5.8817e-08	1.34885e-07
Iqsec2	Het	0.120263	0.0410857	1476809	0.556237	5.98774e-08	1.37228e-07
Tmem154	Het	0.579407	0.0757129	1476787	0.556229	6.01454e-08	1.37812e-07
Pds5b	Het	-0.0277779	0.0127349	1476776	0.556224	6.02798e-08	1.3809e-07
Arhgap30	Het	0.181446	0.0416485	1476719	0.556203	6.0981e-08	1.39606e-07
2810403A07Rik	Het	0.0218152	0.0749852	1.47671e+06	0.556199	6.11111e-08	1.39873e-07
Mbd2	Het	0.0756563	0.0151255	1.47671e+06	0.556198	6.11483e-08	1.39928e-07
Cinp	Het	0.0526534	0.000790643	1476689	0.556192	6.13533e-08	1.40367e-07
Ttbk2	Het	0.0692767	0.0374115	1178355	0.443825	6.19032e-08	1.41594e-07
Sergef	Het	0.0432687	0.0252756	1178414	0.443847	6.26482e-08	1.43267e-07
Vps4b	Het	0.303409	0.0350844	1476360	0.556068	6.55828e-08	1.49817e-07
Cast	Het	0.136807	0.00777672	1476282	0.556038	6.66262e-08	1.52102e-07
Larp7	Het	-0.0590666	0.0199662	1476157	0.555991	6.8332e-08	1.55861e-07
Mta3	Het	-0.0564526	0.0156157	1178859	0.444015	6.85534e-08	1.56332e-07
Hipk1	Het	0.110142	0.0104919	1476124	0.555979	6.87893e-08	1.56837e-07
Rpl36-ps3	Het	-0.131176	0.0765635	1.47609e+06	0.555964	6.93267e-08	1.57994e-07
Erlin2	Het	0.125753	0.0652781	1476009	0.555936	7.04064e-08	1.60401e-07
Csk	Het	-0.0988085	0.0220361	1475918	0.555901	7.1712e-08	1.63289e-07
Rnf113a2	Het	-0.0267535	0.00574969	1179141	0.444121	7.2571e-08	1.65174e-07
Stk11	Het	-0.0656647	0.00965146	1179166	0.44413	7.29379e-08	1.65938e-07
Setd3	Het	0.0297148	0.0355567	1475729	0.55583	7.4499e-08	1.6938e-07
Tada2a	Het	0.0241596	0.00344004	1179286	0.444176	7.47246e-08	1.6982e-07
Fam102a	Het	-0.157902	0.00782335	1475642	0.555797	7.58169e-08	1.72228e-07
Paip1	Het	0.0372941	0.0446565	1475614	0.555787	7.62458e-08	1.73091e-07
Slc30a1	Het	0.00286858	0.0291694	1475421	0.555714	7.92669e-08	1.79834e-07
Gpr35	Het	0.100092	0.0945971	1475331	0.55568	8.07151e-08	1.83001e-07
Gm12184	Het	0.00185631	0.0131221	1475316	0.555675	8.09589e-08	1.83515e-07
Myo10	Het	-0.0875765	0.0129497	1475270	0.555657	8.17111e-08	1.85101e-07
Rasgrp4	Het	0.00450047	0.0676034	1475148	0.555611	8.37391e-08	1.89533e-07
0610009L18Rik	Het	0.0148422	0.0160742	1179880	0.444399	8.42113e-08	1.90561e-07
Pofut1	Het	0.0132578	0.0448287	1475109	0.555597	8.43976e-08	1.90941e-07
Fam53b	Het	0.0348282	0.000726247	1475029	0.555566	8.5764e-08	1.9395e-07
Ttpal	Het	-0.0273963	0.0486904	1180167	0.444507	8.92031e-08	2.01598e-07
Upf1	Het	0.0590588	0.0201539	1180182	0.444513	8.94717e-08	2.02162e-07
Fam117a	Het	-0.186837	0.0203713	1474778	0.555472	9.01919e-08	2.03658e-07
Svil	Het	0.526147	0.0202206	1.47465e+06	0.555425	9.2488e-08	2.08799e-07
2310033P09Rik	Het	-0.0179857	0.0387225	1180459	0.444617	9.45754e-08	2.13374e-07
E130308A19Rik	Het	-0.0153978	0.010214	1180840	0.444761	1.02058e-07	2.29766e-07
Fbxo9	Het	-0.00708371	0.000721517	1180839	0.44476	1.02037e-07	2.29766e-07
Osm	Het	1.64362	0.749506	1474054	0.555199	1.04239e-07	2.34528e-07
Yeats4	Het	0.285836	0.0917603	1473966	0.555166	1.06085e-07	2.38527e-07
Kitl	Het	-0.111709	0.0302428	1473748	0.555084	1.10794e-07	2.4885e-07
Ywhag	Het	0.528694	0.109809	1473569	0.555017	1.1481e-07	2.57763e-07
Cdc42se1	Het	-0.0368082	0.00223472	1473242	0.554893	1.22516e-07	2.7477e-07
Tgfbr3	Het	-0.111505	0.00572445	1181821	0.44513	1.24056e-07	2.78108e-07
Csde1	Het	0.340851	0.0408511	1.47304e+06	0.554819	1.27434e-07	2.85499e-07
Hist1h4i	Het	-0.0340935	0.00936585	1.47299e+06	0.5548	1.28678e-07	2.88224e-07
Ak2	Het	0.0532884	0.00233516	1472904	0.554766	1.31005e-07	2.93312e-07
Dmxl1	Het	-0.00866648	0.0447858	1182138	0.44525	1.32099e-07	2.95699e-07
Pax5	Het	-0.21862	0.000105836	1182199	0.445273	1.33703e-07	2.99227e-07
Cpne8	Het	0.616126	0.0126859	1472752	0.554709	1.35006e-07	3.01822e-07
Pigc	Het	0.026161	0.0164689	1472636	0.554665	1.38138e-07	3.08686e-07
Sec11a	Het	-0.147213	0.0156332	1472622	0.55466	1.38521e-07	3.09354e-07
Ptpra	Het	-0.0259747	0.00286114	1472610	0.554655	1.3885e-07	3.10023e-07
Cttn	Het	0.00381957	0.0344143	1182507	0.445389	1.42096e-07	3.17205e-07
Tle4	Het	0.122318	0.0629027	1.47221e+06	0.554505	1.50211e-07	3.35038e-07
Gapt	Het	-0.0200812	0.0252069	1472183	0.554495	1.51057e-07	3.36854e-07
Vezf1	Het	-0.0142764	0.0425553	1472057	0.554447	1.54854e-07	3.44957e-07
Siglece	Het	0.374591	0.092971	1471861	0.554373	1.60943e-07	3.58371e-07
Tnfrsf1b	Het	0.302604	0.0388806	1471852	0.55437	1.61229e-07	3.58855e-07
St3gal3	Het	0.0074103	0.00158424	1.47181e+06	0.554355	1.62518e-07	3.61648e-07
Mthfd2l	Het	0.0611881	0.0308695	1183367	0.445713	1.68319e-07	3.74164e-07
Abhd10	Het	0.0268808	0.0089744	1183396	0.445724	1.6928e-07	3.76221e-07
Adam8	Het	-0.167715	0.032544	1471311	0.554166	1.79294e-07	3.97975e-07
Fau	Het	-0.392326	0.0894599	1471302	0.554163	1.7961e-07	3.98594e-07
Trib2	Het	-0.221462	0.053675	1470863	0.553997	1.95721e-07	4.33257e-07
Pprc1	Het	0.12282	0.0698925	1470847	0.553991	1.96334e-07	4.34522e-07
Cstf3	Het	-0.0205384	0.0131547	1470629	0.553909	2.0487e-07	4.52657e-07
Sh3rf1	Het	-0.0347629	0.00932704	1184840	0.446267	2.24469e-07	4.94513e-07
Mier2	Het	0.00424309	0.0148892	1470154	0.55373	2.24731e-07	4.94988e-07
Pphln1	Het	0.162583	0.0746651	1.47015e+06	0.553727	2.25102e-07	4.95703e-07
Cacna1d	Het	-0.0308741	0.00198266	1185009	0.446331	2.31965e-07	5.10497e-07
Sh2b3	Het	-0.0779527	0.0306008	1469938	0.553649	2.34366e-07	5.15458e-07
Trip4	Het	0.070951	0.016832	1469930	0.553646	2.3473e-07	5.16152e-07
Zfp652	Het	-0.0443133	0.00235205	1469628	0.553532	2.48894e-07	5.46049e-07
Sema4c	Het	-0.0690729	0.0218915	1469584	0.553516	2.51025e-07	5.50496e-07
Kalrn	Het	-0.0489921	0.00040866	1185449	0.446497	2.52635e-07	5.53912e-07
Pnpla7	Het	0.635177	0.0679016	1.46949e+06	0.553481	2.55563e-07	5.60147e-07
Kmt2c	Het	0.0376746	0.0108706	1469490	0.55348	2.55637e-07	5.60147e-07
Cbll1	Het	0.0504605	0.0573937	1469490	0.55348	2.55637e-07	5.60147e-07
Rps29	Het	-0.518885	0.111643	1469420	0.553454	2.59125e-07	5.67437e-07
Dnaaf5	Het	-0.00402736	0.00776142	1185632	0.446566	2.61746e-07	5.73057e-07
Mir142hg	Het	-0.18339	0.0296964	1469278	0.5534	2.66343e-07	5.82759e-07
Emc1	Het	0.421752	0.148933	1185759	0.446614	2.68255e-07	5.86578e-07
Cd1d1	Het	0.263964	0.0239322	1469213	0.553376	2.69711e-07	5.8964e-07
Blvrb	Het	0.109367	0.0431619	1186001	0.446705	2.81092e-07	6.14269e-07
Tbc1d4	Het	-0.0661562	0.037101	1468983	0.553289	2.81962e-07	6.16042e-07
B4galt7	Het	0.00939338	0.00318594	1186034	0.446717	2.82888e-07	6.17938e-07
Htatsf1	Het	0.067237	0.0489066	1468922	0.553266	2.853e-07	6.23078e-07
Zfp467	Het	-0.135105	0.0128635	1186088	0.446737	2.85851e-07	6.24023e-07
Trpv2	Het	0.429457	0.100659	1468801	0.553221	2.92035e-07	6.3713e-07
Prmt6	Het	0.00694311	0.0254431	1186264	0.446804	2.95717e-07	6.44762e-07
0610009B22Rik	Het	0.146669	0.0463966	1468697	0.553182	2.97947e-07	6.49357e-07
Pttg1ip	Het	0.0983293	0.0075442	1468670	0.553171	2.995e-07	6.52474e-07
Nt5c3	Het	0.0109673	0.0153919	1468589	0.553141	3.04208e-07	6.6232e-07
Mmgt2	Het	-0.0419411	0.00426748	1468524	0.553116	3.08037e-07	6.70382e-07
Ank	Het	-0.107117	0.0064462	1468516	0.553113	3.08512e-07	6.71276e-07
Szt2	Het	-0.000130338	0.0537652	1468470	0.553096	3.11254e-07	6.76964e-07
Rsf1	Het	-0.0826442	0.00358806	1468378	0.553061	3.16809e-07	6.88904e-07
Jak1	Het	-0.164887	0.023755	1467883	0.552875	3.48379e-07	7.5569e-07
Pramef8	Het	0.0159688	0.0382543	1187171	0.447145	3.52001e-07	7.63078e-07
Tcf25	Het	0.187392	0.107534	1467586	0.552763	3.68756e-07	7.98092e-07
Zfr	Het	0.0392667	0.00433632	1467551	0.55275	3.71232e-07	8.02958e-07
Arglu1	Het	-0.0108377	0.0452479	1467492	0.552728	3.75442e-07	8.11732e-07
Rassf5	Het	0.57862	0.0354568	1467371	0.552682	3.84221e-07	8.30033e-07
Lrrc58	Het	0.458547	0.0827543	1467060	0.552565	4.07702e-07	8.79144e-07
Pdss1	Het	0.00441073	0.00858376	1187953	0.44744	4.08713e-07	8.80965e-07
Pdcd6ip	Het	0.515237	0.00433694	1467015	0.552548	4.11212e-07	8.86171e-07
Psmg3	Het	0.0903713	0.0147044	1.46688e+06	0.552497	4.21959e-07	9.0859e-07
Gm16586	Het	0.062006	0.0546994	1466839	0.552482	4.25223e-07	9.15433e-07
Atg14	Het	0.053817	0.0187172	1188215	0.447539	4.29614e-07	9.24508e-07
Ehd1	Het	0.0746721	0.0288638	1466733	0.552442	4.33883e-07	9.33505e-07
Rassf2	Het	-0.194696	0.0380138	1466729	0.55244	4.34213e-07	9.34026e-07
Nlrp3	Het	0.55219	0.232918	1466639	0.552406	4.41704e-07	9.49175e-07
Clk4	Het	0.085269	0.0197514	1.46646e+06	0.552338	4.57106e-07	9.8166e-07
Cul9	Het	-0.012085	0.0177038	1.18866e+06	0.447705	4.67099e-07	1.00252e-06
Nenf	Het	0.19509	0.0409899	1188700	0.447721	4.71056e-07	1.01061e-06
1110059G10Rik	Het	0.0667943	0.0227472	1.46622e+06	0.55225	4.77936e-07	1.02495e-06
Xist	Het	0.231782	0.164859	1466057	0.552187	4.93245e-07	1.05735e-06
Gm16536	Het	0.0707613	0.050577	1466033	0.552178	4.9549e-07	1.06174e-06
Zbtb44	Het	0.0925839	0.00521096	1466005	0.552168	4.98122e-07	1.06693e-06
Wars	Het	0.0163597	0.0188652	1465976	0.552157	5.00862e-07	1.07238e-06
Ahr	Het	-0.194417	0.0207208	1465953	0.552148	5.03046e-07	1.07662e-06
Ccng2	Het	-0.11573	0.0175597	1465926	0.552138	5.05621e-07	1.08191e-06
Arf3	Het	0.272174	0.0866746	1465821	0.552098	5.15757e-07	1.10315e-06
Gipc1	Het	-0.051791	0.0297074	1189316	0.447953	5.29277e-07	1.13161e-06
Nelfe	Het	0.0752224	0.0229756	1189416	0.447991	5.3936e-07	1.15224e-06
Nr6a1	Het	0.0527721	0.017657	1189425	0.447994	5.40276e-07	1.15396e-06
Dusp19	Het	0.0310149	0.0290333	1189492	0.44802	5.47147e-07	1.16817e-06
Esyt1	Het	0.00411087	0.0274652	1.46523e+06	0.551875	5.76836e-07	1.23081e-06
1810024B03Rik	Het	0.0132643	0.0130005	1465195	0.551863	5.80375e-07	1.23811e-06
Senp2	Het	0.437977	0.0251727	1465151	0.551846	5.85199e-07	1.24815e-06
Stx3	Het	0.249116	0.0275163	1465041	0.551805	5.97429e-07	1.27372e-06
Aldh1b1	Het	0.017805	0.028498	1.19002e+06	0.448219	6.04488e-07	1.28851e-06
Ifi27	Het	-0.0908725	0.00497439	1190306	0.448326	6.37646e-07	1.357e-06
Gtf3c3	Het	0.130807	0.0231913	1190435	0.448375	6.53252e-07	1.38938e-06
Dusp1	Het	0.0694201	0.110048	1464549	0.551619	6.55213e-07	1.39327e-06
Lipf	Het	0.307926	0.0577209	1190650	0.448456	6.80084e-07	1.44412e-06
Gsap	Het	0.809454	0.10871	1464216	0.551494	6.97341e-07	1.47987e-06
Klf2	Het	-0.914419	0.0520676	1464103	0.551451	7.1222e-07	1.51024e-06
Syk	Het	0.418141	0.0348014	1.46392e+06	0.551383	7.36762e-07	1.56165e-06
Tmem192	Het	0.162084	0.00628842	1.19135e+06	0.448721	7.7565e-07	1.64112e-06
Tmem141	Het	0.244775	0.0591868	1463638	0.551276	7.76734e-07	1.64276e-06
Polr2a	Het	0.538414	0.0339476	1463571	0.551251	7.86481e-07	1.66304e-06
Slc25a14	Het	-0.0243293	0.00268285	1.1915e+06	0.448776	7.97162e-07	1.6836e-06
Git2	Het	0.0320159	0.0202393	1463499	0.551224	7.97087e-07	1.6836e-06
Lrrc16a	Het	-0.0996801	0.00048484	1191701	0.448852	8.27277e-07	1.74581e-06
Orc5	Het	0.025114	0.0307728	1191876	0.448918	8.54593e-07	1.79987e-06
Cables1	Het	0.0256886	0.00394412	1192126	0.449012	8.95128e-07	1.88486e-06
Mrgpre	Het	0.0870314	0.0413913	1462570	0.550874	9.46916e-07	1.99114e-06
Enpp1	Het	0.351238	0.00747156	1.46257e+06	0.550873	9.47354e-07	1.99127e-06
Nus1	Het	0.717904	0.0692433	1462287	0.550767	9.9771e-07	2.09462e-06
Anxa6	Het	-0.364291	0.0298057	1462164	0.550721	1.0206e-06	2.14096e-06
Ogdh	Het	0.401485	0.00542094	1462058	0.550681	1.04072e-06	2.18189e-06
Tlk2	Het	0.0140054	0.0536607	1461990	0.550655	1.05383e-06	2.20719e-06
Zcchc6	Het	0.212911	0.0349477	1461759	0.550568	1.09958e-06	2.2998e-06
Decr1	Het	0.0302257	0.00755976	1193416	0.449498	1.13549e-06	2.37211e-06
Ptpn2	Het	0.0618167	0.01408	1461508	0.550474	1.15144e-06	2.40353e-06
Hsd17b10	Het	-0.139067	0.00872311	1193515	0.449535	1.15631e-06	2.41179e-06
Rnd1	Het	-0.0341571	0.0107849	1193514	0.449534	1.1561e-06	2.41179e-06
Kdm3a	Het	-0.00907772	0.054664	1.46135e+06	0.550413	1.18627e-06	2.47232e-06
Gpd1l	Het	0.0395227	0.0160476	1193711	0.449609	1.19861e-06	2.49707e-06
Syde2	Het	0.210017	0.0846145	1461220	0.550365	1.21385e-06	2.52634e-06
Map2k3	Het	0.210922	0.00461467	1460940	0.55026	1.27765e-06	2.65753e-06
Mcrs1	Het	-0.058352	0.000531349	1194163	0.449779	1.30191e-06	2.70695e-06
Gm6576	Het	-0.0266485	0.0294759	1460831	0.550219	1.30334e-06	2.70938e-06
Sgsh	Het	-0.071644	0.00615712	1194329	0.449841	1.34196e-06	2.78638e-06
Unc45b	Het	-0.0689117	0.00542313	1194506	0.449908	1.38596e-06	2.87605e-06
1700025G04Rik	Het	-0.182518	0.0234087	1460248	0.549999	1.44943e-06	3.00481e-06
Gbp4	Het	-0.159485	0.00519551	1194876	0.450047	1.48248e-06	3.07271e-06
Ppp3cc	Het	-0.161174	0.0126295	1194893	0.450054	1.48706e-06	3.08162e-06
Clec4b1	Het	0.321691	0.0541875	1459949	0.549887	1.53035e-06	3.16883e-06
Trnt1	Het	0.0772784	0.00367636	1.19515e+06	0.45015	1.55766e-06	3.22285e-06
Ranbp10	Het	0.0478996	0.0651515	1459699	0.549792	1.60132e-06	3.3106e-06
Gm2a	Het	0.000826649	0.0564494	1459590	0.549751	1.63324e-06	3.37396e-06
Ncor1	Het	-0.14343	0.0404201	1459486	0.549712	1.66427e-06	3.43604e-06
Fam174a	Het	0.285919	0.111091	1459451	0.549699	1.67484e-06	3.45652e-06
Smim24	Het	0.0296725	0.0594958	1195623	0.450329	1.6974e-06	3.50239e-06
N6amt1	Het	0.0229354	0.0282653	1195642	0.450336	1.70324e-06	3.51307e-06
Asb8	Het	0.083572	0.00569559	1459298	0.549641	1.7218e-06	3.54998e-06
Fbxl17	Het	0.121511	0.0231005	1459003	0.54953	1.81595e-06	3.74191e-06
Secisbp2	Het	-0.0131863	0.0352976	1458993	0.549527	1.81923e-06	3.74793e-06
Tnfrsf1a	Het	0.0571284	0.017162	1458865	0.549478	1.86167e-06	3.83463e-06
Pknox1	Het	-0.0707392	0.0109515	1458758	0.549438	1.89789e-06	3.90466e-06
Rpl35a	Het	-0.0683017	0.0981698	1458741	0.549432	1.9037e-06	3.91586e-06
Tnfsf13b	Het	0.0842823	0.000917289	1458507	0.549344	1.98551e-06	4.08095e-06
Cks1b	Het	0.235011	0.0499311	1458495	0.549339	1.98979e-06	4.08896e-06
Pak2	Het	0.260128	0.0288596	1.45846e+06	0.549324	2.00396e-06	4.11728e-06
Trem1	Het	0.390882	0.00935013	1458445	0.54932	2.00774e-06	4.12425e-06
Ern1	Het	0.0352414	0.0230988	1458415	0.549309	2.01858e-06	4.14411e-06
Dock9	Het	-0.113577	0.00684835	1196736	0.450748	2.07402e-06	4.25215e-06
Aurka	Het	-0.023402	0.0164878	1458096	0.549189	2.13743e-06	4.38044e-06
Rin2	Het	0.708525	0.0130192	1457997	0.549151	2.17566e-06	4.45361e-06
Arhgef15	Het	-0.0807793	0.00662836	1457854	0.549098	2.23204e-06	4.56549e-06
Ttc13	Het	0.0216783	0.00725436	1457849	0.549096	2.23403e-06	4.56869e-06
Thbd	Het	0.0906463	0.0848522	1457843	0.549093	2.23643e-06	4.57271e-06
Gm14286	Het	0.0431223	0.00773016	1197359	0.450983	2.31863e-06	4.73437e-06
Notch3	Het	-0.0167748	0.0202674	1457448	0.548945	2.39986e-06	4.8993e-06
Mrps35	Het	0.0371527	0.0446027	1197659	0.451096	2.44607e-06	4.99267e-06
Efhd2	Het	0.309124	0.105991	1.45729e+06	0.548885	2.46862e-06	5.03771e-06
Mtch1	Het	0.0476585	0.0638314	1457222	0.54886	2.49847e-06	5.09469e-06
Mmaa	Het	0.00372176	0.023557	1197932	0.451198	2.56787e-06	5.23218e-06
9430020K01Rik	Het	-0.0531578	0.0452731	1457038	0.54879	2.5816e-06	5.25916e-06
Hdlbp	Het	0.165969	0.0233334	1456848	0.548719	2.67024e-06	5.43448e-06
Gtf2e2	Het	-0.0598724	0.00984181	1198194	0.451297	2.69022e-06	5.4741e-06
Ccdc85b	Het	-0.0120032	0.00174614	1198310	0.451341	2.74616e-06	5.58363e-06
Clip1	Het	-0.11489	0.028792	1.45664e+06	0.548642	2.7689e-06	5.6277e-06
Rarg	Het	-0.0762259	0.0293802	1.1986e+06	0.451449	2.88966e-06	5.8675e-06
Ppil3	Het	0.0384876	0.0119191	1198623	0.451459	2.90273e-06	5.89065e-06
Xpnpep3	Het	0.0172819	0.00732544	1198636	0.451464	2.90941e-06	5.90195e-06
Fam43a	Het	-0.238062	0.000369405	1198675	0.451478	2.92955e-06	5.94167e-06
Gpcpd1	Het	0.804656	0.174785	1456312	0.548517	2.9363e-06	5.95192e-06
AC168977.1	Het	0.0180728	0.00978157	1198707	0.45149	2.94618e-06	5.97081e-06
Nudcd2	Het	0.114544	0.00143064	1.45622e+06	0.548481	2.9863e-06	6.04864e-06
Helb	Het	0.0913785	0.0122698	1456174	0.548465	3.00881e-06	6.09307e-06
Klf16	Het	0.050133	0.00798691	1456152	0.548456	3.02053e-06	6.11563e-06
Mex3a	Het	-0.0187884	0.0150483	1456107	0.54844	3.04463e-06	6.16325e-06
Nuak1	Het	-0.0148441	0.00538485	1198973	0.451591	3.08794e-06	6.24614e-06
Agpat9	Het	0.58124	0.0738575	1455935	0.548375	3.13847e-06	6.34229e-06
Rc3h2	Het	0.0483834	0.0362248	1455878	0.548353	3.17018e-06	6.40392e-06
Psd3	Het	-0.0608319	0.00133463	1199181	0.451669	3.20332e-06	6.46964e-06
Fastkd5	Het	0.0314332	0.00325687	1.45556e+06	0.548235	3.35013e-06	6.75712e-06
Rpl39	Het	-0.136159	0.0950278	1455514	0.548216	3.38002e-06	6.8147e-06
Atg10	Het	0.0814966	0.0502401	1.19949e+06	0.451785	3.38151e-06	6.8152e-06
Pom121	Het	0.118943	0.00685661	1199506	0.451791	3.39193e-06	6.8349e-06
Ctnnbip1	Het	0.411897	0.0404591	1455462	0.548197	3.41107e-06	6.87084e-06
Rnf150	Het	-0.0502071	0.0226706	1455447	0.548191	3.42007e-06	6.88636e-06
Pros1	Het	0.886782	0.152514	1455406	0.548176	3.4448e-06	6.93484e-06
Malsu1	Het	0.0338906	0.0342483	1199642	0.451843	3.47398e-06	6.99091e-06
Gng2	Het	-0.0991122	0.0243855	1455359	0.548158	3.47337e-06	6.99091e-06
Cdc42se2	Het	-0.122411	0.0281324	1.45532e+06	0.548143	3.49816e-06	7.03824e-06
Haus3	Het	-0.0923083	0.00929697	1199731	0.451876	3.5287e-06	7.09832e-06
P3h3	Het	-0.00470481	0.0312628	1199748	0.451882	3.53924e-06	7.11818e-06
Fgd6	Het	-0.0201842	0.037148	1454904	0.547986	3.76187e-06	7.55588e-06
Endov	Het	-0.0115506	0.00499581	1200123	0.452024	3.77969e-06	7.59024e-06
Thrap3	Het	-0.0835118	0.0309432	1454843	0.547963	3.80225e-06	7.63409e-06
Thoc6	Het	0.0129066	0.0244393	1454840	0.547962	3.80425e-06	7.63665e-06
Il21r	Het	-0.340371	0.0141596	1454817	0.547954	3.81959e-06	7.66599e-06
Tob1	Het	0.5759	0.0436847	1454505	0.547836	4.03365e-06	8.07569e-06
Smarcad1	Het	0.128018	0.0691402	1454429	0.547808	4.08751e-06	8.17269e-06
1810026J23Rik	Het	0.0460559	0.0314348	1200571	0.452192	4.08751e-06	8.17269e-06
Rhobtb2	Het	-0.0628601	0.0195111	1200689	0.452237	4.17249e-06	8.3379e-06
Sertad2	Het	-0.0162684	0.0329922	1454296	0.547757	4.18342e-06	8.35815e-06
Rcor3	Het	0.0635467	0.0176996	1454204	0.547723	4.25102e-06	8.49001e-06
Mpp6	Het	0.123143	0.0373614	1454155	0.547704	4.28746e-06	8.55792e-06
Polg2	Het	-0.0388211	0.0228833	1.20086e+06	0.452302	4.29904e-06	8.57943e-06
Mpp7	Het	0.045176	0.0349629	1453908	0.547611	4.47571e-06	8.92022e-06
Asb7	Het	0.0401778	0.00960523	1201190	0.452426	4.55257e-06	9.06999e-06
Itpr1	Het	-0.110237	0.0574484	1453778	0.547562	4.57794e-06	9.11882e-06
Ap2b1	Het	0.233499	0.0594234	1453595	0.547493	4.72566e-06	9.40597e-06
Emc9	Het	-0.022607	0.00704175	1.20148e+06	0.452536	4.78958e-06	9.52961e-06
Gm2000	Het	-0.180422	0.0680463	1453458	0.547442	4.83922e-06	9.62656e-06
Usp15	Het	0.0325419	0.0378567	1453443	0.547436	4.85181e-06	9.6498e-06
Ccdc109b	Het	0.159539	0.0895405	1453363	0.547406	4.91949e-06	9.78074e-06
Spidr	Het	0.0596242	0.0581967	1201699	0.452617	4.97257e-06	9.88255e-06
Ptgs2	Het	-0.123101	0.01221	1453293	0.54738	4.97946e-06	9.89252e-06
Mxd1	Het	-0.111233	0.0350708	1.45327e+06	0.547371	4.99974e-06	9.93096e-06
Pmvk	Het	0.0136255	0.0102365	1201822	0.452664	5.07949e-06	1.00799e-05
Sumo2	Het	-0.188914	0.0400711	1453157	0.547328	5.09797e-06	1.01128e-05
Mapk1	Het	0.344709	0.0443944	1453129	0.547318	5.1227e-06	1.01599e-05
Ahnak	Het	0.432436	0.152516	1452920	0.547239	5.31097e-06	1.05235e-05
Tnfrsf26	Het	0.271195	0.00526193	1.4528e+06	0.547195	5.42064e-06	1.07307e-05
Ddr2	Het	-0.0511612	0.0106624	1.20222e+06	0.452812	5.43655e-06	1.07582e-05
Heatr3	Het	0.098522	0.017466	1452719	0.547163	5.49827e-06	1.08763e-05
Ubox5	Het	0.00877603	0.00252204	1202362	0.452867	5.57553e-06	1.10227e-05
Pdk4	Het	0.272184	0.0698055	1202363	0.452867	5.57649e-06	1.10227e-05
Abhd17b	Het	-0.096882	0.0401503	1452581	0.547111	5.63051e-06	1.11274e-05
Pcbp1	Het	0.387509	0.0927352	1452433	0.547056	5.77572e-06	1.14101e-05
Ptprk	Het	-0.0863804	0.0147545	1202580	0.452949	5.78864e-06	1.14335e-05
Yap1	Het	-0.090517	0.0172701	1202598	0.452956	5.80658e-06	1.14668e-05
Fam149b	Het	-0.0268454	0.0065991	1202736	0.453008	5.94591e-06	1.1731e-05
Fdx1	Het	-0.0376179	0.016297	1202840	0.453047	6.05301e-06	1.19357e-05
Sod2	Het	0.209348	0.0355988	1452044	0.546909	6.17466e-06	1.21665e-05
Zc3h13	Het	-0.0164735	0.0133034	1203091	0.453142	6.31917e-06	1.24466e-05
Gsdmd	Het	-0.072757	0.0315433	1203410	0.453262	6.67362e-06	1.31203e-05
Lifr	Het	-0.161013	0.0191347	1451565	0.546729	6.70219e-06	1.31691e-05
Cplx2	Het	-0.0313121	0.0130319	1.20346e+06	0.45328	6.7303e-06	1.32219e-05
[truncated: 5,890 more rows]

## Sheet: alvmac.11m
feature	group	avgExpr	logFC	statistic	auc	pval	padj
Ccne1	Het	0.000450827	0.066561	3450	0.041635	1.20139e-79	4.23649e-76
Gm29994	Het	0.0800726	0.0531493	5778	0.0697296	2.09737e-70	3.16972e-67
Hba-a2	Het	-0.00262198	0.0158421	75335	0.909151	7.70214e-64	6.26777e-61
Mamdc2	Het	0.498147	0.263544	9588	0.115709	1.5633e-56	6.89089e-54
1700026L06Rik	Het	0.0056962	0.0479122	10578	0.127656	3.50083e-53	1.27708e-50
C2	Het	0.00949844	0.00468568	10617	0.128127	4.7206e-53	1.61094e-50
Rpl7a-ps3	Het	-0.0204603	0.0219239	72135	0.870533	1.10309e-52	3.53624e-50
Zfp712	Het	0.00529357	0.042861	71997	0.868868	3.15536e-52	9.27238e-50
Mast3	Het	-0.074739	0.0500356	71833	0.866889	1.09353e-51	2.89212e-49
Gm37305	Het	0.0601107	0.053861	11167	0.134765	3.07284e-51	7.92867e-49
Hhat	Het	-0.00733473	0.0161509	71643	0.864596	4.57708e-51	1.12607e-48
Mmgt2	Het	-0.0534569	0.122613	70820	0.854664	2.03779e-48	4.39955e-46
Dclre1a	Het	0.0651549	0.0085939	70680	0.852974	5.65576e-48	1.19665e-45
Tespa1	Het	-0.229753	0.0663055	70446	0.85015	3.08181e-47	6.15141e-45
Gm4950	Het	-0.0553986	0.111247	70051	0.845383	5.22923e-46	9.37627e-44
Mustn1	Het	0.119956	0.132455	12977	0.156608	1.68709e-45	2.97462e-43
Rsad1	Het	0.0194635	0.0740047	13021	0.157139	2.30303e-45	3.92964e-43
Spry2	Het	-0.163277	0.116955	69658	0.840641	8.4193e-45	1.37027e-42
Cfap126	Het	-0.0714991	0.0102178	13214	0.159468	8.9685e-45	1.43754e-42
Snhg6	Het	-0.0554039	0.0672049	69483	0.838529	2.86652e-44	4.45955e-42
Fstl1	Het	0.0775756	0.158687	13536	0.163354	8.48992e-44	1.28307e-41
Mir142hg	Het	-0.167871	0.125254	68621	0.828126	1.07255e-41	1.55431e-39
Mn1	Het	0.0230775	0.00856156	68510	0.826786	2.26974e-41	3.20154e-39
Slc37a2	Het	0.286014	0.0733878	68445	0.826002	3.51565e-41	4.76821e-39
Vps37c	Het	0.00854335	0.122288	68169	0.822671	2.22778e-40	2.87411e-38
Cxcl3	Het	0.728775	0.416702	14845	0.179151	6.06916e-40	7.37996e-38
Rhobtb3	Het	-0.00614392	0.0107593	67952	0.820052	9.38874e-40	1.11599e-37
Mirt1	Het	-0.126518	0.0844679	67836	0.818652	2.01605e-39	2.31824e-37
Xcl1	Het	-0.108164	0.104726	67802	0.818242	2.52063e-39	2.86728e-37
Creg2	Het	0.316022	0.187088	15489	0.186923	4.0934e-38	4.41878e-36
Gm10053	Het	0.0290178	0.0206355	67364	0.812956	4.36651e-38	4.66599e-36
Gins1	Het	0.113448	0.0616545	67072	0.809432	2.84769e-37	2.78942e-35
Ocel1	Het	0.0603333	0.110273	15980	0.192848	9.47842e-37	9.03354e-35
Abhd3	Het	0.398453	0.181287	16186	0.195334	3.48022e-36	3.2015e-34
Sik1	Het	-0.190175	0.063318	66586	0.803567	6.16159e-36	5.4776e-34
Gm4070	Het	-0.000887126	0.120486	66566	0.803326	6.98391e-36	6.1569e-34
Ppargc1b	Het	0.28467	0.188784	16319	0.19694	8.01485e-36	7.00736e-34
Dynlt1c	Het	-0.0988302	0.0311051	66532	0.802916	8.63953e-36	7.49161e-34
Fam118a	Het	-0.122939	0.00411833	16362	0.197458	1.04863e-35	9.01907e-34
Ndn	Het	-0.0120979	0.0094129	16556	0.1998	3.50585e-35	2.94352e-33
Hist1h2ap	Het	-0.076868	0.0530992	66298	0.800092	3.70692e-35	3.08783e-33
Snapc4	Het	0.0267373	0.046958	16703	0.201574	8.69555e-35	7.07617e-33
Oxr1	Het	-0.0804801	0.131507	66143	0.798221	9.65542e-35	7.7973e-33
Gm3550	Het	-0.0339493	0.0252236	66081	0.797473	1.41369e-34	1.13299e-32
1810024B03Rik	Het	-0.00565298	0.0131706	66026	0.796809	1.98108e-34	1.55243e-32
Elmsan1	Het	0.0622048	0.0868225	65988	0.796351	2.50013e-34	1.94477e-32
Mak	Het	0.562673	0.203877	16878	0.203686	2.54645e-34	1.96634e-32
Bloc1s1	Het	0.0785806	0.0661315	65938	0.795747	3.39394e-34	2.54642e-32
Ifit2	Het	-0.00581471	0.0462118	16939	0.204422	3.69677e-34	2.75409e-32
Tubgcp6	Het	0.0457009	0.0727535	65922	0.795554	3.74217e-34	2.76842e-32
Olfml2a	Het	-0.0238274	0.0139123	65817	0.794287	7.09298e-34	5.07004e-32
Thnsl1	Het	0.0455781	0.00833654	65506	0.790534	4.63936e-33	3.16643e-31
RP23-235M8.7	Het	-0.0257856	0.0198407	65487	0.790304	5.19939e-33	3.52592e-31
Abcc10	Het	0.010993	0.0779749	65473	0.790136	5.65454e-33	3.81015e-31
Treml2	Het	-0.133061	0.0668182	65442	0.789761	6.80805e-33	4.55838e-31
Tpm3-rs7	Het	-0.0721406	0.0060667	65378	0.788989	9.98045e-33	6.55796e-31
Frat2	Het	-0.283248	0.0156769	65372	0.788917	1.03443e-32	6.7551e-31
Dsel	Het	0.0116897	0.0257394	17564	0.211964	1.59812e-32	1.02464e-30
5031414D18Rik	Het	-0.117263	0.0565837	65249	0.787432	2.15115e-32	1.37091e-30
Dclre1c	Het	0.013194	0.0627495	65073	0.785308	6.09316e-32	3.74765e-30
Foxred1	Het	0.062081	0.118221	65049	0.785019	7.01853e-32	4.29185e-30
Fmn1	Het	0.257606	0.0812229	17902	0.216043	1.17724e-31	7.03619e-30
Gas8	Het	-0.00668607	0.0362449	17920	0.216261	1.30831e-31	7.6892e-30
Tpra1	Het	0.0207686	0.0703731	64906	0.783293	1.62493e-31	9.49729e-30
Hmga1	Het	0.13784	0.0380514	64807	0.782098	2.89709e-31	1.66567e-29
Nop2	Het	-0.0404738	0.0404071	64715	0.780988	4.94761e-31	2.82923e-29
Dhx35	Het	0.0437783	0.00175233	64707	0.780891	5.1828e-31	2.94778e-29
Rps18-ps3	Het	-0.164543	0.0283756	64676	0.780517	6.20375e-31	3.5096e-29
Tox	Het	-0.213261	0.0855552	64667	0.780409	6.53591e-31	3.67784e-29
Atp8b2	Het	0.0486043	0.0936314	18438	0.222512	2.63727e-30	1.45311e-28
Zfp280c	Het	0.0908741	0.0178771	64402	0.777211	3.00891e-30	1.64929e-28
3110062M04Rik	Het	0.030822	0.0342563	64357	0.776668	3.89284e-30	2.10114e-28
Cdr2l	Het	-0.0289742	0.0024686	18553	0.2239	5.09174e-30	2.72048e-28
Rbak	Het	0.0478547	0.0989874	18601	0.224479	6.69425e-30	3.52331e-28
Gm6576	Het	-0.0108227	0.0162762	64226	0.775087	8.21614e-30	4.3029e-28
Gm4724	Het	0.00544312	0.0141526	64201	0.774785	9.4704e-30	4.88719e-28
Snrnp35	Het	-0.045708	0.0133543	64186	0.774604	1.03123e-29	5.27024e-28
Rtn4ip1	Het	0.0469919	0.0905077	64182	0.774556	1.05491e-29	5.36534e-28
Cc2d1a	Het	0.0247787	0.0668736	18757	0.226362	1.62264e-29	8.17423e-28
Klhl7	Het	-0.0155945	0.0451234	18774	0.226567	1.78635e-29	8.95632e-28
Zfp74	Het	0.0107355	0.0150419	18837	0.227327	2.5492e-29	1.2661e-27
Gorab	Het	0.0319036	0.0450291	18882	0.22787	3.2844e-29	1.61608e-27
Prickle2	Het	0.521979	0.228782	18912	0.228232	3.88781e-29	1.88666e-27
Gm10146	Het	0.00875722	0.0411217	63884	0.770959	5.66169e-29	2.71018e-27
Zfp787	Het	-0.149012	0.0262197	63853	0.770585	6.73462e-29	3.16647e-27
Strip1	Het	-0.0265849	0.0606828	63851	0.770561	6.81039e-29	3.18793e-27
Sesn1	Het	-0.225449	0.0729849	63633	0.76793	2.2921e-28	1.03183e-26
Pde2a	Het	-0.236426	0.0258277	63599	0.76752	2.76681e-28	1.23502e-26
Gm7808	Het	-0.0615262	0.0375123	63581	0.767303	3.05637e-28	1.35286e-26
Gm4707	Het	-0.181142	0.0195772	63568	0.767146	3.284e-28	1.44756e-26
Zbed5	Het	0.112429	0.135468	19324	0.233204	3.8542e-28	1.67792e-26
Lyl1	Het	-0.14338	0.0837661	63527	0.766651	4.11793e-28	1.78539e-26
Gm9008	Het	0.0434284	0.0542542	19373	0.233796	5.04909e-28	2.16252e-26
Smim4	Het	-0.0138905	0.0489813	63472	0.765987	5.57483e-28	2.37807e-26
Palmd	Het	-0.0335854	0.0379187	19417	0.234327	6.43141e-28	2.73244e-26
Fam171a1	Het	0.102397	0.0342189	19439	0.234592	7.2573e-28	3.04663e-26
Cdk5rap2	Het	-7.24733e-06	0.137904	63386	0.764949	8.93887e-28	3.73772e-26
Gm8797	Het	-0.140532	0.0053076	63191	0.762596	2.59003e-27	1.06614e-25
C030034I22Rik	Het	-0.0757638	0.0117064	19683	0.237537	2.74945e-27	1.12738e-25
Ift88	Het	0.0320322	0.0789967	19718	0.237959	3.32432e-27	1.34743e-25
Dus1l	Het	-0.0483245	0.0127303	63024	0.760581	6.39383e-27	2.54287e-25
Nthl1	Het	0.0254708	0.0749323	19976	0.241073	1.33504e-26	5.13579e-25
Mrps22	Het	0.0534867	0.12005	62801	0.75789	2.11438e-26	8.01721e-25
Fgd3	Het	-0.0556995	0.106467	62765	0.757455	2.56176e-26	9.61024e-25
Carns1	Het	-0.0427646	0.023282	62743	0.75719	2.88012e-26	1.07664e-24
Spef2	Het	-0.0124744	0.0571402	20177	0.243498	3.89919e-26	1.44735e-24
Nudcd1	Het	-0.0116829	0.0104636	20182	0.243559	4.00404e-26	1.48108e-24
Mfsd3	Het	-0.0228333	0.00497827	20183	0.243571	4.02535e-26	1.48377e-24
Zer1	Het	-0.0756013	0.0378762	62676	0.756381	4.11169e-26	1.50511e-24
Armcx5	Het	-0.0884211	0.0428797	62676	0.756381	4.11169e-26	1.50511e-24
Col1a1	Het	-0.0396378	0.00390907	20210	0.243897	4.64499e-26	1.69446e-24
Plpp3	Het	0.0806796	0.0794041	20233	0.244174	5.24678e-26	1.90741e-24
Ubxn11	Het	-0.0924485	0.00152226	20295	0.244922	7.28173e-26	2.62018e-24
Cbr3	Het	0.0731439	0.0165431	20308	0.245079	7.79881e-26	2.79673e-24
Hspa1a	Het	-0.21884	0.00440817	62423	0.753328	1.56146e-25	5.56184e-24
Zfp692	Het	-0.0360371	0.00593462	62389	0.752917	1.8659e-25	6.55793e-24
Col6a3	Het	-0.0103459	0.012969	20527	0.247722	2.46168e-25	8.62322e-24
Stard5	Het	0.297597	0.105012	62333	0.752242	2.50055e-25	8.73045e-24
Fam65b	Het	-0.403334	0.0287545	62304	0.751892	2.90902e-25	1.009e-23
Fhod1	Het	0.215839	0.0644112	62253	0.751276	3.79395e-25	1.30737e-23
Zscan22	Het	0.0831391	0.11948	62217	0.750842	4.57452e-25	1.57123e-23
Gtf2ird2	Het	-0.0583338	0.0128002	20663	0.249363	4.99651e-25	1.71062e-23
Aoah	Het	-0.056064	0.0824803	62153	0.750069	6.37462e-25	2.1684e-23
Dach1	Het	-0.0235524	0.0125457	20809	0.251125	1.06295e-24	3.59264e-23
P2ry12	Het	0.223434	0.129438	62046	0.748778	1.10768e-24	3.73188e-23
Gm15728	Het	0.0169208	0.0444684	20849	0.251608	1.30599e-24	4.37216e-23
Cacna1a	Het	-0.0395878	0.0177046	20861	0.251753	1.3891e-24	4.62115e-23
P2ry1	Het	-0.0383719	0.0285596	61998	0.748199	1.41795e-24	4.70235e-23
Mbp	Het	-0.0351154	0.0802988	61972	0.747885	1.62051e-24	5.30754e-23
Spata5	Het	-0.00450951	0.115939	61960	0.74774	1.72342e-24	5.62719e-23
Slc52a2	Het	-0.0168235	0.0549608	61954	0.747668	1.77728e-24	5.78519e-23
Rpl36-ps3	Het	-0.162694	0.107855	61915	0.747197	2.17036e-24	7.02148e-23
Gpr65	Het	-0.350014	0.13494	61872	0.746678	2.70408e-24	8.69498e-23
Col27a1	Het	-0.0502103	0.0322086	61862	0.746558	2.84576e-24	9.12281e-23
Dpysl3	Het	-0.0105032	0.00626592	21022	0.253696	3.16765e-24	1.00936e-22
Wdr90	Het	-0.0304062	0.0150791	61810	0.74593	3.70983e-24	1.17857e-22
Tmem26	Het	-0.000969957	0.0470895	61726	0.744916	5.68545e-24	1.79542e-22
Cxcl10	Het	-0.00108051	0.07927	21152	0.255265	6.13473e-24	1.92579e-22
Hivep2	Het	-0.260124	0.0931367	61705	0.744663	6.32413e-24	1.97938e-22
Isca1	Het	-0.127514	0.0270776	61672	0.744265	7.47415e-24	2.32556e-22
Cyp2d22	Het	-0.0704839	0.0234774	61670	0.74424	7.55015e-24	2.34232e-22
Ppp1r3e	Het	0.0562012	0.0490964	21215	0.256025	8.4384e-24	2.60262e-22
Elovl7	Het	-0.126075	0.0262233	61629	0.743746	9.28831e-24	2.83991e-22
Anln	Het	0.308691	0.147061	21242	0.256351	9.67103e-24	2.94841e-22
Scly	Het	0.00349999	0.0784572	61597	0.74336	1.09154e-23	3.29927e-22
Athl1	Het	-0.0321098	0.0541164	61545	0.742732	1.41817e-23	4.23809e-22
Gypc	Het	-0.126173	0.0425477	61530	0.742551	1.52922e-23	4.55707e-22
Vill	Het	-0.0597125	0.0966969	61513	0.742346	1.66551e-23	4.93542e-22
Nup160	Het	0.0768951	0.0344633	61463	0.741742	2.14003e-23	6.28872e-22
Sbf2	Het	0.279599	0.0545904	61436	0.741417	2.44964e-23	7.17859e-22
Thap2	Het	-0.0972592	0.0586589	61429	0.741332	2.53689e-23	7.41375e-22
Lemd3	Het	0.0684979	0.0670922	61407	0.741067	2.83167e-23	8.22973e-22
Arpin	Het	0.0311799	0.0266786	21477	0.259187	3.14459e-23	9.06448e-22
Mapre3	Het	0.289773	0.163016	21494	0.259392	3.4228e-23	9.78642e-22
Ndnf	Het	-0.0706355	0.0331593	61307	0.73986	4.66008e-23	1.32169e-21
Epha4	Het	-0.0684699	0.00665179	61227	0.738894	6.92959e-23	1.93937e-21
Flnb	Het	-0.128258	0.0562798	61224	0.738858	7.03325e-23	1.95802e-21
Kat8	Het	-0.0246406	0.0462666	61170	0.738206	9.18472e-23	2.53695e-21
Eid2	Het	0.00995122	0.00921721	61150	0.737965	1.01372e-22	2.78548e-21
Pdpr	Het	0.137636	0.0709589	21720	0.262119	1.04931e-22	2.86839e-21
Brd9	Het	0.00886766	0.0400192	61143	0.737881	1.04931e-22	2.86839e-21
Zfp606	Het	-0.0237539	0.00829687	21740	0.262361	1.15797e-22	3.14914e-21
Sp2	Het	-0.0374205	0.0121865	61098	0.737338	1.30957e-22	3.5523e-21
Serpinf1	Het	-0.130718	0.0297229	61087	0.737205	1.38235e-22	3.74012e-21
Slc4a7	Het	-0.129192	0.0207827	61040	0.736638	1.74114e-22	4.68691e-21
Mrps31	Het	-0.109722	0.0277717	60994	0.736082	2.18118e-22	5.81226e-21
Gm10382	Het	-0.00784386	0.00710697	21871	0.263942	2.20263e-22	5.85467e-21
Tmem39b	Het	-0.0879924	0.0425726	60975	0.735853	2.39356e-22	6.34623e-21
Cgrrf1	Het	-0.00808346	0.0247026	60924	0.735238	3.07023e-22	8.05955e-21
Slco5a1	Het	-0.0103576	0.00682434	60913	0.735105	3.23934e-22	8.44063e-21
Il21r	Het	-0.406429	0.0824927	60911	0.735081	3.27106e-22	8.50234e-21
Armc8	Het	0.0206119	0.0799998	60888	0.734803	3.65872e-22	9.46348e-21
Vac14	Het	0.228445	0.0231934	60844	0.734272	4.53131e-22	1.15232e-20
Gpr34	Het	-0.189247	0.00798518	60785	0.73356	6.03203e-22	1.51215e-20
6720427I07Rik	Het	-0.0143933	0.00429056	60766	0.733331	6.61294e-22	1.65386e-20
Ankfy1	Het	0.116894	0.0505935	60685	0.732353	9.77674e-22	2.42789e-20
Tyw5	Het	-0.042494	0.0446911	22219	0.268141	1.1909e-21	2.92989e-20
Rab11fip3	Het	-0.0128151	0.0137888	60574	0.731014	1.66628e-21	4.05232e-20
Trim23	Het	0.0793246	0.0503355	22295	0.269059	1.71485e-21	4.16088e-20
Aacs	Het	0.0360294	0.0345796	60565	0.730905	1.73966e-21	4.21142e-20
Cacnb3	Het	-0.0271855	0.0208441	22299	0.269107	1.74801e-21	4.22197e-20
Arid3b	Het	-0.0770708	0.059403	60561	0.730857	1.7733e-21	4.27328e-20
Gm10036	Het	-0.212104	0.102487	60528	0.730459	2.07646e-21	4.99248e-20
Dicer1	Het	0.141934	0.0396098	60454	0.729566	2.95531e-21	7.00991e-20
Gimap5	Het	-0.432757	0.0320427	60414	0.729083	3.57449e-21	8.40322e-20
Ccdc134	Het	-0.021571	0.0309103	60398	0.72889	3.85665e-21	9.02644e-20
Lsm7	Het	0.0936942	0.100434	60383	0.728709	4.14114e-21	9.64959e-20
AA474331	Het	0.105825	0.0850339	22506	0.271605	4.68425e-21	1.08198e-19
Kdm1b	Het	0.223833	0.0772108	22553	0.272172	5.85067e-21	1.33681e-19
Ccl12	Het	-0.168862	0.0559891	60304	0.727755	6.01889e-21	1.36933e-19
Golga5	Het	0.0303631	0.0444416	60304	0.727755	6.01889e-21	1.36933e-19
B4galt7	Het	0.0653505	0.0548984	60292	0.727611	6.36981e-21	1.44296e-19
Hes1	Het	-0.50294	0.125825	60280	0.727466	6.74094e-21	1.52377e-19
Hotairm1	Het	-0.0836086	0.0371207	60230	0.726862	8.53164e-21	1.90816e-19
Fastkd1	Het	0.0522542	0.0116665	22692	0.27385	1.12569e-20	2.49657e-19
Fancc	Het	-0.0406888	0.0213084	60162	0.726042	1.17422e-20	2.59876e-19
Cpq	Het	-0.198128	0.0456652	59956	0.723556	3.06888e-20	6.63921e-19
Vwa1	Het	-0.111642	0.024193	59944	0.723411	3.24449e-20	7.00478e-19
Arl6	Het	-0.038851	0.0737174	22921	0.276613	3.2747e-20	7.05562e-19
Rpgrip1	Het	-0.0227444	0.127008	59939	0.723351	3.32055e-20	7.13987e-19
Arhgap10	Het	0.0140275	0.130995	22927	0.276686	3.36704e-20	7.22513e-19
Hnmt	Het	-0.10938	0.00988935	59925	0.723182	3.54305e-20	7.58743e-19
Cfb	Het	0.209912	0.0333323	22954	0.277011	3.81541e-20	8.13775e-19
Mta3	Het	-0.0722005	0.141702	59846	0.722228	5.10417e-20	1.08646e-18
Rasgrf2	Het	0.0513306	0.0221734	59822	0.721939	5.70113e-20	1.21109e-18
Trp53rka	Het	-0.0805471	0.0883297	59773	0.721347	7.14237e-20	1.50817e-18
1810055G02Rik	Het	-0.00820032	0.0350171	59706	0.720539	9.71109e-20	2.03836e-18
Arhgap15	Het	-0.474034	0.0279991	59694	0.720394	1.02592e-19	2.14491e-18
Ahr	Het	-0.230492	0.0445685	59673	0.72014	1.1293e-19	2.35174e-18
Ydjc	Het	0.125067	0.0014299	23207	0.280065	1.22047e-19	2.53164e-18
Ppp1r3b	Het	0.232163	0.17726	59624	0.719549	1.41226e-19	2.91234e-18
Mon1b	Het	0.113675	0.107347	59597	0.719223	1.59703e-19	3.28058e-18
Nme6	Het	0.0458416	0.0381024	23266	0.280777	1.59703e-19	3.28058e-18
Suv39h2	Het	-0.0370689	0.0169929	59542	0.71856	2.05044e-19	4.14754e-18
Klhl13	Het	-0.0581912	0.0256681	59509	0.718161	2.3813e-19	4.78022e-18
Abtb2	Het	-0.0670436	0.0386839	23386	0.282225	2.75233e-19	5.47311e-18
Dip2a	Het	0.323003	0.0693991	59441	0.717341	3.23832e-19	6.37954e-18
Tk1	Het	-0.0381653	0.0104098	23437	0.28284	3.465e-19	6.81342e-18
Rab19	Het	0.0160125	0.14321	59421	0.717099	3.54398e-19	6.95581e-18
Chn2	Het	-0.137439	0.0471512	59419	0.717075	3.57608e-19	7.0058e-18
She	Het	-0.0796971	0.0309811	59403	0.716882	3.84336e-19	7.51551e-18
Zfp932	Het	-0.0684001	0.0137045	59392	0.716749	4.03847e-19	7.86795e-18
Setd4	Het	0.032712	0.051477	59392	0.716749	4.03847e-19	7.86795e-18
Smad2	Het	0.0946167	0.0396292	59305	0.715699	5.96836e-19	1.1564e-17
Zfp1	Het	-0.146136	0.0426904	59276	0.715349	6.79552e-19	1.31186e-17
Slc2a1	Het	-0.0986094	0.06801	59252	0.71506	7.56492e-19	1.45244e-17
Col18a1	Het	-0.0311474	0.0197252	59234	0.714843	8.19785e-19	1.56543e-17
Vps8	Het	0.147038	0.0227457	59203	0.714468	9.41278e-19	1.79097e-17
Prdm9	Het	0.0779361	0.0674586	59192	0.714336	9.8853e-19	1.8775e-17
Lipe	Het	-0.128848	0.0573075	59131	0.7136	1.29634e-18	2.45331e-17
5830432E09Rik	Het	-0.0447612	0.049635	59131	0.7136	1.29634e-18	2.45331e-17
Rpl9-ps6	Het	-0.29818	0.0938651	59113	0.713382	1.40406e-18	2.64769e-17
Ephb4	Het	-0.0861391	0.00279897	23755	0.286678	1.43551e-18	2.70219e-17
Bnip1	Het	0.0334275	0.0909842	59057	0.712707	1.79891e-18	3.36231e-17
Atg2a	Het	0.0297776	0.0112292	59048	0.712598	1.87187e-18	3.49251e-17
Bend3	Het	0.0537282	0.0483491	23823	0.287499	1.93917e-18	3.6117e-17
Chst15	Het	0.0141549	0.141347	59015	0.7122	2.16526e-18	4.01865e-17
Tor4a	Het	0.0152262	0.0657641	58998	0.711994	2.33367e-18	4.29355e-17
Acsl1	Het	0.442223	0.336988	58998	0.711994	2.33367e-18	4.29355e-17
Med6	Het	-0.0796462	0.0220697	58961	0.711548	2.74622e-18	5.02634e-17
Pigw	Het	0.0951519	0.0880662	23935	0.28885	3.17442e-18	5.79003e-17
Zfp609	Het	-0.00607425	0.00265096	58890	0.710691	3.7496e-18	6.80396e-17
Rcbtb1	Het	-0.00515383	0.102595	58889	0.710679	3.76605e-18	6.8221e-17
Kti12	Het	-0.0722698	0.00997969	58868	0.710426	4.12844e-18	7.44033e-17
Ncoa7	Het	-0.129757	0.00644007	58858	0.710305	4.31289e-18	7.75954e-17
Rab2b	Het	0.100591	0.0986495	58856	0.710281	4.35075e-18	7.81435e-17
Armcx1	Het	-0.0620952	0.0249584	58822	0.709871	5.04684e-18	9.03393e-17
Kremen1	Het	0.11927	0.0302552	24065	0.290419	5.6033e-18	1.00131e-16
Mtif2	Het	-0.0147006	0.0665836	58767	0.709207	6.41249e-18	1.14013e-16
St3gal5	Het	-0.211335	0.0617605	58759	0.70911	6.63938e-18	1.17652e-16
Gstm5	Het	0.201182	0.0511816	24106	0.290914	6.69733e-18	1.1848e-16
Ahcy	Het	-0.0341419	0.0709099	58737	0.708845	7.30502e-18	1.28372e-16
Lcor	Het	0.546376	0.11445	58727	0.708724	7.62896e-18	1.3362e-16
Tars	Het	0.206521	0.0392453	58710	0.708519	8.2125e-18	1.43366e-16
Zc3h4	Het	0.168869	0.106686	58682	0.708181	9.2711e-18	1.60785e-16
Slc35e4	Het	-0.00115796	0.0355534	58665	0.707976	9.97839e-18	1.72768e-16
Dfna5	Het	-0.0159601	0.0588529	58657	0.707879	1.03294e-17	1.78262e-16
Pigo	Het	-0.0696155	0.0445166	58656	0.707867	1.03741e-17	1.78743e-16
Pik3r3	Het	0.0148478	0.0813079	58649	0.707783	1.06926e-17	1.8393e-16
Zfp451	Het	0.254769	0.109336	58647	0.707759	1.07854e-17	1.85224e-16
Gm6710	Het	-0.0282963	0.0541193	58646	0.707747	1.0832e-17	1.85724e-16
Rnf216	Het	0.196185	0.182375	58643	0.70771	1.09732e-17	1.87841e-16
Dennd2c	Het	0.0089895	0.0459488	58634	0.707602	1.14079e-17	1.94966e-16
Entpd7	Het	0.162981	0.168363	58613	0.707348	1.24892e-17	2.12759e-16
Orc6	Het	-0.092386	0.0644028	58570	0.706829	1.50288e-17	2.5479e-16
Zbtb26	Het	0.0536446	0.0626621	58551	0.7066	1.63072e-17	2.76023e-16
Rnmtl1	Het	-0.0404025	0.0170221	24329	0.293605	1.75418e-17	2.96445e-16
Rffl	Het	0.257265	0.0168418	58519	0.706214	1.87073e-17	3.15638e-16
Daam2	Het	-0.0086237	0.010207	24369	0.294088	2.0822e-17	3.49645e-16
Atad1	Het	0.0576225	0.018097	58444	0.705309	2.57838e-17	4.30232e-16
Rbm26	Het	0.103284	0.13279	58441	0.705273	2.61161e-17	4.3509e-16
BC030336	Het	0.0649028	0.0397177	58435	0.7052	2.67934e-17	4.45671e-16
Pik3cb	Het	0.102379	0.0177312	58418	0.704995	2.88078e-17	4.7693e-16
Cwf19l1	Het	0.0259728	0.0580217	58329	0.703921	4.20567e-17	6.93018e-16
Car2	Het	-0.29165	0.0640607	58325	0.703873	4.2776e-17	7.03776e-16
Ncr1	Het	-0.222305	0.129782	58314	0.70374	4.48175e-17	7.36217e-16
Sh2d2a	Het	-0.325967	0.0826592	58313	0.703728	4.50077e-17	7.38197e-16
Hpgds	Het	-0.0959465	0.0478257	58308	0.703667	4.59712e-17	7.52831e-16
Antxr2	Het	-0.106897	0.077051	58307	0.703655	4.61663e-17	7.53693e-16
Cd248	Het	-0.0098258	0.00579434	58307	0.703655	4.61663e-17	7.53693e-16
Maf	Het	-0.391615	0.0413339	58301	0.703583	4.73542e-17	7.70708e-16
Alg10b	Het	0.00487342	0.00975432	24568	0.296489	4.85723e-17	7.86901e-16
Abhd8	Het	-0.22658	0.0867053	58286	0.703402	5.04576e-17	8.16194e-16
Ung	Het	0.0146929	0.067679	58278	0.703305	5.21939e-17	8.42991e-16
D11Wsu47e	Het	-0.0264776	0.0529751	24592	0.296779	5.37614e-17	8.66984e-16
Mfsd8	Het	0.0545855	0.100325	24600	0.296876	5.56097e-17	8.94066e-16
Mtg1	Het	0.0558904	0.0363658	58263	0.703124	5.56097e-17	8.94066e-16
Klhdc10	Het	0.182242	0.0182028	58251	0.70298	5.85004e-17	9.39114e-16
Slc35e2	Het	0.052529	0.0701369	58204	0.702412	7.13195e-17	1.13971e-15
Slc7a1	Het	0.0290331	0.0334758	58201	0.702376	7.22259e-17	1.15246e-15
Prr5	Het	-0.225026	0.0474579	58182	0.702147	7.8236e-17	1.2446e-15
Chml	Het	0.00878473	0.0101677	58173	0.702038	8.12525e-17	1.29065e-15
Fbxo25	Het	0.113475	0.0151861	58162	0.701906	8.50954e-17	1.34966e-15
Zfp472	Het	0.0929434	0.0538396	24708	0.298179	8.76337e-17	1.38576e-15
Dpm2	Het	-0.039749	0.0590104	58148	0.701737	9.02464e-17	1.42495e-15
Kat2b	Het	0.054277	0.00241199	58147	0.701725	9.06259e-17	1.42881e-15
Adam33	Het	0.140109	0.0932416	24728	0.29842	9.53043e-17	1.50033e-15
Txk	Het	-0.512072	0.114852	58123	0.701435	1.00221e-16	1.57305e-15
Urb1	Het	0.0926642	0.0788745	24773	0.298963	1.15067e-16	1.79542e-15
Inmt	Het	-0.0953577	0.00245944	24793	0.299205	1.251e-16	1.94622e-15
B930036N10Rik	Het	-0.00113394	0.0420553	58050	0.700554	1.35993e-16	2.10949e-15
Padi2	Het	-0.170587	0.0261828	58026	0.700264	1.50306e-16	2.31453e-15
Eomes	Het	-0.17336	0.0719345	57990	0.69983	1.74602e-16	2.6731e-15
Ficd	Het	0.0543745	0.0974151	24875	0.300194	1.76059e-16	2.69152e-15
Nsun6	Het	0.0243112	0.00830205	57982	0.699733	1.80505e-16	2.75551e-15
Il2rb	Het	-0.376302	0.0867281	57955	0.699407	2.01921e-16	3.07355e-15
Gbe1	Het	-0.146856	0.0654125	57921	0.698997	2.3248e-16	3.51847e-15
Zbtb17	Het	0.163862	0.14472	57918	0.698961	2.35386e-16	3.55735e-15
Nsmaf	Het	-0.243532	0.0326588	57917	0.698949	2.36362e-16	3.56702e-15
Serpinb8	Het	-0.0988558	0.050037	57910	0.698864	2.43311e-16	3.66664e-15
Hspa2	Het	-0.0987785	0.0392582	24956	0.301172	2.4635e-16	3.70716e-15
Gnb1l	Het	-0.000946881	0.00305928	57879	0.69849	2.76581e-16	4.15029e-15
Sorbs1	Het	-0.00142895	0.0409225	57866	0.698333	2.91833e-16	4.37295e-15
Dph7	Het	-0.0709953	0.0303089	25016	0.301896	3.15626e-16	4.72278e-15
Il6	Het	0.244048	0.247442	25018	0.30192	3.18239e-16	4.75516e-15
Ppfibp2	Het	0.0027284	0.100814	57843	0.698056	3.20874e-16	4.78776e-15
Rpusd1	Het	0.0223423	0.0432109	57795	0.697477	3.90963e-16	5.80898e-15
Gm5786	Het	0.000955902	0.137407	57746	0.696885	4.78049e-16	7.05339e-15
Efnb2	Het	-0.097039	0.0154669	57719	0.696559	5.33934e-16	7.84513e-15
Zbed3	Het	-0.0667574	0.0380259	57719	0.696559	5.33934e-16	7.84513e-15
Mrgpre	Het	0.118189	0.0790022	57710	0.696451	5.53957e-16	8.11677e-15
Grb10	Het	-0.0645916	0.00399814	25161	0.303646	5.72374e-16	8.36346e-15
Gm14085	Het	-0.0378589	0.0109288	25184	0.303923	6.28753e-16	9.14935e-15
Zscan21	Het	0.0316061	0.0462423	57679	0.696077	6.28753e-16	9.14935e-15
Dennd1b	Het	0.196424	0.147211	57675	0.696028	6.39102e-16	9.28716e-15
Rpl27-ps3	Het	-0.0659721	0.0748496	57674	0.696016	6.41715e-16	9.29959e-15
Ppp1r1a	Het	-0.0573258	0.0223391	57654	0.695775	6.96248e-16	1.00349e-14
Cxxc5	Het	-0.232157	0.063459	57612	0.695268	8.26061e-16	1.18413e-14
Haus8	Het	0.0964691	0.0222848	57604	0.695172	8.53362e-16	1.22161e-14
Fam193a	Het	0.0124633	0.0555277	57593	0.695039	8.92358e-16	1.27571e-14
Med31	Het	-0.112308	0.0228554	57552	0.694544	1.0538e-15	1.49639e-14
Dbr1	Het	-0.0681651	0.0490578	57541	0.694411	1.1018e-15	1.56245e-14
Prkaca	Het	-0.0282714	0.0543956	57534	0.694327	1.13346e-15	1.6052e-14
Rnf31	Het	0.0938829	0.0232032	57523	0.694194	1.18503e-15	1.67599e-14
Pak4	Het	0.014681	0.0687617	57512	0.694061	1.23891e-15	1.74986e-14
Trim12a	Het	-0.322771	0.102374	57507	0.694001	1.2642e-15	1.78319e-14
Plac9b	Het	-0.00946096	0.00966836	57496	0.693868	1.32162e-15	1.86171e-14
Smtn	Het	-0.015533	0.0369857	25371	0.30618	1.34313e-15	1.88699e-14
Fbxo38	Het	0.196595	0.0284798	57470	0.693554	1.46776e-15	2.05119e-14
Xrcc2	Het	0.0375888	0.0732342	57465	0.693494	1.49764e-15	2.09018e-14
Rdh14	Het	-0.0478182	0.0152097	57447	0.693277	1.61024e-15	2.24141e-14
Pik3cd	Het	0.120296	0.0971566	57444	0.693241	1.6298e-15	2.26566e-14
Gm7334	Het	-0.0291721	0.0136067	57434	0.69312	1.69671e-15	2.35249e-14
Akap5	Het	0.576697	0.153973	57421	0.692963	1.78774e-15	2.47223e-14
Sumf2	Het	-0.0884272	0.0127514	25464	0.307302	1.95289e-15	2.67958e-14
Gm6563	Het	-0.0175123	0.0575617	57380	0.692468	2.10754e-15	2.88804e-14
Lrrc8c	Het	-0.201334	0.0442801	57374	0.692396	2.15883e-15	2.9545e-14
Ppm1f	Het	-0.033645	0.0443037	25504	0.307785	2.29252e-15	3.12936e-14
Lats2	Het	-0.00790497	0.00511762	57351	0.692118	2.36712e-15	3.22287e-14
Ckap4	Het	-0.155798	0.000816644	57308	0.691599	2.81095e-15	3.79299e-14
Pou2f2	Het	-0.512071	0.0545998	57287	0.691346	3.05654e-15	4.10866e-14
Dapk3	Het	-0.00188325	0.0509708	57286	0.691334	3.06875e-15	4.11983e-14
Mnt	Het	0.0738279	0.0243092	57274	0.691189	3.21904e-15	4.31612e-14
Slc35a5	Het	0.289005	0.196783	57271	0.691153	3.25773e-15	4.36247e-14
Tyw1	Het	-0.0774244	0.0197053	57259	0.691008	3.41712e-15	4.55286e-14
Ybey	Het	-0.00575355	0.0415462	57259	0.691008	3.41712e-15	4.55286e-14
Tmem150a	Het	0.0266606	0.0215122	25630	0.309306	3.78929e-15	5.02972e-14
Rab11fip4	Het	-0.0239132	0.00960959	57213	0.690453	4.10246e-15	5.43179e-14
Zfp429	Het	0.00918665	0.0467262	57196	0.690248	4.3886e-15	5.7889e-14
D17H6S53E	Het	0.149377	0.0963283	57192	0.690199	4.45873e-15	5.86678e-14
Plpp2	Het	-0.0785219	0.0390726	57152	0.689717	5.2236e-15	6.82227e-14
Crebl2	Het	0.124001	0.0712308	57147	0.689656	5.32786e-15	6.94986e-14
Maml2	Het	0.151033	0.156559	57142	0.689596	5.43416e-15	7.06241e-14
Zfp653	Het	0.0867694	0.105944	57118	0.689306	5.97422e-15	7.73577e-14
Suv39h1	Het	-0.0242007	0.0921176	57098	0.689065	6.46435e-15	8.34998e-14
B3gnt5	Het	-0.197162	0.0729465	57097	0.689053	6.48987e-15	8.37272e-14
Slc22a15	Het	-0.12455	0.0419938	57089	0.688956	6.69762e-15	8.61973e-14
Rfxap	Het	-0.0800255	0.108961	57088	0.688944	6.72405e-15	8.64322e-14
Chid1	Het	-0.0452329	0.00965041	25783	0.311152	6.93918e-15	8.90893e-14
Dock8	Het	0.253578	0.163051	57075	0.688788	7.07706e-15	9.07494e-14
Extl3	Het	0.0577149	0.117219	57048	0.688462	7.86953e-15	1.00424e-13
Adora2a	Het	-0.215308	0.010578	57026	0.688196	8.5793e-15	1.09218e-13
Ccdc64	Het	-0.0777287	0.0203241	57023	0.68816	8.68084e-15	1.10378e-13
Klra4	Het	-0.161719	0.0819215	57016	0.688075	8.9224e-15	1.13313e-13
Nck2	Het	-0.00823843	0.0316355	57004	0.687931	9.35197e-15	1.18627e-13
Ppp1r16b	Het	-0.334503	0.0324169	56972	0.687545	1.05995e-14	1.33969e-13
Gm5424	Het	-0.0811173	0.0337285	56954	0.687327	1.13718e-14	1.43217e-13
Klrb1c	Het	-0.272315	0.141711	56942	0.687182	1.19172e-14	1.49729e-13
Appl1	Het	0.00389685	0.0480985	56940	0.687158	1.20105e-14	1.50723e-13
Slc25a40	Het	-0.0394169	0.052323	56925	0.686977	1.2734e-14	1.59424e-13
Sell	Het	-0.574565	0.0595139	56923	0.686953	1.28337e-14	1.60482e-13
Otulin	Het	0.0695384	0.122395	56894	0.686603	1.43679e-14	1.78611e-13
Psd4	Het	0.0344501	0.0781355	56892	0.686579	1.44801e-14	1.79794e-13
Fam78a	Het	-0.104634	0.0488841	56877	0.686398	1.53497e-14	1.89923e-13
Mef2c	Het	-0.650752	0.115342	56873	0.68635	1.55901e-14	1.92673e-13
Sms	Het	-0.191277	0.0533615	56854	0.68612	1.67838e-14	2.067e-13
Arnt	Het	0.132708	0.0443507	56846	0.686024	1.73128e-14	2.12968e-13
Mdc1	Het	0.126571	0.0847348	26034	0.314181	1.84922e-14	2.25639e-13
Gabpb1	Het	-0.192497	0.0259065	56818	0.685686	1.9297e-14	2.34918e-13
9130011E15Rik	Het	0.00381732	0.0229455	26053	0.314411	1.99039e-14	2.41472e-13
Srprb	Het	-0.0488098	0.0822976	56784	0.685276	2.2009e-14	2.66705e-13
Capn10	Het	0.00377079	0.0182676	26087	0.314821	2.26997e-14	2.7476e-13
Zpr1	Het	0.052348	0.0433386	56768	0.685083	2.34117e-14	2.82731e-13
Sptan1	Het	0.0474524	0.0533008	56752	0.68489	2.49023e-14	3.00047e-13
Crim1	Het	-0.250725	0.0168819	56745	0.684805	2.55833e-14	3.07902e-13
Lrrc25	Het	-0.178399	0.197033	56735	0.684684	2.65882e-14	3.19633e-13
Trim59	Het	-0.194556	0.0453654	56718	0.684479	2.83864e-14	3.4009e-13
Rpl13-ps3	Het	-0.210684	0.0909557	56710	0.684383	2.92735e-14	3.50321e-13
Rps27rt	Het	-0.47323	0.20762	56699	0.68425	3.05378e-14	3.65039e-13
Lrrc24	Het	-0.0306554	0.0153368	26189	0.316052	3.36146e-14	4.00911e-13
Rdh11	Het	-0.0149736	0.0608592	56668	0.683876	3.43972e-14	4.09784e-13
Crtap	Het	0.147843	0.0376282	56667	0.683864	3.45294e-14	4.10896e-13
Rnf144a	Het	-0.270376	0.012369	56666	0.683852	3.4662e-14	4.12011e-13
Zfp35	Het	0.0690774	0.0337461	26202	0.316209	3.53329e-14	4.19514e-13
Kri1	Het	0.00341613	0.126263	56658	0.683755	3.57416e-14	4.2389e-13
Sult1a1	Het	-0.206829	0.0532414	56654	0.683707	3.62937e-14	4.29956e-13
Syt11	Het	-0.0809728	0.063214	56652	0.683683	3.65729e-14	4.32779e-13
Pdcd11	Het	0.0628797	0.0930335	56612	0.6832	4.26218e-14	5.02671e-13
Aifm2	Het	0.584561	0.160366	26269	0.317017	4.5655e-14	5.37845e-13
Mospd2	Het	0.474496	0.0108104	56567	0.682657	5.0607e-14	5.94196e-13
Polr3f	Het	0.0024274	0.0561568	56556	0.682524	5.27725e-14	6.17567e-13
Gipc1	Het	-0.0682769	0.133404	56556	0.682524	5.27725e-14	6.17567e-13
Nup214	Het	0.0924293	0.0725511	56551	0.682464	5.37868e-14	6.28047e-13
Cuedc1	Het	-0.12361	0.0373745	56540	0.682331	5.6086e-14	6.54172e-13
Zfpl1	Het	-0.0342411	0.0603064	56530	0.68221	5.82599e-14	6.7878e-13
Runx3	Het	-0.366146	0.0443845	56517	0.682054	6.12103e-14	7.12369e-13
Ptbp2	Het	0.138123	0.101982	56500	0.681848	6.5291e-14	7.58192e-13
Tle4	Het	0.321405	0.110126	56498	0.681824	6.57882e-14	7.63129e-13
Sec23ip	Het	0.129248	0.0071013	56492	0.681752	6.73027e-14	7.78136e-13
Narf	Het	0.00588237	0.0960785	56490	0.681728	6.7815e-14	7.83204e-13
Cyfip2	Het	-0.333055	0.0636894	56481	0.681619	7.01686e-14	8.0774e-13
Ptgs2	Het	-0.0798579	0.128516	56474	0.681535	7.20545e-14	8.28548e-13
Zfp821	Het	-0.0832371	0.0397559	26404	0.318646	7.6265e-14	8.74114e-13
Gxylt1	Het	0.164651	0.0616305	56447	0.681209	7.98068e-14	9.13719e-13
Bpgm	Het	-0.0786948	0.068284	56446	0.681197	8.01091e-14	9.16189e-13
Arl5b	Het	-0.066022	0.0602962	56416	0.680835	8.97218e-14	1.02171e-12
Cbx7	Het	-0.226163	0.0138493	56393	0.680557	9.78512e-14	1.1095e-12
Ppp1r21	Het	0.0821377	0.0363741	56392	0.680545	9.82206e-14	1.11131e-12
Prkca	Het	-0.352404	0.0416455	56382	0.680424	1.01991e-13	1.15151e-12
2010315B03Rik	Het	-0.0960586	0.0106132	56372	0.680304	1.05903e-13	1.1906e-12
Rps26-ps1	Het	0.0210604	0.0607573	56369	0.680267	1.07106e-13	1.20284e-12
Peak1	Het	-0.321372	0.059064	56357	0.680123	1.1205e-13	1.25304e-12
Ddx49	Het	-0.0610396	0.0156668	56352	0.680062	1.14176e-13	1.27547e-12
Ppp1r13l	Het	0.0857849	0.108438	26513	0.319962	1.15037e-13	1.28373e-12
Nmral1	Het	0.0198486	0.0835389	56328	0.679773	1.24944e-13	1.39135e-12
Klra8	Het	-0.125396	0.10231	56313	0.679592	1.32175e-13	1.46878e-12
Heyl	Het	-0.0107476	0.00994377	56297	0.679399	1.40341e-13	1.55463e-12
Cstf2t	Het	0.221	0.0249989	56293	0.67935	1.42459e-13	1.57644e-12
Akirin2	Het	0.298953	0.198084	56289	0.679302	1.44608e-13	1.59688e-12
Cxcl1	Het	0.603823	0.406866	26583	0.320807	1.49561e-13	1.64813e-12
Zfp865	Het	0.0178349	0.0402288	56271	0.679085	1.5468e-13	1.70277e-12
Ugdh	Het	0.081494	0.0235179	56266	0.679024	1.57598e-13	1.73309e-12
Map3k11	Het	0.261639	0.118248	56251	0.678843	1.66681e-13	1.83107e-12
Mrps11	Het	0.0428875	0.143744	56242	0.678735	1.72375e-13	1.89166e-12
Hist3h2a	Het	-0.127749	0.0487038	56238	0.678687	1.74967e-13	1.91811e-12
Cmtr1	Het	-0.0221154	0.087606	56236	0.678662	1.76278e-13	1.92848e-12
Zfp341	Het	0.0641932	0.0829323	56225	0.67853	1.83658e-13	2.00094e-12
Rbl1	Het	0.249486	0.1101	26638	0.32147	1.83658e-13	2.00094e-12
Arap2	Het	-0.313082	0.0291184	56214	0.678397	1.91342e-13	2.08037e-12
Clec3b	Het	-0.0564293	0.0142041	26651	0.321627	1.92772e-13	2.09378e-12
Ssh1	Het	0.0505714	0.0917255	56195	0.678168	2.05364e-13	2.22597e-12
Nsmce2	Het	0.0331898	0.0196939	56192	0.678131	2.07669e-13	2.24865e-12
Sfxn4	Het	-0.015765	0.0357272	56177	0.67795	2.19578e-13	2.37517e-12
2900076A07Rik	Het	-0.0560207	0.0153189	26699	0.322207	2.3044e-13	2.48757e-12
Tfpt	Het	-0.0367816	0.00299572	56152	0.677649	2.40934e-13	2.59292e-12
Mtmr2	Het	0.0456474	0.00241335	56151	0.677637	2.41829e-13	2.59727e-12
Rbm34	Het	0.00112164	0.0442571	56141	0.677516	2.50965e-13	2.69265e-12
4921524J17Rik	Het	-0.129662	0.117857	56139	0.677492	2.52832e-13	2.70994e-12
Frmd4b	Het	-0.0522558	0.0658885	56136	0.677456	2.55659e-13	2.73746e-12
Bmx	Het	0.58705	0.0309409	56112	0.677166	2.79418e-13	2.9798e-12
Nudt13	Het	0.0160291	0.000306524	56111	0.677154	2.80454e-13	2.98483e-12
Sorl1	Het	-0.344995	0.0327637	56066	0.676611	3.31174e-13	3.51403e-12
Eif4enif1	Het	0.0685289	0.10193	56002	0.675838	4.19145e-13	4.42529e-12
Gm26772	Het	-0.00598221	0.00293491	55999	0.675802	4.23789e-13	4.46986e-12
Itpr3	Het	-0.182881	0.0370297	55966	0.675404	4.78325e-13	5.02502e-12
Pdgfb	Het	-0.0652344	0.0337559	55962	0.675356	4.85387e-13	5.09415e-12
Gm8444	Het	-0.0189558	0.0370812	55948	0.675187	5.10918e-13	5.34619e-12
Parp12	Het	0.0429927	0.0280915	55931	0.674982	5.43697e-13	5.65562e-12
Dock6	Het	-0.0480947	0.0132819	26952	0.32526	5.84911e-13	6.07836e-12
Lyrm1	Het	0.0251838	0.0578734	55906	0.67468	5.95684e-13	6.17818e-12
Gm26532	Het	-0.270945	0.0476472	55906	0.67468	5.95685e-13	6.17818e-12
Mknk2	Het	-0.141022	0.0373602	55883	0.674402	6.47805e-13	6.69905e-12
Itpr1	Het	-0.104448	0.113927	55871	0.674258	6.76749e-13	6.99154e-12
Pelp1	Het	0.0603875	0.154525	55860	0.674125	7.04395e-13	7.27005e-12
Rab27a	Het	-0.0883409	0.113876	55856	0.674076	7.14721e-13	7.36225e-12
Phf14	Het	0.0546528	0.106945	55854	0.674052	7.19939e-13	7.40879e-12
BC017158	Het	-0.0033733	0.0167977	55845	0.673944	7.43888e-13	7.64038e-12
Ccnk	Het	0.153369	0.00543169	55834	0.673811	7.74223e-13	7.94423e-12
Pde4dip	Het	0.320804	0.134736	55831	0.673775	7.82704e-13	8.0157e-12
Zfp248	Het	-0.00507754	0.0156839	27032	0.326225	7.82704e-13	8.0157e-12
Unc13d	Het	-0.190862	0.000127299	55830	0.673763	7.85551e-13	8.03708e-12
Spata13	Het	-0.23618	0.0959031	55817	0.673606	8.23506e-13	8.41727e-12
Pcgf3	Het	0.212473	0.164436	55816	0.673594	8.26499e-13	8.4397e-12
Epb41l4aos	Het	-0.0117666	0.0827175	55807	0.673485	8.53921e-13	8.71132e-12
Csgalnact1	Het	-0.0483911	0.00237825	27067	0.326648	8.88653e-13	9.03948e-12
Cenpq	Het	-0.170962	0.0315717	55795	0.67334	8.91878e-13	9.06357e-12
Wdtc1	Het	-0.0121157	0.0633638	55790	0.67328	9.08177e-13	9.21151e-12
Ppp1r9b	Het	0.466478	0.0628094	55787	0.673244	9.18097e-13	9.30321e-12
Mgrn1	Het	0.138658	0.14026	55774	0.673087	9.62325e-13	9.72344e-12
Zfp931	Het	0.081663	0.0128045	55764	0.672966	9.97763e-13	1.00527e-11
Dcp2	Het	0.113121	0.0278768	55760	0.672918	1.01229e-12	1.01797e-11
Scpep1	Het	-0.0318251	0.0199775	55717	0.672399	1.18223e-12	1.17767e-11
Ctif	Het	-0.0509525	0.0145648	55700	0.672194	1.25688e-12	1.25085e-11
Tk2	Het	-0.039482	0.0862058	55699	0.672182	1.26141e-12	1.25418e-11
Gm42722	Het	-0.220067	0.0182401	55676	0.671904	1.3702e-12	1.35851e-11
2900026A02Rik	Het	-0.135503	0.0266207	55656	0.671663	1.47223e-12	1.45559e-11
Bmp2k	Het	0.0784294	0.0278305	55651	0.671603	1.49889e-12	1.48055e-11
Asns	Het	-0.0167186	0.0435787	27217	0.328458	1.52601e-12	1.50594e-11
Dusp2	Het	-0.489556	0.107112	55643	0.671506	1.54252e-12	1.52081e-11
Vav3	Het	0.012452	0.0651704	55627	0.671313	1.63355e-12	1.60757e-11
Rnf126	Het	-0.120636	0.085242	55517	0.669985	2.41885e-12	2.34546e-11
Zfp672	Het	0.158797	0.152374	55516	0.669973	2.42746e-12	2.35166e-11
Fbxo31	Het	-0.0441988	0.0211304	55512	0.669925	2.46222e-12	2.3788e-11
Adgrl1	Het	-0.131966	0.0235006	55508	0.669877	2.49747e-12	2.40845e-11
Crip1	Het	-0.198419	1.15731	55506	0.669853	2.51528e-12	2.42342e-11
Ssbp3	Het	-0.0352482	0.090229	55493	0.669696	2.63411e-12	2.52869e-11
Cinp	Het	0.0868242	0.0770543	55484	0.669587	2.71958e-12	2.60602e-11
Btg3	Het	-0.144613	0.129318	55484	0.669587	2.71958e-12	2.60602e-11
Lclat1	Het	0.0663833	0.0734096	27380	0.330425	2.72924e-12	2.61291e-11
Borcs8	Het	-0.0471854	0.0313376	27403	0.330702	2.96103e-12	2.82714e-11
Atxn7l3	Het	0.112151	0.0364691	55455	0.669237	3.01392e-12	2.87245e-11
Fam160b2	Het	0.474337	0.0199584	55453	0.669213	3.03533e-12	2.89026e-11
Nfkb2	Het	-0.194763	0.0933246	55445	0.669116	3.12249e-12	2.97057e-11
Nrm	Het	-0.29175	0.0134809	55444	0.669104	3.13355e-12	2.97842e-11
Phactr2	Het	0.00871729	0.0352265	55415	0.668754	3.47172e-12	3.28509e-11
Oraov1	Het	0.0267152	0.0138237	55376	0.668284	3.98344e-12	3.74585e-11
Sult2b1	Het	0.0457759	0.0650151	55362	0.668115	4.18462e-12	3.93153e-11
Fam111a	Het	0.191985	0.0797952	55329	0.667717	4.69904e-12	4.40702e-11
Hmces	Het	-0.0881765	0.0419346	55323	0.667644	4.79902e-12	4.49679e-11
Smad3	Het	-0.161831	0.016649	55313	0.667524	4.97029e-12	4.64494e-11
Mmrn2	Het	-0.0876082	0.00453672	27559	0.332585	5.12955e-12	4.7727e-11
Wdr82	Het	0.0204725	0.0433648	55283	0.667161	5.52087e-12	5.12777e-11
Dennd4b	Het	0.515179	0.184185	55280	0.667125	5.57912e-12	5.17732e-11
Wdr74	Het	-0.0859581	0.0392467	55276	0.667077	5.6577e-12	5.24565e-11
Hiat1	Het	-0.0652324	0.108441	55260	0.666884	5.98306e-12	5.53276e-11
Samd9l	Het	-0.117622	0.0037252	55258	0.66686	6.025e-12	5.56668e-11
Hint3	Het	0.232474	0.0740827	55240	0.666643	6.41563e-12	5.91726e-11
Ddit3	Het	-0.0357357	0.0405023	55239	0.66663	6.43805e-12	5.93276e-11
Sfxn2	Het	-0.0148804	0.0110252	55200	0.66616	7.3747e-12	6.77231e-11
Gon4l	Het	-0.101004	0.0507283	55183	0.665955	7.82363e-12	7.17211e-11
Ptpn18	Het	-0.675286	0.067774	55168	0.665774	8.2419e-12	7.54248e-11
Usp53	Het	-0.182994	0.04975	55167	0.665762	8.27055e-12	7.56215e-11
C2cd3	Het	0.0465594	0.0157928	55164	0.665725	8.35709e-12	7.63468e-11
Pan3	Het	0.00546953	0.0604164	55163	0.665713	8.38613e-12	7.6546e-11
Prr12	Het	0.0197154	0.0224901	55158	0.665653	8.53283e-12	7.7818e-11
Mcu	Het	-0.0969982	0.0338124	55157	0.665641	8.56248e-12	7.8021e-11
Tada3	Het	-0.0955855	0.0365469	55152	0.665581	8.7122e-12	7.92488e-11
Lifr	Het	-0.175515	0.0150443	55146	0.665508	8.89526e-12	8.08445e-11
Zfp111	Het	0.134057	0.0974451	27720	0.334528	8.9882e-12	8.1619e-11
Wdr70	Het	-0.0458334	0.019771	55116	0.665146	9.86861e-12	8.92308e-11
Sbno2	Het	-0.00772086	0.00861197	55115	0.665134	9.90279e-12	8.94634e-11
Aldh4a1	Het	0.04104	0.0101536	55101	0.664965	1.03937e-11	9.35786e-11
Foxj3	Het	-0.000969218	0.0302111	55099	0.664941	1.04657e-11	9.4147e-11
Ccl6	Het	7.50654	0.975969	55067	0.664555	1.16872e-11	1.04425e-10
Zfp942	Het	-0.0390188	0.0553445	55061	0.664482	1.19313e-11	1.06516e-10
Exosc2	Het	-0.0968286	0.0634917	55053	0.664386	1.22646e-11	1.09399e-10
Myl9	Het	-0.0490205	0.0149157	27824	0.335783	1.28698e-11	1.14315e-10
Gtpbp2	Het	-0.162877	0.104476	55036	0.664181	1.30032e-11	1.15404e-10
Ier5l	Het	-0.109795	0.0363763	55032	0.664132	1.31833e-11	1.16806e-10
Tmem86a	Het	0.330123	0.00247035	55015	0.663927	1.39761e-11	1.2352e-10
Cnksr3	Het	0.290777	0.00412011	27849	0.336085	1.40242e-11	1.23738e-10
Kbtbd3	Het	0.0109191	0.0525748	55003	0.663782	1.45637e-11	1.28391e-10
Btbd6	Het	-0.0942261	0.00830406	54984	0.663553	1.55438e-11	1.3669e-10
Scaper	Het	-0.0417309	0.0030087	54969	0.663372	1.63629e-11	1.43654e-10
Il15	Het	-0.0348426	0.0458759	54965	0.663324	1.65884e-11	1.45513e-10
Ccnyl1	Het	0.0302692	0.0349073	54946	0.663095	1.77017e-11	1.54766e-10
Mapk8ip3	Het	0.0491698	0.0349959	54940	0.663022	1.80682e-11	1.5758e-10
Tbc1d14	Het	0.341727	0.149392	54937	0.662986	1.82543e-11	1.59071e-10
0610040J01Rik	Het	-0.109772	0.0191788	54932	0.662926	1.85685e-11	1.61543e-10
Sept6	Het	-0.461623	0.0518027	54927	0.662865	1.88881e-11	1.64053e-10
H2-Q6	Het	-0.378313	0.1347	54919	0.662769	1.94106e-11	1.68453e-10
Tssc1	Het	0.141208	0.1593	54906	0.662612	2.02899e-11	1.75796e-10
Nploc4	Het	0.181579	0.05238	54894	0.662467	2.11362e-11	1.8268e-10
Cog7	Het	0.382062	0.199275	54890	0.662419	2.14259e-11	1.84882e-10
Sigirr	Het	-0.255561	0.0104313	54888	0.662395	2.15722e-11	1.85992e-10
Kdm6b	Het	-0.163656	0.0593935	54878	0.662274	2.23186e-11	1.92114e-10
Gatsl3	Het	-0.0639347	0.0708053	54862	0.662081	2.35656e-11	2.0219e-10
Tlk1	Het	0.205466	0.0160926	54857	0.66202	2.39691e-11	2.05153e-10
Scaf8	Het	0.0479115	0.0311266	54852	0.66196	2.43793e-11	2.08159e-10
Exo5	Het	0.0444317	0.0115417	28031	0.338281	2.60902e-11	2.2205e-10
Pf4	Het	-0.216036	0.129038	54831	0.661707	2.61787e-11	2.22625e-10
Adam19	Het	-0.264188	0.0625052	54820	0.661574	2.71725e-11	2.30151e-10
Gm9774	Het	-0.052893	0.0342444	54804	0.661381	2.86843e-11	2.42567e-10
Ccbl2	Het	-0.044365	0.0429954	54803	0.661369	2.87815e-11	2.42806e-10
Fkbp9	Het	0.071954	0.099576	28060	0.338631	2.87815e-11	2.42806e-10
Fbxo4	Het	-0.141527	0.110541	54803	0.661369	2.87815e-11	2.42806e-10
Lactb2	Het	0.0881156	0.0118381	54793	0.661248	2.97711e-11	2.50555e-10
Nop58	Het	-0.0795794	0.136545	54786	0.661164	3.04835e-11	2.56144e-10
Dzip3	Het	0.0622226	0.0198203	54779	0.661079	3.12127e-11	2.61855e-10
1700019D03Rik	Het	-0.0114095	0.0195602	28095	0.339054	3.23931e-11	2.71327e-10
Angpt2	Het	-0.031609	0.00827238	54765	0.66091	3.27225e-11	2.7387e-10
Rps6kb2	Het	-0.0317737	0.0227245	54757	0.660814	3.36171e-11	2.80913e-10
Rpa3	Het	-0.0543598	0.0137536	54742	0.660633	3.53595e-11	2.94774e-10
Foxo3	Het	-0.0208561	0.0775067	54733	0.660524	3.6447e-11	3.03601e-10
5031439G07Rik	Het	0.374859	0.0150712	54720	0.660367	3.80759e-11	3.16173e-10
Dennd4a	Het	0.202746	0.00529486	54688	0.659981	4.23949e-11	3.50661e-10
Tgif2	Het	-0.195214	0.020437	54687	0.659969	4.25373e-11	3.51564e-10
Fxyd2	Het	-0.154287	0.00948384	54686	0.659957	4.26802e-11	3.5247e-10
Anapc15	Het	-0.0119323	0.0159082	54671	0.659776	4.48807e-11	3.70065e-10
Bloc1s5	Het	0.031653	0.033195	54654	0.659571	4.7509e-11	3.91127e-10
Acyp1	Het	-0.0421162	0.0837019	54650	0.659522	4.8149e-11	3.96087e-10
Akna	Het	0.032767	0.0381326	54627	0.659245	5.19957e-11	4.26075e-10
Cln6	Het	0.163491	0.0195552	54624	0.659209	5.25192e-11	4.29366e-10
Skap1	Het	-0.537242	0.0585173	54624	0.659209	5.25192e-11	4.29366e-10
Ino80b	Het	-0.206775	0.0268529	54617	0.659124	5.37606e-11	4.38499e-10
Mocs3	Het	-0.0567852	0.0767814	54603	0.658955	5.63301e-11	4.59103e-10
Atf3	Het	-0.148186	0.151731	54602	0.658943	5.65182e-11	4.59928e-10
Abi3bp	Het	-0.116565	0.00191858	28262	0.341069	5.67069e-11	4.61108e-10
Cog8	Het	0.0358669	0.00343886	54593	0.658834	5.82387e-11	4.732e-10
Mlkl	Het	0.0930326	0.0286467	28272	0.34119	5.86279e-11	4.75997e-10
Ggps1	Het	-0.0827925	0.09283	54587	0.658762	5.9414e-11	4.81272e-10
Hist1h4i	Het	0.00744201	0.0482893	54587	0.658762	5.9414e-11	4.81272e-10
Rnf113a2	Het	0.010256	0.112078	54571	0.658569	6.26629e-11	5.06812e-10
Clybl	Het	0.0603775	0.0441384	28301	0.34154	6.4566e-11	5.21408e-10
Sik2	Het	0.102349	0.0401637	54562	0.65846	6.4566e-11	5.21408e-10
Cpped1	Het	0.217513	0.0814512	54554	0.658364	6.63051e-11	5.34635e-10
Lrrc1	Het	-0.111932	0.0184835	54543	0.658231	6.87713e-11	5.54099e-10
Ptpn22	Het	-0.525238	0.0804704	54542	0.658219	6.89999e-11	5.55518e-10
Dcaf7	Het	0.185716	0.142225	54504	0.65776	7.82596e-11	6.28632e-10
Srf	Het	-0.0354662	0.0307827	54500	0.657712	7.93023e-11	6.36041e-10
Cdon	Het	0.100644	0.0062171	54493	0.657628	8.11597e-11	6.50446e-10
Stau2	Het	0.119389	0.0281819	28373	0.342409	8.19687e-11	6.5544e-10
Ubox5	Het	0.015107	0.0478011	28377	0.342457	8.30596e-11	6.63161e-10
Ankrd54	Het	-0.146281	0.0468824	54478	0.657447	8.52843e-11	6.80409e-10
Ftsj1	Het	-0.0436298	0.00659078	54476	0.657422	8.58495e-11	6.84402e-10
Acot2	Het	-0.0151987	0.0378049	54465	0.65729	8.90241e-11	7.08643e-10
Tgfbrap1	Het	0.103422	0.028896	54445	0.657048	9.50929e-11	7.55814e-10
Axin1	Het	0.00846338	0.0279095	54427	0.656831	1.00899e-10	8.00161e-10
Il10ra	Het	-0.0109513	0.079205	54420	0.656747	1.0325e-10	8.18188e-10
Mmp12	Het	0.332938	0.171758	28448	0.343314	1.04962e-10	8.30507e-10
Prkaa1	Het	0.416672	0.0177562	54411	0.656638	1.06351e-10	8.40242e-10
Ext1	Het	0.1922	0.242386	54409	0.656614	1.07052e-10	8.44522e-10
Rbm45	Het	0.114197	0.0131519	54408	0.656602	1.07404e-10	8.4667e-10
Eif3j2	Het	0.037767	0.123267	54405	0.656566	1.08468e-10	8.5442e-10
Aida	Het	0.130224	0.0528246	54404	0.656554	1.08825e-10	8.56594e-10
Gnl3	Het	-0.0493341	0.059541	54389	0.656373	1.14319e-10	8.97165e-10
Ssx2ip	Het	-0.0547045	0.056013	54386	0.656336	1.1545e-10	9.04697e-10
Tcerg1	Het	0.144455	0.102677	54358	0.655998	1.26545e-10	9.87984e-10
G6pc3	Het	0.0119753	0.120131	54357	0.655986	1.2696e-10	9.90493e-10
Uba52	Het	-0.368264	0.226764	54351	0.655914	1.29478e-10	1.00939e-09
Sharpin	Het	-0.161078	0.0119603	54350	0.655902	1.29902e-10	1.01195e-09
Vgll4	Het	-0.40901	0.00184182	54349	0.65589	1.30328e-10	1.01452e-09
Iffo1	Het	0.351661	0.0366289	54335	0.655721	1.36433e-10	1.05893e-09
E130308A19Rik	Het	-0.0660794	0.0147537	54334	0.655709	1.36879e-10	1.06162e-09
Zkscan8	Het	0.0236335	0.0286399	54330	0.655661	1.3868e-10	1.0748e-09
Rad51d	Het	-0.08714	0.016983	54329	0.655648	1.39134e-10	1.07752e-09
Cnot6	Het	0.107999	0.160087	54313	0.655455	1.46595e-10	1.13199e-09
Memo1	Het	0.0403656	0.0570702	54287	0.655142	1.59562e-10	1.22497e-09
Ccdc174	Het	-0.189553	0.0145355	54280	0.655057	1.6324e-10	1.25229e-09
Lzts1	Het	-0.0588424	0.0148913	54274	0.654985	1.66458e-10	1.27606e-09
Cwf19l2	Het	-0.0149339	0.0196386	54267	0.6549	1.70292e-10	1.3045e-09
Xpo6	Het	0.0261955	0.0375084	54251	0.654707	1.79381e-10	1.36621e-09
Scaf11	Het	-0.00725001	0.0871914	54251	0.654707	1.79381e-10	1.36621e-09
Usp49	Het	0.196696	0.0976326	54247	0.654659	1.81726e-10	1.38209e-09
Plbd2	Het	0.0020085	0.137144	54245	0.654635	1.8291e-10	1.3881e-09
Arhgap19	Het	0.0514526	0.063636	28625	0.34545	1.87113e-10	1.41898e-09
Gapt	Het	0.0285774	0.0977428	54231	0.654466	1.91411e-10	1.44638e-09
F630028O10Rik	Het	0.12456	0.205282	54224	0.654381	1.95805e-10	1.47853e-09
Rps27	Het	-1.20687	0.314726	54217	0.654297	2.00297e-10	1.50922e-09
Ints4	Het	-0.104165	0.0415623	54217	0.654297	2.00297e-10	1.50922e-09
Lztfl1	Het	-0.00280573	0.0880035	54204	0.65414	2.08909e-10	1.57187e-09
Rnf150	Het	-0.0672168	0.0162933	54198	0.654068	2.13004e-10	1.60154e-09
Mr1	Het	0.158954	0.00647898	28666	0.345945	2.13695e-10	1.60445e-09
2310001H17Rik	Het	0.00179485	0.0872203	54197	0.654055	2.13695e-10	1.60445e-09
Kdm3b	Het	0.138094	0.0476674	54196	0.654043	2.14387e-10	1.60851e-09
Upf2	Het	-0.109553	0.0253753	54194	0.654019	2.15778e-10	1.6178e-09
Timm8b	Het	0.327628	0.281919	54186	0.653923	2.21432e-10	1.65902e-09
Otud7b	Het	-0.13839	0.0165672	54165	0.653669	2.36971e-10	1.76917e-09
Gadd45a	Het	-0.220086	0.0818177	54161	0.653621	2.4005e-10	1.79089e-09
Trim24	Het	-0.114896	0.00231407	54156	0.653561	2.43952e-10	1.81745e-09
Sdcbp2	Het	-0.0568007	0.0875109	54147	0.653452	2.51134e-10	1.86963e-09
F5	Het	-0.0472747	0.0325307	54146	0.65344	2.51945e-10	1.87435e-09
Paxip1	Het	0.0948372	0.0515761	54134	0.653295	2.61874e-10	1.94685e-09
Chd9	Het	-0.0155009	0.126517	54120	0.653126	2.73941e-10	2.03227e-09
Spry4	Het	0.000951196	0.0373925	54094	0.652812	2.97809e-10	2.20316e-09
Ccdc9	Het	-0.149739	0.0518872	54089	0.652752	3.02627e-10	2.23567e-09
Camk2n1	Het	-0.2919	0.0980713	54088	0.65274	3.03599e-10	2.24129e-09
Gk	Het	0.430964	0.192982	54082	0.652668	3.09499e-10	2.28166e-09
Slc25a33	Het	0.129499	0.0842989	54074	0.652571	3.1754e-10	2.33606e-09
Bvht	Het	-0.0240938	0.0256808	28791	0.347453	3.19582e-10	2.34781e-09
Cd46	Het	0.0134834	0.0387395	54065	0.652462	3.2683e-10	2.39607e-09
Thoc3	Het	-0.0605927	0.0400463	54065	0.652462	3.2683e-10	2.39607e-09
Larp1b	Het	0.0263422	0.086318	54056	0.652354	3.36385e-10	2.46271e-09
Hk1	Het	-0.202422	0.0125136	54055	0.652342	3.37462e-10	2.46889e-09
Terf2	Het	0.050021	0.10883	54048	0.652257	3.45106e-10	2.52307e-09
Gripap1	Het	0.153396	0.0477984	54044	0.652209	3.4955e-10	2.55379e-09
Notch2	Het	0.137639	0.158284	54043	0.652197	3.50669e-10	2.5602e-09
Kmt2d	Het	0.202378	0.0986868	54033	0.652076	3.62059e-10	2.6379e-09
Gja4	Het	-0.0831768	0.0111791	28835	0.347984	3.67889e-10	2.67668e-09
Paxbp1	Het	-0.00322632	0.108162	54025	0.65198	3.7143e-10	2.70059e-09
Wdr3	Het	0.00350849	0.0299106	54014	0.651847	3.84703e-10	2.79325e-09
Polr2d	Het	-0.0400735	0.0076136	54008.5	0.651781	3.91512e-10	2.84074e-09
Acpp	Het	-0.0213593	0.059937	54005	0.651738	3.95906e-10	2.87066e-09
Bcs1l	Het	-0.019644	0.0369796	53999	0.651666	4.03551e-10	2.92409e-09
Arsa	Het	0.120561	0.12529	53973	0.651352	4.38378e-10	3.15913e-09
Frmd6	Het	-0.0867218	0.0601474	53972	0.65134	4.39774e-10	3.16703e-09
Adssl1	Het	-0.221314	0.0490245	53964	0.651244	4.51103e-10	3.24641e-09
Hbb-bt	Het	-0.0190745	0.00420197	53963	0.651232	4.52539e-10	3.25453e-09
Armt1	Het	-0.0899174	0.064134	53958	0.651171	4.59787e-10	3.29545e-09
Lax1	Het	-0.253359	0.00862066	53955	0.651135	4.64189e-10	3.32026e-09
BC029214	Het	-0.180286	0.0669292	53955	0.651135	4.64189e-10	3.32026e-09
Klrb1f	Het	-0.13972	0.0378432	53950	0.651075	4.71619e-10	3.37112e-09
Gm15800	Het	-0.0829845	0.0232501	28928	0.349106	4.9461e-10	3.52593e-09
Gm13075	Het	-0.000921682	0.00111009	53927	0.650797	5.07316e-10	3.60436e-09
Jade3	Het	-0.0221965	0.0114397	28940	0.349251	5.13787e-10	3.64544e-09
3110040N11Rik	Het	0.0277933	0.0122824	53920	0.650713	5.18694e-10	3.67533e-09
Ggt5	Het	-0.0334673	0.0928303	53912	0.650616	5.32003e-10	3.76207e-09
Fam214b	Het	0.477609	0.100431	53901	0.650483	5.50848e-10	3.89013e-09
Rad1	Het	-0.0740783	0.057814	28962	0.349517	5.50848e-10	3.89013e-09
Dnm1l	Het	0.148493	0.0373209	53885	0.65029	5.79426e-10	4.08378e-09
Eif1ad	Het	0.187907	0.0222387	53884	0.650278	5.8126e-10	4.09397e-09
E430018J23Rik	Het	-0.0286667	0.00768408	53874	0.650157	5.99908e-10	4.2169e-09
Jak3	Het	-0.122719	0.0524317	53870	0.650109	6.0753e-10	4.2648e-09
Slc36a3os	Het	-0.0584804	0.0376864	53869	0.650097	6.0945e-10	4.27545e-09
Prpsap1	Het	-0.143276	0.0032889	53865	0.650049	6.1719e-10	4.32401e-09
S1pr1	Het	-0.527198	0.0368265	53864	0.650037	6.1914e-10	4.33193e-09
Rdh5	Het	-0.053897	0.0362625	53864	0.650037	6.1914e-10	4.33193e-09
Adamts10	Het	-0.105931	0.00606803	29010	0.350096	6.4099e-10	4.47888e-09
Kalrn	Het	-0.0519487	0.00699282	53852	0.649892	6.43013e-10	4.49005e-09
Stac2	Het	0.0963201	0.0918371	29030	0.350337	6.8266e-10	4.76062e-09
Vps9d1	Het	0.0618482	0.125092	53830	0.649626	6.89134e-10	4.79944e-09
Ttc23	Het	-0.0536686	0.0123932	53829	0.649614	6.91305e-10	4.81139e-09
Gstp1	Het	-0.220267	0.0204309	53826	0.649578	6.9786e-10	4.85382e-09
Ptdss1	Het	0.0791741	0.0368093	53802	0.649289	7.52522e-10	5.22713e-09
Rassf8	Het	0.00287128	0.0772551	53800	0.649264	7.57261e-10	5.2566e-09
Sema4c	Het	-0.0766474	0.0579777	53799	0.649252	7.59641e-10	5.26967e-09
Rpp14	Het	0.0357185	0.0209005	53796	0.649216	7.66827e-10	5.31603e-09
Pfkfb4	Het	0.799579	0.155971	53788	0.64912	7.86314e-10	5.44755e-09
Chchd7	Het	0.239618	0.144701	53780	0.649023	8.06283e-10	5.5713e-09
Tmem62	Het	-0.0351509	0.0581736	29102	0.351206	8.55714e-10	5.89362e-09
Spg20	Het	0.0603477	0.00487298	53748	0.648637	8.91225e-10	6.1342e-09
Zhx2	Het	0.0275312	0.0603493	53727	0.648383	9.51646e-10	6.52884e-09
Vps13d	Het	0.486435	0.112898	53722	0.648323	9.66611e-10	6.62721e-09
Ciart	Het	-0.0603109	0.010156	53713	0.648215	9.94128e-10	6.80704e-09
Pdcd7	Het	0.14344	0.163974	53698	0.648034	1.04169e-09	7.11432e-09
Cables2	Het	-0.0589393	0.00554711	53695	0.647997	1.05147e-09	7.16721e-09
Crebzf	Het	0.0529921	0.10527	53690	0.647937	1.06796e-09	7.27026e-09
AC168977.1	Het	0.16466	0.0914237	29186	0.35222	1.11204e-09	7.55085e-09
Smarcad1	Het	0.203815	0.069646	53676	0.647768	1.1155e-09	7.5695e-09
Sec24b	Het	0.417463	0.00569509	53675	0.647756	1.11897e-09	7.58334e-09
AB124611	Het	-0.411272	0.108958	53675	0.647756	1.11897e-09	7.58334e-09
Prkcb	Het	-0.389746	0.0385807	53670	0.647696	1.1365e-09	7.69717e-09
Zbtb48	Het	-0.0264659	0.0804211	29200	0.352389	1.16148e-09	7.8513e-09
Mapkbp1	Het	0.207288	0.266392	53654	0.647503	1.19439e-09	8.06347e-09
Cln5	Het	0.171507	0.0585109	53629	0.647201	1.29065e-09	8.67458e-09
Rqcd1	Het	0.0235813	0.00328111	29247	0.352956	1.34365e-09	9.00793e-09
1110001J03Rik	Het	-0.0368022	0.123711	53615	0.647032	1.34782e-09	9.03012e-09
Sh2b3	Het	-0.058682	0.0190201	53610	0.646972	1.36883e-09	9.15928e-09
Ttyh2	Het	1.35193	0.514831	29257	0.353077	1.38586e-09	9.26156e-09
Adh5	Het	-0.107371	0.0947507	53597	0.646815	1.42496e-09	9.51079e-09
Poldip3	Het	0.0764855	0.048552	53581	0.646622	1.49712e-09	9.96731e-09
Trak1	Het	0.0838266	0.0796637	53575	0.646549	1.52509e-09	1.01408e-08
Zfp119a	Het	-0.037955	0.0318565	53572	0.646513	1.53927e-09	1.02286e-08
Atpaf2	Het	-0.0700685	0.0635714	53571	0.646501	1.54402e-09	1.02537e-08
Gmeb1	Het	-0.0422015	0.0178182	53563	0.646404	1.58257e-09	1.05031e-08
Sh3bp5l	Het	-0.0316293	0.116186	53562	0.646392	1.58745e-09	1.05289e-08
Htra3	Het	0.179223	0.0832366	29308	0.353692	1.62206e-09	1.07382e-08
Pdzd8	Het	0.26814	0.0688267	53547	0.646211	1.6625e-09	1.09922e-08
Gpr174	Het	-0.195369	0.0374524	53545	0.646187	1.67276e-09	1.10463e-08
Fbxo3	Het	0.139606	0.108944	53538	0.646103	1.70918e-09	1.12657e-08
Epha1	Het	-0.0363451	0.01215	53526	0.645958	1.7734e-09	1.16672e-08
Kptn	Het	-0.0565518	0.035812	53526	0.645958	1.7734e-09	1.16672e-08
Abhd17b	Het	-0.186121	0.0228202	53526	0.645958	1.7734e-09	1.16672e-08
Bop1	Het	-0.0437412	0.060402	53522	0.64591	1.79533e-09	1.18041e-08
Vdac3-ps1	Het	0.0107865	0.0680773	53513	0.645801	1.84563e-09	1.21122e-08
Spns2	Het	-0.0409169	0.0113852	53509	0.645753	1.86843e-09	1.22467e-08
Hps4	Het	0.176226	0.0262211	53503	0.64568	1.90314e-09	1.24664e-08
Ift52	Het	0.0471427	0.0673367	53498	0.64562	1.93254e-09	1.26434e-08
Ttc7	Het	0.409309	0.101395	53485	0.645463	2.01108e-09	1.31328e-08
Nedd1	Het	-0.0501068	0.0595241	53479	0.645391	2.04836e-09	1.33434e-08
Mark3	Het	0.138363	0.0746256	53473	0.645318	2.08632e-09	1.35739e-08
Hoxa5	Het	-0.0795207	0.0134043	29395	0.354742	2.11848e-09	1.37662e-08
Lyz2	Het	5.69565	1.18689	53465	0.645222	2.13801e-09	1.38846e-08
Zfp958	Het	-0.0457079	0.0147024	29405	0.354863	2.18425e-09	1.41762e-08
Tdp2	Het	-0.108751	0.045849	53454	0.645089	2.21111e-09	1.43329e-08
Rcsd1	Het	-0.46306	0.0300678	53448	0.645016	2.25201e-09	1.45712e-08
Pard3b	Het	-0.0485735	0.0328599	29417	0.355008	2.2658e-09	1.46515e-08
Rrp8	Het	-0.00484608	0.0166015	53444	0.644968	2.27968e-09	1.47233e-08
Lrrc32	Het	-0.0931838	0.0267785	53426	0.644751	2.40835e-09	1.54976e-08
Usp38	Het	0.0639285	0.0288973	53414	0.644606	2.49804e-09	1.60357e-08
Fam198b	Het	-0.00160981	0.0121479	29470	0.355647	2.66288e-09	1.70628e-08
Sec22c	Het	0.108898	0.0926195	29475	0.355708	2.70366e-09	1.73136e-08
Pspc1	Het	-0.0902874	0.0444463	53386	0.644268	2.72014e-09	1.73981e-08
Trap1	Het	-0.0200926	0.0619488	53379	0.644184	2.77861e-09	1.77613e-08
Fkbp10	Het	-0.038362	0.0132656	53362	0.643979	2.92573e-09	1.86229e-08
Oaf	Het	0.299905	0.0489509	29506	0.356082	2.97043e-09	1.88847e-08
Phactr4	Het	0.192055	0.0207515	53348	0.64381	3.05256e-09	1.9372e-08
5930430L01Rik	Het	-0.0589769	0.0121768	29516	0.356202	3.06182e-09	1.93958e-08
Gm3336	Het	0.00847091	0.0280487	29516	0.356202	3.06182e-09	1.93958e-08
Atg16l2	Het	-0.150759	0.0394196	53346	0.643786	3.07111e-09	1.94314e-08
Neurl3	Het	-0.332779	0.0278643	53340	0.643713	3.12743e-09	1.97523e-08
Apip	Het	-0.122423	0.0232072	53327	0.643556	3.25291e-09	2.04958e-08
Adcy4	Het	-0.0990851	0.00927449	29536	0.356444	3.25291e-09	2.04958e-08
Dnajc24	Het	0.11943	0.0383341	53310	0.643351	3.42441e-09	2.15252e-08
Sgf29	Het	-0.164783	0.0793131	53304	0.643279	3.48702e-09	2.18927e-08
Ksr1	Het	0.190275	0.0605838	53300	0.64323	3.52938e-09	2.21323e-08
Trpm2	Het	-0.0657456	0.0427522	53296	0.643182	3.57223e-09	2.23746e-08
Supt3	Het	0.0186821	0.0913831	53292	0.643134	3.6156e-09	2.26328e-08
Tufm	Het	0.0132959	0.0202253	53288	0.643086	3.65947e-09	2.28803e-08
Mlycd	Het	-0.0342767	0.0641487	53285	0.643049	3.69272e-09	2.30746e-08
Ppa1	Het	-0.143042	0.0163552	53283	0.643025	3.71505e-09	2.31867e-08
Auts2	Het	-0.126398	0.022628	53278	0.642965	3.77144e-09	2.35248e-08
Ppil2	Het	-0.142054	0.0110537	53277	0.642953	3.78282e-09	2.35819e-08
Phf21a	Het	-0.0322548	0.0686464	53269	0.642856	3.87506e-09	2.41143e-08
Tmem8	Het	-0.00778622	0.0850412	53268	0.642844	3.88674e-09	2.41727e-08
Maml1	Het	0.179752	0.0136854	53265	0.642808	3.922e-09	2.43634e-08
Dcbld2	Het	0.0798026	0.119191	53265	0.642808	3.922e-09	2.43634e-08
Zfp39	Het	-0.0531473	0.0115922	53259	0.642736	3.99344e-09	2.47926e-08
Ttc38	Het	-0.0221468	0.103542	53247	0.642591	4.14015e-09	2.56433e-08
Slc14a1	Het	-0.0848604	0.0161374	53247	0.642591	4.14015e-09	2.56433e-08
Mlh1	Het	-0.0190637	0.0392342	29620	0.357457	4.19021e-09	2.59078e-08
Arid4a	Het	-0.204251	0.0804124	53243	0.642543	4.19021e-09	2.59078e-08
Mapk1ip1l	Het	0.370654	0.0451959	53233	0.642422	4.31795e-09	2.66353e-08
Zfyve9	Het	-0.0973552	0.00933237	53225	0.642325	4.42286e-09	2.72349e-08
AI467606	Het	-0.157279	0.0165031	53204	0.642072	4.7102e-09	2.88364e-08
Slc25a44	Het	0.1389	0.154555	53200	0.642024	4.76696e-09	2.91669e-08
Trip10	Het	-0.0538807	0.00753303	53199	0.642012	4.78125e-09	2.92375e-08
Gla	Het	0.421039	0.0329453	53195	0.641963	4.83883e-09	2.95214e-08
Med16	Het	-0.0147019	0.0536963	53195	0.641963	4.83883e-09	2.95214e-08
Sfmbt1	Het	0.0377062	0.0586077	53189	0.641891	4.92648e-09	3.00042e-08
Meaf6	Het	-0.0239054	0.0191123	53188	0.641879	4.94124e-09	3.00767e-08
Fam110a	Het	-0.165558	0.052205	53182	0.641806	5.03069e-09	3.05684e-08
0610009L18Rik	Het	0.0541477	0.0143476	29681	0.358194	5.03069e-09	3.05684e-08
Btla	Het	-0.258186	0.0143032	53174	0.64171	5.15241e-09	3.12722e-08
Paip1	Het	0.0413101	0.096152	53167	0.641625	5.26127e-09	3.1878e-08
Usp32	Het	0.279519	0.0519917	53162	0.641565	5.34039e-09	3.23019e-08
Sema3g	Het	-0.0545867	0.0311241	29704	0.358471	5.38841e-09	3.25737e-08
Edn1	Het	-0.0845761	0.011715	29708	0.358519	5.4531e-09	3.29271e-08
Mphosph6	Het	-0.012156	0.0877554	53143	0.641336	5.65173e-09	3.39907e-08
Nsrp1	Het	-0.0133324	0.0255411	53139	0.641287	5.71949e-09	3.43592e-08
Chil3	Het	8.72404	0.600098	53137	0.641263	5.75367e-09	3.45253e-08
Sema4f	Het	-0.17132	0.0316334	53132	0.641203	5.83998e-09	3.50234e-08
Map3k7	Het	0.0338215	0.000752654	53129	0.641167	5.89238e-09	3.53175e-08
Myrf	Het	0.173585	0.150592	29738	0.358882	5.96294e-09	3.57e-08
Ankrd13d	Het	-0.0035776	0.000445914	29753	0.359063	6.23496e-09	3.72653e-08
Nudt5	Het	0.0372303	0.0828592	53097	0.640781	6.48044e-09	3.87107e-08
Cyp2j6	Het	-0.0685018	0.00992633	53090	0.640696	6.61649e-09	3.94788e-08
Tnfrsf23	Het	0.332444	0.181849	29784	0.359437	6.83592e-09	4.07421e-08
Map3k3	Het	-0.011655	0.0469178	53071	0.640467	6.99993e-09	4.16726e-08
Cdkn1b	Het	-0.0845818	0.0117788	53068	0.640431	7.06242e-09	4.2021e-08
Gpr132	Het	-0.480341	0.0578548	53060	0.640334	7.2317e-09	4.29799e-08
Zfp707	Het	-0.0628131	0.057592	29818	0.359847	7.55982e-09	4.48796e-08
Msantd2	Het	-0.031696	0.0345422	53042	0.640117	7.62716e-09	4.52286e-08
Pvr	Het	-0.209914	0.034472	53041	0.640105	7.64974e-09	4.5337e-08
Nt5c2	Het	0.0477716	0.019021	53040	0.640093	7.67238e-09	4.54457e-08
Psme3	Het	0.0619228	0.132977	53030	0.639972	7.9024e-09	4.67559e-08
1110012L19Rik	Het	0.075892	0.151039	53024	0.6399	8.04362e-09	4.75648e-08
Strn	Het	0.17465	0.103577	53019	0.639839	8.16317e-09	4.82448e-08
Ncdn	Het	0.142862	0.0937687	53005	0.63967	8.50718e-09	5.01658e-08
Galnt12	Het	-0.176659	0.00455537	53004	0.639658	8.53229e-09	5.02858e-08
Spire1	Het	0.770353	0.0586984	29861	0.360366	8.58271e-09	5.05549e-08
Prkab1	Het	-0.0915565	0.00894114	52996	0.639562	8.73573e-09	5.13418e-08
Zfp938	Het	-0.0146465	0.0378027	52953	0.639043	9.91269e-09	5.80655e-08
Adrbk2	Het	-0.128559	0.0528406	52951	0.639019	9.97103e-09	5.83427e-08
Isyna1	Het	-0.192494	0.0224319	52951	0.639019	9.97103e-09	5.83427e-08
Grk6	Het	-0.298358	0.0685952	52948	0.638982	1.00592e-08	5.88258e-08
Ring1	Het	-0.158475	0.000985911	52946	0.638958	1.01183e-08	5.91392e-08
Rbm43	Het	0.0284894	0.0358814	52942	0.63891	1.02377e-08	5.97378e-08
Dvl3	Het	0.0843873	0.156648	52942	0.63891	1.02377e-08	5.97378e-08
Rcn3	Het	-0.150801	0.00556181	29926	0.36115	1.03888e-08	6.05196e-08
Gm561	Het	0.170106	0.110522	52931	0.638777	1.05731e-08	6.1525e-08
Hps5	Het	0.053055	0.0819109	52929	0.638753	1.06352e-08	6.18185e-08
Gm5914	Het	-0.0993049	0.0142575	52927	0.638729	1.06976e-08	6.20792e-08
Itgam	Het	-0.181217	0.0996889	52905	0.638463	1.14087e-08	6.6097e-08
Cplx2	Het	-0.0258926	0.00874571	52898	0.638379	1.16445e-08	6.73521e-08
Atxn7l2	Het	0.0192353	0.0905003	29972	0.361705	1.1885e-08	6.86679e-08
Gtf2h3	Het	-0.0884336	0.0718905	29975	0.361742	1.19895e-08	6.91963e-08
Kcnj2	Het	-0.0644186	0.0268809	52884	0.63821	1.21303e-08	6.99705e-08
Stx1a	Het	-0.0635279	0.0108556	52879	0.63815	1.23085e-08	7.09598e-08
Nr4a2	Het	-0.23017	0.0734913	52878	0.638138	1.23444e-08	7.11283e-08
Irgm2	Het	-0.0413863	0.0299269	29991	0.361935	1.25623e-08	7.23047e-08
Ppme1	Het	0.141099	0.0790493	52864	0.637969	1.28585e-08	7.39295e-08
Rraga	Het	-0.0801798	0.0285866	52860	0.63792	1.30092e-08	7.47551e-08
Trmt11	Het	0.0304261	0.0447708	30014	0.362212	1.34324e-08	7.70198e-08
Stk26	Het	-0.16912	0.0195945	52847	0.637764	1.35108e-08	7.73853e-08
Dand5	Het	0.0339488	0.0398565	52839	0.637667	1.38287e-08	7.9078e-08
Rnf114	Het	-0.157087	0.000756005	52819	0.637426	1.46558e-08	8.36266e-08
Poc1a	Het	-0.0136298	0.0436983	30051	0.362659	1.49565e-08	8.52043e-08
Fam178a	Het	0.259042	0.227548	52802	0.63722	1.53964e-08	8.76634e-08
Tspan5	Het	0.366955	0.0805549	52798	0.637172	1.55759e-08	8.85899e-08
Alg12	Het	-0.0504856	0.0532386	30083	0.363045	1.6409e-08	9.31279e-08
Tyms	Het	-0.113804	0.0172264	30088	0.363105	1.66479e-08	9.43324e-08
Map3k10	Het	0.0684648	0.0418304	52773	0.63687	1.67445e-08	9.48286e-08
Nudt19	Het	0.240978	0.0729682	52771	0.636846	1.68416e-08	9.52764e-08
Spag7	Het	0.000449443	0.0531023	52771	0.636846	1.68416e-08	9.52764e-08
Cldn15	Het	0.00558586	0.0354555	52770	0.636834	1.68903e-08	9.55011e-08
Gpr182	Het	-0.0643701	0.0245304	30097	0.363214	1.70867e-08	9.65598e-08
Borcs7	Het	-0.0163159	0.00254424	52759	0.636702	1.74356e-08	9.84793e-08
Larp7	Het	-0.0663266	0.00802408	52752	0.636617	1.77915e-08	1.00382e-07
Elac2	Het	-0.0370631	0.107398	52750	0.636593	1.78945e-08	1.00856e-07
Fam114a1	Het	0.0424662	0.0672117	30115	0.363431	1.79981e-08	1.01385e-07
Helz2	Het	-0.14178	0.0131211	52743	0.636508	1.82595e-08	1.02803e-07
Drg2	Het	-0.105927	0.00380395	52742	0.636496	1.83122e-08	1.03045e-07
Nfatc2	Het	-0.224115	0.0186478	52731	0.636364	1.89021e-08	1.05914e-07
Ubxn2a	Het	-0.0261431	0.0289944	52730	0.636352	1.89566e-08	1.06163e-07
Zbtb40	Het	0.0120886	0.0254853	30151	0.363866	1.99646e-08	1.11749e-07
Vwa8	Het	0.0654854	0.116972	52698	0.635965	2.07844e-08	1.15908e-07
Vps11	Het	0.0744826	0.00164133	52697	0.635953	2.08442e-08	1.16181e-07
Tcf3	Het	-0.138157	0.0038564	52695	0.635929	2.09643e-08	1.16727e-07
St3gal6	Het	-0.418495	0.0216708	52695	0.635929	2.09643e-08	1.16727e-07
Cpsf2	Het	0.0404732	0.0676908	52694	0.635917	2.10246e-08	1.17001e-07
Cir1	Het	-0.0484983	0.0258437	52691	0.635881	2.12065e-08	1.17951e-07
Kifc3	Het	-0.000356543	0.103569	52668	0.635603	2.26527e-08	1.25467e-07
Ppif	Het	-0.0425184	0.0601636	52662	0.635531	2.30454e-08	1.27576e-07
Znrf3	Het	-0.102614	0.0377721	52657	0.635471	2.33777e-08	1.2928e-07
Dhx16	Het	-0.0305088	0.0276094	52656	0.635459	2.34448e-08	1.29515e-07
Spice1	Het	-0.0646889	0.0415736	30209	0.364566	2.35794e-08	1.30191e-07
Nfx1	Het	0.0852253	0.124254	52653	0.635422	2.36469e-08	1.30428e-07
Patz1	Het	-0.119597	0.0477953	52649	0.635374	2.39191e-08	1.31861e-07
Txnl4b	Het	-0.0130375	0.0378307	52643	0.635302	2.43332e-08	1.34073e-07
Tprn	Het	0.123052	0.022338	30230	0.364819	2.50387e-08	1.37602e-07
Gpr183	Het	-0.566485	0.0314793	52633	0.635181	2.50387e-08	1.37602e-07
4632404H12Rik	Het	0.0301389	0.0550675	52623	0.63506	2.57641e-08	1.41369e-07
Tcf19	Het	-0.106194	0.0109625	30243	0.364976	2.59857e-08	1.42289e-07
Wbp1l	Het	-0.0596224	0.0110346	52620	0.635024	2.59857e-08	1.42289e-07
Htatsf1	Het	0.0927129	0.0642435	52614	0.634952	2.64344e-08	1.44522e-07
E2f5	Het	0.0265787	0.135764	52614	0.634952	2.64344e-08	1.44522e-07
Zfp746	Het	0.00299068	0.020113	52611	0.634915	2.66615e-08	1.45613e-07
Pdzd4	Het	-0.00726199	0.0180645	30253	0.365097	2.67377e-08	1.45953e-07
Naf1	Het	0.107853	0.0214153	30287	0.365507	2.94557e-08	1.60377e-07
Slc12a4	Het	0.0698559	0.0163708	52573	0.634457	2.9708e-08	1.61667e-07
2700038G22Rik	Het	-0.0908146	0.0542133	52569	0.634409	3.00477e-08	1.63432e-07
Myo9a	Het	0.632381	0.0613816	52568	0.634397	3.01332e-08	1.63812e-07
Tmem104	Het	0.171961	0.0531864	52567	0.634384	3.02189e-08	1.64194e-07
Cecr5	Het	-0.0374037	0.0366556	52557	0.634264	3.10894e-08	1.68578e-07
Cav1	Het	0.137645	0.11146	30309	0.365772	3.13553e-08	1.69932e-07
Inpp5d	Het	0.107104	0.128598	52546	0.634131	3.20751e-08	1.73566e-07
Pcf11	Het	0.0287012	0.0301727	52537	0.634022	3.29041e-08	1.7787e-07
Xpa	Het	0.159963	0.280858	52530	0.633938	3.35631e-08	1.81248e-07
Stip1	Het	-0.176307	0.0516045	52526	0.63389	3.39455e-08	1.83126e-07
Fbxw7	Het	0.0767718	0.0489631	52521	0.633829	3.44293e-08	1.85641e-07
Rbsn	Het	0.183569	0.091734	52518	0.633793	3.47229e-08	1.87128e-07
Rusc1	Het	0.0773407	0.0261682	52513	0.633733	3.52175e-08	1.89697e-07
Dot1l	Het	0.0651314	0.094083	30367	0.366472	3.69508e-08	1.98629e-07
Tatdn2	Het	0.197307	0.128536	52494	0.633503	3.71601e-08	1.99653e-07
Dnttip2	Het	-0.0708984	0.0657534	52466	0.633166	4.02135e-08	2.15075e-07
Ttc32	Het	-0.0893306	0.0612341	52453	0.633009	4.17126e-08	2.22867e-07
Stim1	Het	-0.0867791	0.0391917	52424	0.632659	4.52544e-08	2.41061e-07
Plekhg3	Het	0.511871	0.100574	52421	0.632623	4.5637e-08	2.42854e-07
Pign	Het	-0.0149479	0.00838067	52419	0.632598	4.58939e-08	2.44098e-07
Fcrls	Het	-0.216915	0.0362863	52413	0.632526	4.66728e-08	2.47743e-07
Fscn1	Het	-0.109039	0.00881355	30453	0.36751	4.7067e-08	2.49585e-07
Actr1b	Het	-0.062456	0.169607	52406	0.632441	4.75977e-08	2.5202e-07
Sepsecs	Het	-0.00880817	0.0242415	52405	0.632429	4.77312e-08	2.52601e-07
Rgs18	Het	-0.200716	0.0655604	52398	0.632345	4.86765e-08	2.57346e-07
Pcnxl3	Het	0.0474551	0.028588	52392	0.632273	4.95011e-08	2.61444e-07
Arl16	Het	-0.002028	0.0240429	30472	0.36774	4.96398e-08	2.62046e-07
Trmt61a	Het	0.0935527	0.112222	52388	0.632224	5.00583e-08	2.63992e-07
Sp1	Het	0.215335	0.00193612	52388	0.632224	5.00583e-08	2.63992e-07
Serpinb9	Het	-0.361007	0.0233236	52371	0.632019	5.24953e-08	2.76155e-07
Deb1	Het	0.218432	0.16347	52366	0.631959	5.32336e-08	2.79761e-07
Hoxaas3	Het	0.00457165	0.0318907	52349	0.631754	5.58201e-08	2.92192e-07
Tcf7l1	Het	-0.0982886	0.0241619	52349	0.631754	5.58201e-08	2.92192e-07
Gm13157	Het	0.118928	0.0120856	52344	0.631693	5.66037e-08	2.96001e-07
Galnt11	Het	0.0910787	0.0782402	52343	0.631681	5.67617e-08	2.96681e-07
Nrbp1	Het	-0.161621	0.0831356	52342	0.631669	5.69201e-08	2.97362e-07
Thbs1	Het	-0.195597	0.128258	52335	0.631585	5.80412e-08	3.02919e-07
Prdm10	Het	0.0332514	0.0960819	30540	0.36856	6.00129e-08	3.12439e-07
Setd7	Het	0.204138	0.0865526	52318	0.63138	6.08535e-08	3.16193e-07
Phb	Het	-0.0702042	0.00215165	52317	0.631367	6.1023e-08	3.16918e-07
Micu1	Het	-0.0550645	0.0191388	52315	0.631343	6.13633e-08	3.18529e-07
Emb	Het	-0.542205	0.0844258	52312.5	0.631313	6.17913e-08	3.20594e-07
Rabl3	Het	0.0682301	0.112143	30562	0.368826	6.37977e-08	3.30517e-07
Mvk	Het	0.0415835	0.00174116	52299	0.63115	6.4153e-08	3.32195e-07
Mecp2	Het	-0.00869648	0.018477	52296	0.631114	6.46896e-08	3.3481e-07
Pacs2	Het	0.246977	0.029082	52289	0.63103	6.59585e-08	3.40711e-07
Ripk3	Het	-0.131001	0.0309806	52287	0.631005	6.63255e-08	3.42272e-07
Ikbke	Het	-0.112466	0.0184703	52280	0.630921	6.76255e-08	3.48471e-07
Saysd1	Het	-0.0779365	0.0663964	52270	0.6308	6.95256e-08	3.57739e-07
Mrpl3	Het	0.100576	0.0675846	52258	0.630655	7.1874e-08	3.69463e-07
Ubr4	Het	0.0876534	0.00972	52257	0.630643	7.20731e-08	3.70307e-07
Ninj1	Het	-0.31779	0.210598	52256	0.630631	7.22728e-08	3.71152e-07
Sp100	Het	-0.529528	0.0674605	52255.5	0.630625	7.23728e-08	3.71486e-07
Otud4	Het	0.137746	0.0316151	52243	0.630474	7.49177e-08	3.8399e-07
Inpp5a	Het	0.0863382	0.0582959	30624	0.369574	7.57503e-08	3.88069e-07
Arhgef16	Het	-0.0545709	0.0146875	52227	0.630281	7.83019e-08	4.00365e-07
Cog4	Het	-0.00818523	0.0657947	52221	0.630209	7.96088e-08	4.06654e-07
1110059E24Rik	Het	-0.0618823	0.073511	52217	0.630161	8.04917e-08	4.1057e-07
Ccl27a	Het	-0.0252651	0.0540797	52203	0.629992	8.36573e-08	4.25691e-07
E330009J07Rik	Het	0.0381637	0.0755697	30661	0.37002	8.3888e-08	4.26454e-07
Fastkd5	Het	0.0246974	0.105021	30666	0.370081	8.50506e-08	4.31742e-07
Skiv2l2	Het	0.0238774	0.056453	52195	0.629895	8.552e-08	4.33917e-07
Kbtbd4	Het	-0.0303636	0.0415879	52188	0.629811	8.71828e-08	4.41929e-07
Cebpzos	Het	0.102931	0.141549	52188	0.629811	8.71828e-08	4.41929e-07
Bsn	Het	0.182324	0.0678619	30684	0.370298	8.93667e-08	4.52566e-07
Shpk	Het	-0.00750664	0.00144512	52178	0.62969	8.96126e-08	4.53594e-07
Gm14418	Het	0.0339309	0.00323397	52164	0.629521	9.31247e-08	4.70471e-07
Serpinb10	Het	-0.128782	0.0453507	52163	0.629509	9.33806e-08	4.71538e-07
Sox7	Het	-0.0055493	0.02244	30708	0.370588	9.54524e-08	4.81541e-07
Flrt2	Het	-0.028036	0.00361647	52145	0.629292	9.81049e-08	4.94215e-07
Plod3	Het	0.696601	0.0321125	52132	0.629135	1.0166e-07	5.11393e-07
1700037H04Rik	Het	0.261379	0.028518	52118	0.628966	1.05628e-07	5.30597e-07
Btk	Het	0.511531	0.0103512	52118	0.628966	1.05628e-07	5.30597e-07
Nlgn2	Het	0.0147276	0.0489691	30748	0.37107	1.06497e-07	5.34711e-07
Lemd2	Het	0.0677028	0.0925662	52113	0.628906	1.07081e-07	5.37386e-07
Cd160	Het	-0.112735	0.0177997	52102	0.628773	1.10346e-07	5.52201e-07
Ubr5	Het	0.437093	0.0125385	52099	0.628737	1.11253e-07	5.56214e-07
Rfwd3	Het	0.10743	0.0186096	52098.5	0.628731	1.11405e-07	5.5671e-07
C87436	Het	-0.102277	0.0327066	52095	0.628688	1.12474e-07	5.61521e-07
Phip	Het	-0.0727373	0.150937	52091	0.62864	1.13708e-07	5.67412e-07
Ammecr1l	Het	0.20157	0.000172232	52076	0.628459	1.18452e-07	5.88863e-07
Med14	Het	0.242635	0.0735762	52074	0.628435	1.19099e-07	5.91523e-07
Pycrl	Het	-0.0282378	0.0242791	52070	0.628387	1.20402e-07	5.97438e-07
Pdp2	Het	-0.0419571	0.0197978	52066	0.628338	1.2172e-07	6.03693e-07
Hk2	Het	0.619766	0.390161	52064	0.628314	1.22384e-07	6.06419e-07
Raver1	Het	0.0889716	0.1331	52053	0.628181	1.261e-07	6.23952e-07
Ric1	Het	0.575753	0.121074	52049	0.628133	1.27478e-07	6.30181e-07
Amdhd2	Het	0.253661	0.0122966	52045	0.628085	1.2887e-07	6.36768e-07
Abhd2	Het	-0.010433	0.152741	52040	0.628025	1.30632e-07	6.44568e-07
Camkk1	Het	-0.050844	0.0177087	52040	0.628025	1.30632e-07	6.44568e-07
Vdr	Het	1.04381	0.238099	30829	0.372048	1.32776e-07	6.54539e-07
Cdc23	Het	-0.0819021	0.00758765	52025	0.627844	1.36057e-07	6.69775e-07
Col4a4	Het	-0.0768873	0.0258191	52018	0.627759	1.38663e-07	6.81651e-07
Abca7	Het	0.0967919	0.00561971	52018	0.627759	1.38663e-07	6.81651e-07
Gm6483	Het	-0.0741939	0.140568	52017	0.627747	1.39039e-07	6.83182e-07
Sytl3	Het	-0.192578	0.0595496	52000	0.627542	1.45587e-07	7.14691e-07
Dlgap5	Het	0.00911676	0.0647554	30867	0.372506	1.4717e-07	7.22129e-07
Cmip	Het	0.654204	0.204436	51995	0.627482	1.47568e-07	7.23749e-07
Alms1	Het	0.0449122	0.11394	30887	0.372748	1.5534e-07	7.60104e-07
Abca9	Het	-0.0650383	0.0160337	51976	0.627252	1.5534e-07	7.60104e-07
Ttll4	Het	0.00831063	0.0627485	51975	0.62724	1.5576e-07	7.61454e-07
Coa4	Het	0.249872	0.0491447	51968	0.627156	1.5873e-07	7.75255e-07
Tlcd1	Het	-0.0635969	0.0662189	51965	0.627119	1.60019e-07	7.81193e-07
9330151L19Rik	Het	-0.0817786	0.0450174	51962	0.627083	1.61319e-07	7.87173e-07
Tcf20	Het	0.225456	0.0274602	51961	0.627071	1.61754e-07	7.88934e-07
Mettl25	Het	0.0879316	0.0302584	30903	0.372941	1.62191e-07	7.90699e-07
Vars2	Het	-0.0112195	0.0558417	51958	0.627035	1.63067e-07	7.94606e-07
Otud3	Het	-0.0256426	0.0366826	30909	0.373013	1.64834e-07	8.02477e-07
Stam2	Het	0.119272	0.00952306	51935	0.626757	1.73483e-07	8.43806e-07
Zfx	Het	0.190875	0.0544585	51933	0.626733	1.74419e-07	8.47188e-07
Ehmt1	Het	0.0111463	0.118469	51930	0.626697	1.75831e-07	8.53657e-07
Zfp825	Het	0.00107715	0.0593341	51927	0.626661	1.77255e-07	8.59779e-07
Cnpy3	Het	-0.164424	0.00938475	51922	0.626601	1.79652e-07	8.7021e-07
Plcxd2	Het	-0.316828	0.037628	51921	0.626588	1.80135e-07	8.72151e-07
Cep76	Het	0.0781421	0.0873411	51914	0.626504	1.83553e-07	8.87886e-07
Apmap	Het	-0.10413	0.0298289	51913	0.626492	1.84046e-07	8.89865e-07
Mrps25	Het	0.147075	0.0746844	51911	0.626468	1.85037e-07	8.94246e-07
Katnb1	Het	-0.00525915	0.0210941	30955	0.373568	1.86532e-07	9.01061e-07
Ttyh3	Het	0.247593	0.0153487	51904	0.626383	1.88544e-07	9.10366e-07
Vsnl1	Het	-0.00656619	0.00217298	51897	0.626299	1.92116e-07	9.26766e-07
Idh3g	Het	-0.0398173	0.0508358	51896	0.626287	1.92632e-07	9.2883e-07
Zc3h15	Het	0.060606	0.0224916	51894	0.626263	1.93667e-07	9.33395e-07
Dmtn	Het	-0.0389254	0.00835946	51889	0.626202	1.96278e-07	9.4512e-07
Csnk1g3	Het	0.117714	0.0284481	51889	0.626202	1.96278e-07	9.4512e-07
Tmem106b	Het	0.165763	0.0480486	51883	0.62613	1.99457e-07	9.59117e-07
Nt5c3	Het	0.019027	0.0854317	51883	0.62613	1.99457e-07	9.59117e-07
Otub1	Het	0.231882	0.0895608	51881	0.626106	2.00528e-07	9.63827e-07
Pdcd4	Het	-0.461555	0.0134431	51871	0.625985	2.05964e-07	9.89059e-07
Mettl5	Het	0.115584	0.0765884	51860	0.625852	2.12109e-07	1.01626e-06
Lgals8	Het	0.247896	0.0168522	51857	0.625816	2.13816e-07	1.02351e-06
Fam207a	Het	-0.0187984	0.0862289	51854	0.62578	2.15535e-07	1.02988e-06
Bin1	Het	-0.211953	0.0347368	51854	0.62578	2.15535e-07	1.02988e-06
Rbm48	Het	-0.139445	0.0572971	51846	0.625683	2.20187e-07	1.05115e-06
H2-Q4	Het	-0.45027	0.0316476	51843	0.625647	2.21956e-07	1.05817e-06
Inpp5f	Het	0.0124922	0.0293851	51836	0.625563	2.26138e-07	1.07713e-06
Uba7	Het	-0.0929094	0.0538081	51835	0.625551	2.26741e-07	1.07904e-06
Itgb3	Het	-0.228762	0.031871	51835	0.625551	2.26741e-07	1.07904e-06
Pard6a	Het	-0.0357997	0.0638422	51831	0.625502	2.29171e-07	1.08962e-06
2310033P09Rik	Het	-0.0982631	0.0315541	51827	0.625454	2.31626e-07	1.1003e-06
Kdelc1	Het	-0.0147796	0.0203079	51826	0.625442	2.32244e-07	1.10274e-06
Arhgap12	Het	-0.0128567	0.022641	51824	0.625418	2.33484e-07	1.10813e-06
Rexo1	Het	-0.106387	0.00268461	51820	0.62537	2.35984e-07	1.11899e-06
Hdc	Het	-0.396237	0.0681752	51815	0.625309	2.39144e-07	1.13296e-06
Vamp5	Het	0.00690686	0.0775494	51811	0.625261	2.41702e-07	1.14406e-06
Ece1	Het	-0.204614	0.0167866	51805	0.625189	2.45589e-07	1.16038e-06
Apbb2	Het	-0.123542	0.036814	51797	0.625092	2.50866e-07	1.18372e-06
Xylt1	Het	-0.056844	0.034835	51790	0.625008	2.55572e-07	1.20539e-06
Fgfr1	Het	-0.13873	0.00118307	51789	0.624995	2.56251e-07	1.20752e-06
Ankrd24	Het	0.0547203	0.045857	51788	0.624983	2.56932e-07	1.21019e-06
Otud5	Het	0.0246604	0.0446934	51787	0.624971	2.57615e-07	1.21287e-06
Mast4	Het	-0.252306	0.0632353	51778	0.624863	2.63839e-07	1.24051e-06
Zcchc11	Het	-0.36243	0.0571008	51775	0.624827	2.65946e-07	1.24987e-06
Tmco4	Het	-0.112921	0.031123	51764	0.624694	2.73812e-07	1.28626e-06
2700062C07Rik	Het	-0.104139	0.0224785	51763	0.624682	2.74538e-07	1.2891e-06
Mcm3ap	Het	0.0611507	0.0782395	51757	0.624609	2.78933e-07	1.30799e-06
Eml2	Het	-0.10225	0.0294986	31108	0.375415	2.80413e-07	1.31377e-06
Pik3c2a	Het	0.248057	0.147765	51755	0.624585	2.80413e-07	1.31377e-06
Pex1	Het	0.0628754	0.0775319	51753	0.624561	2.81901e-07	1.31957e-06
Zfp866	Het	0.0456364	0.0285244	51750	0.624525	2.84147e-07	1.3295e-06
Mterf4	Het	-0.0500196	0.02165	51744	0.624452	2.88691e-07	1.34956e-06
Med29	Het	-0.026024	0.0252089	51744	0.624452	2.88691e-07	1.34956e-06
Slain1	Het	-0.181877	0.0360235	51739	0.624392	2.92531e-07	1.36571e-06
Mpp6	Het	0.256674	0.139352	51735	0.624344	2.95639e-07	1.3796e-06
Nup43	Het	-0.0493526	0.042198	51712	0.624066	3.14136e-07	1.46012e-06
Pigq	Het	0.0144753	0.0131169	51701	0.623933	3.23372e-07	1.50174e-06
Ampd2	Het	0.194799	0.0643255	31164	0.376091	3.2508e-07	1.50834e-06
Knop1	Het	-0.0568364	0.00410867	51693	0.623837	3.30254e-07	1.53034e-06
Zmat2	Het	0.126258	0.140903	51679	0.623668	3.42638e-07	1.58633e-06
Sash3	Het	0.032251	0.00779153	51674	0.623608	3.47169e-07	1.6052e-06
Cd99l2	Het	-0.0574083	0.0522033	31190	0.376404	3.48082e-07	1.60872e-06
Cachd1	Het	-0.0416948	0.0322424	51670	0.623559	3.50835e-07	1.61932e-06
Tnpo1	Het	0.504896	0.121682	51663	0.623475	3.57341e-07	1.64863e-06
Aatf	Het	-0.088364	0.0359679	51657	0.623402	3.6301e-07	1.6726e-06
2310035C23Rik	Het	0.0940109	0.0424545	51648	0.623294	3.71677e-07	1.71178e-06
Nt5dc3	Het	0.0814548	0.020966	51640	0.623197	3.79548e-07	1.74651e-06
Tmem132a	Het	0.0208548	0.0263731	51635	0.623137	3.84549e-07	1.76722e-06
Smap1	Het	0.117374	0.0230574	51632	0.623101	3.8758e-07	1.78038e-06
Kras	Het	-0.204825	0.0243146	51628	0.623053	3.91657e-07	1.79754e-06
Alg11	Het	0.139755	0.219256	31235	0.376947	3.91657e-07	1.79754e-06
Wdr47	Het	0.0456241	0.032789	31237	0.376972	3.93711e-07	1.80619e-06
Jak2	Het	-0.0745435	0.00452905	51624	0.623004	3.95775e-07	1.81487e-06
Prkcg	Het	0.0389526	0.0675435	51621	0.622968	3.98891e-07	1.82837e-06
Plagl2	Het	0.324343	0.135472	51617	0.62292	4.03083e-07	1.84438e-06
Iqsec2	Het	0.142766	0.00624078	51617	0.62292	4.03083e-07	1.84438e-06
Tlcd2	Het	-0.0131707	0.0365879	31251	0.377141	4.08383e-07	1.86541e-06
Asnsd1	Het	0.126587	0.0753512	51610	0.622835	4.10522e-07	1.87437e-06
Pno1	Het	0.250099	0.124267	51609	0.622823	4.11595e-07	1.87846e-06
Gtpbp3	Het	-0.0338503	0.0207709	31256	0.377201	4.1375e-07	1.88666e-06
Dolpp1	Het	0.190865	0.0960064	31260	0.377249	4.18092e-07	1.90482e-06
Ccr5	Het	-0.108647	0.0740723	51596	0.622666	4.25797e-07	1.93909e-06
Hmbs	Het	0.0362218	0.00753063	51593	0.62263	4.29141e-07	1.95348e-06
Mov10	Het	-0.0700742	0.0299311	31274	0.377418	4.3364e-07	1.97226e-06
9330160F10Rik	Het	-0.0189086	0.013662	51588	0.62257	4.34771e-07	1.97656e-06
Zfhx3	Het	0.103492	0.0435895	51585	0.622534	4.38183e-07	1.9895e-06
Sec14l1	Het	-0.0938028	0.0361316	51584	0.622522	4.39326e-07	1.99298e-06
1110034G24Rik	Het	0.105716	0.0331722	51583	0.622509	4.40472e-07	1.99647e-06
Vamp2	Het	0.00233082	0.00431274	51567	0.622316	4.59204e-07	2.07426e-06
Pds5b	Het	-0.0583331	0.0237857	51564	0.62228	4.62801e-07	2.08872e-06
Kpna3	Het	0.34718	0.0828223	51564	0.62228	4.62801e-07	2.08872e-06
Dpm1	Het	-0.101755	0.0439117	51546	0.622063	4.84958e-07	2.18314e-06
Cxcr3	Het	-0.329126	0.0506409	51520	0.621749	5.18779e-07	2.32944e-06
Scnn1a	Het	-0.182175	0.0453427	51503	0.621544	5.42111e-07	2.43214e-06
Rassf2	Het	-0.240791	0.0240902	51502	0.621532	5.43514e-07	2.43637e-06
Dse	Het	0.467169	0.0288702	51502	0.621532	5.43514e-07	2.43637e-06
Dhfr	Het	-0.0903682	0.00599071	31362	0.37848	5.44921e-07	2.44164e-06
Ppp2r2d	Het	0.120977	0.0807454	51497	0.621472	5.50584e-07	2.46285e-06
6720489N17Rik	Het	0.353452	0.110307	31366	0.378528	5.50584e-07	2.46285e-06
Tgfa	Het	-0.0449991	0.00798184	51496	0.62146	5.52009e-07	2.46817e-06
Hexim1	Het	-0.0626729	0.026256	51495	0.621447	5.53437e-07	2.47352e-06
Agtpbp1	Het	0.255451	0.027016	51492	0.621411	5.57743e-07	2.4896e-06
Farp1	Het	-0.00207128	0.0842764	51488	0.621363	5.63535e-07	2.5144e-06
Coa5	Het	0.414422	0.0677733	51479	0.621254	5.76778e-07	2.57132e-06
Angel2	Het	-0.00933625	0.0179154	51478	0.621242	5.78268e-07	2.57579e-06
Dennd5a	Het	0.142428	0.00772732	51478	0.621242	5.78268e-07	2.57579e-06
Mrps23	Het	0.0777256	0.030792	51477	0.62123	5.79762e-07	2.57918e-06
Plekhh3	Het	0.039958	0.0304226	31387	0.378782	5.81259e-07	2.58476e-06
Zbtb18	Het	0.143061	0.0689836	51470	0.621146	5.90322e-07	2.62065e-06
Lag3	Het	-0.149454	0.0149148	51463	0.621061	6.01067e-07	2.665e-06
Hspbp1	Het	0.025573	0.033294	51463	0.621061	6.01067e-07	2.665e-06
Elf2	Het	0.0529141	0.0808172	51449	0.620892	6.23126e-07	2.75587e-06
Tlr13	Het	0.18975	0.0838467	51445	0.620844	6.29571e-07	2.78205e-06
Fam76b	Het	0.0664075	0.0743938	51437	0.620747	6.42653e-07	2.83749e-06
Herc3	Het	0.0339035	0.14243	51430	0.620663	6.54315e-07	2.88657e-06
Elp2	Het	0.0256318	0.0600813	51430	0.620663	6.54315e-07	2.88657e-06
Tifab	Het	0.274085	0.048099	51415	0.620482	6.79995e-07	2.99237e-06
Gnpnat1	Het	-0.125918	0.0419924	51412	0.620446	6.85246e-07	3.01423e-06
Ttbk2	Het	0.149965	0.0471779	31467	0.379747	7.13919e-07	3.13254e-06
Ptpn2	Het	0.0268095	0.0290256	51396	0.620253	7.1392e-07	3.13254e-06
Kazald1	Het	1.35299	0.0374818	31474	0.379832	7.26824e-07	3.18784e-06
Phf20	Het	-0.0691878	0.0716586	51378	0.620035	7.47559e-07	3.27335e-06
Slc25a14	Het	0.0202528	0.0390771	31485	0.379965	7.47559e-07	3.27335e-06
Zbtb25	Het	-0.14962	0.0423147	51377	0.620023	7.49472e-07	3.27902e-06
Eya2	Het	-0.0999556	0.0413088	51365	0.619879	7.72798e-07	3.37549e-06
Gid4	Het	0.187904	0.104468	51356	0.61977	7.9075e-07	3.4482e-06
Urgcp	Het	-0.0383623	0.0255555	51355	0.619758	7.92769e-07	3.45416e-06
2900089D17Rik	Het	-0.00669985	0.0266996	51345	0.619637	8.13237e-07	3.53316e-06
Rnf185	Het	0.129763	0.0028885	51345	0.619637	8.13237e-07	3.53316e-06
Stard4	Het	0.085915	0.0721638	51341	0.619589	8.21566e-07	3.56641e-06
Tie1	Het	-0.107885	0.0211486	31536	0.38058	8.5137e-07	3.6852e-06
Wfdc17	Het	0.645537	1.05341	51327	0.61942	8.5137e-07	3.6852e-06
Commd8	Het	0.0368242	0.176813	51320	0.619336	8.66659e-07	3.74526e-06
Ttc9c	Het	-0.0349589	0.00511833	51319	0.619323	8.68865e-07	3.75325e-06
1810026J23Rik	Het	0.147555	0.151218	51303	0.61913	9.04899e-07	3.89936e-06
Sertad2	Het	-0.0918216	0.0448009	51301	0.619106	9.09503e-07	3.9176e-06
Klri2	Het	-0.143001	0.0505624	51300	0.619094	9.11814e-07	3.92436e-06
Adgrg6	Het	-0.0351384	0.0392493	51300	0.619094	9.11814e-07	3.92436e-06
Tubb2a	Het	-0.326605	0.0516513	51297	0.619058	9.18779e-07	3.95273e-06
Rbm28	Het	0.170503	0.0962937	51295	0.619034	9.23451e-07	3.97122e-06
Zfp275	Het	-0.000825337	0.0936717	51292	0.618998	9.30503e-07	3.99829e-06
F13a1	Het	-0.246223	0.0498948	51291	0.618986	9.32865e-07	4.00681e-06
Itpripl1	Het	-0.0025516	0.00172481	51290	0.618973	9.35232e-07	4.01372e-06
Ube4a	Het	0.0262058	0.0940278	51290	0.618973	9.35232e-07	4.01372e-06
Zc3hc1	Het	-0.0885441	0.00354289	51289	0.618961	9.37606e-07	4.02228e-06
Ing2	Het	-0.101857	0.0421961	51277	0.618817	9.66543e-07	4.13803e-06
Slc31a1	Het	-0.203821	0.0464562	51275	0.618792	9.71449e-07	4.15735e-06
Abhd14a	Het	-0.00751255	0.0557574	31590	0.381232	9.76379e-07	4.17507e-06
1810010H24Rik	Het	-0.0740648	0.0190671	51271	0.618744	9.81333e-07	4.19286e-06
Aggf1	Het	0.155312	0.173467	51268	0.618708	9.88809e-07	4.2231e-06
Suds3	Het	-0.0485171	0.102263	51267	0.618696	9.91313e-07	4.23208e-06
Lmnb2	Het	-0.0482357	0.0107094	51264	0.61866	9.98862e-07	4.25916e-06
Sema6a	Het	-0.0885245	0.00708576	31600	0.381352	1.00139e-06	4.26306e-06
Pex7	Het	0.150116	0.0884941	51255	0.618551	1.02184e-06	4.34489e-06
Med25	Het	-0.0115848	0.0573482	51253	0.618527	1.02702e-06	4.36339e-06
Rhobtb1	Het	-0.0616099	0.038344	51253	0.618527	1.02702e-06	4.36339e-06
Slfn8	Het	-0.165657	0.00078781	51246	0.618442	1.04533e-06	4.43408e-06
Rab40c	Het	0.0607999	0.0758353	51244	0.618418	1.05062e-06	4.45473e-06
Hypk	Het	0.129119	0.0856279	51241	0.618382	1.05861e-06	4.48678e-06
Hdac3	Het	-0.0368641	0.0788846	51237	0.618334	1.06934e-06	4.52865e-06
Asb8	Het	0.104122	0.0251417	51236	0.618322	1.07204e-06	4.53646e-06
Asb1	Het	-0.014668	0.0179954	51234	0.618298	1.07746e-06	4.55757e-06
Hlf	Het	-0.113726	0.0160817	51226	0.618201	1.09941e-06	4.64854e-06
Ccnd1	Het	-0.320507	0.00605942	51223	0.618165	1.10775e-06	4.68193e-06
Srfbp1	Het	0.00780297	0.0706686	51210	0.618008	1.1446e-06	4.82803e-06
Spred1	Het	-0.0398425	0.0718005	51209	0.617996	1.14748e-06	4.83826e-06
Slc35e3	Het	0.190426	0.117718	31656	0.382028	1.15327e-06	4.85878e-06
Npy1r	Het	-0.0204087	0.00916643	51204	0.617936	1.162e-06	4.89168e-06
Fam133b	Het	-0.151196	0.00380046	51202	0.617911	1.16786e-06	4.91438e-06
Gucy1a3	Het	-0.0586711	0.00413978	51192	0.617791	1.19757e-06	5.03341e-06
Pamr1	Het	-0.0176315	0.00562464	51184	0.617694	1.22186e-06	5.13348e-06
Ncoa6	Het	0.31387	0.0226301	51165	0.617465	1.28148e-06	5.37539e-06
Pramef8	Het	0.0319012	0.0622222	31711	0.382692	1.32386e-06	5.5466e-06
Tysnd1	Het	0.0092672	0.0136291	51150	0.617284	1.3305e-06	5.57221e-06
Adcy7	Het	0.346455	0.07247	51148	0.61726	1.33718e-06	5.59572e-06
Ino80d	Het	0.177466	0.00716831	51145	0.617224	1.34724e-06	5.63117e-06
Sgsm3	Het	0.0735641	0.153557	51145	0.617224	1.34724e-06	5.63117e-06
Tmem126a	Het	0.288931	0.0969682	51133	0.617079	1.38825e-06	5.80028e-06
Manbal	Het	-0.00663339	0.0821236	51129	0.617031	1.40218e-06	5.85618e-06
Nomo1	Het	0.203496	0.0772075	51128	0.617018	1.40569e-06	5.8685e-06
Wdr62	Het	0.0525214	0.0472042	31736	0.382994	1.4092e-06	5.88085e-06
Sipa1	Het	-0.263148	0.018715	51118	0.616898	1.4412e-06	6.00727e-06
Tmem65	Het	0.217221	0.102003	51115	0.616862	1.45202e-06	6.04999e-06
Trim44	Het	-0.106332	0.0107306	51109	0.616789	1.47389e-06	6.12906e-06
Crem	Het	-0.137196	0.0379189	51109	0.616789	1.47389e-06	6.12906e-06
Nr2c1	Het	0.158377	0.0686445	31758	0.383259	1.48865e-06	6.188e-06
Insr	Het	0.607646	0.213472	51103	0.616717	1.49609e-06	6.21646e-06
Plp1	Het	-0.0260009	0.00743765	51096	0.616632	1.52238e-06	6.31332e-06
Ankrd49	Het	0.0196503	0.0394058	51093	0.616596	1.53379e-06	6.35564e-06
Nod2	Het	0.11925	0.0117416	51089	0.616548	1.54912e-06	6.41416e-06
Smim15	Het	-0.043456	0.0280706	51086	0.616512	1.56072e-06	6.45713e-06
Phc1	Het	0.0869357	0.0960529	51069	0.616306	1.62804e-06	6.72511e-06
Rsl24d1	Het	-0.0534416	0.136353	51068	0.616294	1.63208e-06	6.73919e-06
Klc2	Het	-0.060616	0.0351807	51058	0.616174	1.67307e-06	6.90036e-06
Pdk3	Het	0.0149226	0.00497942	51048	0.616053	1.71505e-06	7.06524e-06
Smarca4	Het	0.0107976	0.0591609	51041	0.615969	1.74504e-06	7.18596e-06
March8	Het	0.694947	0.0976209	51038	0.615932	1.75804e-06	7.2367e-06
Yaf2	Het	0.143913	0.00889205	51030	0.615836	1.79317e-06	7.37558e-06
Ehd1	Het	0.131158	0.304286	51029	0.615824	1.79761e-06	7.39097e-06
Birc3	Het	-0.232314	0.0199021	51020	0.615715	1.83804e-06	7.54839e-06
E2f6	Het	0.0218171	0.0895414	31876	0.384683	1.99389e-06	8.1473e-06
Slc38a7	Het	0.262204	0.0350824	31921	0.385226	2.22699e-06	9.05083e-06
Srgn	Het	-0.910136	0.277276	50941	0.614762	2.23246e-06	9.06957e-06
Adprhl2	Het	-0.0188803	0.0932624	50935	0.614689	2.26552e-06	9.19331e-06
Tmem161a	Het	0.00476484	0.0393838	50935	0.614689	2.26552e-06	9.19331e-06
Madd	Het	-0.14597	0.0430527	50931	0.614641	2.28783e-06	9.27316e-06
Patl1	Het	0.267882	0.0216415	50927	0.614593	2.31035e-06	9.36084e-06
Ccdc73	Het	0.0143573	0.0702106	50925	0.614569	2.32168e-06	9.40317e-06
Mgat5	Het	0.195982	0.0188327	50921	0.61452	2.34452e-06	9.48477e-06
Ptprj	Het	0.0823759	0.0508282	50918	0.614484	2.36179e-06	9.54733e-06
Fcf1	Het	-0.0362761	0.00547526	50916	0.61446	2.37337e-06	9.58682e-06
Cntrl	Het	-0.156143	0.0229502	50908.5	0.61437	2.41728e-06	9.7493e-06
Zfyve1	Het	0.0131549	0.0198709	50908	0.614363	2.42024e-06	9.75751e-06
Rgmb	Het	0.207476	0.187268	31960	0.385697	2.44998e-06	9.87366e-06
Alyref2	Het	-0.0199701	0.0849804	50897	0.614231	2.48614e-06	1.00079e-05
Phf8	Het	0.0970425	0.00885953	50897	0.614231	2.48614e-06	1.00079e-05
Vps36	Het	-0.020994	0.0859984	50895	0.614207	2.4983e-06	1.00531e-05
Psmd11	Het	-0.0113298	0.0294355	50892	0.61417	2.51665e-06	1.01154e-05
mt-Nd6	Het	0.104176	0.15286	50891	0.614158	2.5228e-06	1.01362e-05
Rai1	Het	-0.0155329	0.0132727	50887	0.61411	2.54753e-06	1.02317e-05
Caml	Het	0.0326447	0.0182084	50885	0.614086	2.55999e-06	1.02662e-05
AI662270	Het	0.248395	0.205411	50881	0.614038	2.58507e-06	1.03589e-05
Gskip	Het	0.0630549	0.0835569	50881	0.614038	2.58507e-06	1.03589e-05
C330006A16Rik	Het	0.0606033	0.0454036	50879	0.614013	2.5977e-06	1.04016e-05
Upf3b	Het	-0.0874655	0.0743716	50879	0.614013	2.5977e-06	1.04016e-05
Pin4	Het	0.168275	0.11997	50869	0.613893	2.66174e-06	1.06459e-05
Ppil3	Het	0.0309199	0.0171749	50864	0.613832	2.69432e-06	1.07681e-05
Ccdc120	Het	0.00115944	0.0744337	50862	0.613808	2.70746e-06	1.08166e-05
Fads6	Het	-0.0149271	0.0225281	32004	0.386228	2.72729e-06	1.08876e-05
Rab12	Het	0.237719	0.0674469	50859	0.613772	2.72729e-06	1.08876e-05
Lrrc58	Het	0.578263	0.163421	50847	0.613627	2.808e-06	1.12013e-05
Ppard	Het	0.193688	0.00921375	50842	0.613567	2.8423e-06	1.13253e-05
Ugcg	Het	0.352841	0.0414617	50838	0.613519	2.87003e-06	1.14315e-05
Parva	Het	-0.130625	0.0213019	50834	0.61347	2.89802e-06	1.15386e-05
Zswim6	Het	0.295279	0.0113193	50831	0.613434	2.91919e-06	1.16142e-05
Qpct	Het	-0.202156	0.0494937	50831	0.613434	2.91919e-06	1.16142e-05
Fignl1	Het	0.0163832	0.0629534	32036	0.386614	2.94764e-06	1.17229e-05
Dnajb14	Het	0.490522	0.104492	50826	0.613374	2.95479e-06	1.17426e-05
Dnajc12	Het	0.0585336	0.0490601	32037	0.386626	2.95479e-06	1.17426e-05
Hemk1	Het	-0.0444329	0.0614346	32042	0.386686	2.99081e-06	1.18812e-05
Creb3l1	Het	-0.0495231	0.0611054	50816	0.613253	3.02725e-06	1.2017e-05
Gnptg	Het	-0.0871897	0.0675469	50809	0.613169	3.07898e-06	1.2204e-05
Tspyl3	Het	0.0285062	0.0862805	50808	0.613157	3.08644e-06	1.2229e-05
Gtpbp4	Het	-0.037213	0.00708725	50805	0.61312	3.10892e-06	1.23135e-05
Pip5k1b	Het	-0.15761	0.0191668	50798	0.613036	3.16199e-06	1.25096e-05
Bbx	Het	-0.0627689	0.0214691	50786	0.612891	3.255e-06	1.28535e-05
Vti1b	Het	0.427306	0.221705	50769	0.612686	3.39126e-06	1.33667e-05
Igfbp6	Het	-0.20508	0.00922775	50766	0.61265	3.41587e-06	1.34586e-05
Dapk2	Het	-0.138722	0.00656151	50762	0.612602	3.44894e-06	1.35587e-05
Ebi3	Het	-0.188419	0.0449757	50762	0.612602	3.44894e-06	1.35587e-05
Ube2e3	Het	-0.112393	0.0235072	50759	0.612565	3.47395e-06	1.36418e-05
Itch	Het	0.0416575	0.0945437	50759	0.612565	3.47395e-06	1.36418e-05
Rfxank	Het	-0.0518763	0.0311044	32105	0.387447	3.48233e-06	1.36696e-05
Pex14	Het	-0.00454473	0.141214	50757	0.612541	3.49072e-06	1.36975e-05
Sc5d	Het	-0.121725	0.0128452	50756	0.612529	3.49913e-06	1.37254e-05
Gas7	Het	-0.225112	0.05821	50750	0.612457	3.55002e-06	1.39198e-05
Def6	Het	-0.0636741	0.0542434	50742	0.61236	3.61898e-06	1.41745e-05
Pitpnm2	Het	-0.118875	0.020506	50741	0.612348	3.62769e-06	1.42033e-05
Pfkfb2	Het	-0.0293807	0.00530568	50738	0.612312	3.65394e-06	1.43008e-05
Gnpat	Het	-0.0177991	0.0474911	50734	0.612264	3.68922e-06	1.44335e-05
Atg13	Het	0.0702034	0.0638072	50730	0.612215	3.72483e-06	1.45675e-05
Mllt6	Het	-0.115861	0.0100037	50721	0.612107	3.80616e-06	1.48636e-05
Tnik	Het	-0.287902	0.00511549	50717	0.612058	3.84285e-06	1.50013e-05
Cdkn2b	Het	-0.0183406	0.00187281	32151	0.388002	3.88919e-06	1.5171e-05
Ubr2	Het	0.0369713	0.0620917	50709	0.611962	3.91725e-06	1.52692e-05
Ncor2	Het	0.183856	0.041985	50704	0.611902	3.96445e-06	1.54304e-05
Atm	Het	0.0518631	0.0377099	50699	0.611841	4.0122e-06	1.56048e-05
Slc39a2	Het	1.23578	0.013086	32165	0.388171	4.02181e-06	1.56364e-05
Armcx3	Het	0.156937	0.216682	50693	0.611769	4.07022e-06	1.57898e-05
Zfp36l1	Het	-0.759191	0.0470172	50692	0.611757	4.07996e-06	1.58218e-05
Zfyve27	Het	-0.100969	0.0768414	50686	0.611684	4.13892e-06	1.60387e-05
Prim2	Het	0.102271	0.0204212	32178	0.388328	4.14883e-06	1.60712e-05
Setd3	Het	-0.0177791	0.0521647	50679	0.6116	4.20874e-06	1.62914e-05
Tlk2	Het	0.00495654	0.0101048	50670	0.611491	4.30017e-06	1.6627e-05
Zfp664	Het	0.04154	0.0744051	50657	0.611334	4.43559e-06	1.71193e-05
Tmem37	Het	-0.233457	0.0389944	50656	0.611322	4.44617e-06	1.71352e-05
Dusp7	Het	0.0900412	0.0243258	50654	0.611298	4.46742e-06	1.72108e-05
Mphosph8	Het	-0.0874231	0.00187984	50651	0.611262	4.49946e-06	1.73216e-05
Mrpl10	Het	0.0920791	0.00803941	50650	0.61125	4.51019e-06	1.73503e-05
Kcnj8	Het	-0.124186	0.00303598	32214	0.388762	4.52095e-06	1.7379e-05
Mplkip	Het	-0.0911879	0.0502064	50643	0.611165	4.586e-06	1.76099e-05
Uhrf1	Het	-0.0294455	0.0119326	50638	0.611105	4.64089e-06	1.78078e-05
Rbbp4	Het	-0.161709	0.0673086	50637	0.611093	4.65195e-06	1.78437e-05
Gm14698	Het	0.0922691	0.0851752	50634	0.611057	4.68526e-06	1.79585e-05
Alkbh4	Het	-0.115169	0.0570803	50632	0.611033	4.70759e-06	1.80375e-05
St6galnac3	Het	-0.310891	0.031723	50630	0.611009	4.73003e-06	1.81104e-05
Chordc1	Het	0.0309898	0.0556047	50630	0.611009	4.73003e-06	1.81104e-05
BC026585	Het	0.163589	0.134017	50613	0.610803	4.92492e-06	1.88022e-05
Lrrc57	Het	0.0363647	0.0387911	50613	0.610803	4.92492e-06	1.88022e-05
Rcl1	Het	-0.0135417	0.092047	50609	0.610755	4.97189e-06	1.89746e-05
Slc38a6	Het	0.639292	0.00216391	32255	0.389257	4.9837e-06	1.90128e-05
Mtfr1	Het	-0.0521972	0.103537	50607	0.610731	4.99553e-06	1.90374e-05
Mis12	Het	0.151182	0.0114526	50607	0.610731	4.99553e-06	1.90374e-05
Uchl5	Het	0.0562602	0.145065	50606	0.610719	5.00739e-06	1.90757e-05
Rabggtb	Het	0.0721811	0.0564812	50599	0.610634	5.09118e-06	1.93879e-05
Ssbp1	Het	-0.0330916	0.0745171	50598	0.610622	5.10326e-06	1.94199e-05
Hscb	Het	-0.0418804	0.0625382	50594	0.610574	5.15185e-06	1.95907e-05
Tmeff1	Het	-0.0255147	0.0312157	50592	0.61055	5.17631e-06	1.96767e-05
Osgin1	Het	-0.104846	0.0445167	50588	0.610502	5.22556e-06	1.98354e-05
Fosb	Het	0.394706	0.369005	50582	0.610429	5.30029e-06	2.01046e-05
Fcho1	Het	-0.245718	0.0252272	50580	0.610405	5.32542e-06	2.01855e-05
Gm10093	Het	-0.0317198	0.0454333	50579	0.610393	5.33803e-06	2.0226e-05
Tpm4	Het	-0.192683	0.194882	50576	0.610357	5.37604e-06	2.03554e-05
Kcmf1	Het	0.414055	0.155393	50570	0.610284	5.45282e-06	2.06314e-05
Fancl	Het	-0.0945049	9.55738e-05	50569	0.610272	5.46572e-06	2.06728e-05
Fbxl19	Het	0.183439	0.0169974	50568	0.61026	5.47865e-06	2.07069e-05
Morc3	Het	4.71203e-06	0.00560541	50562	0.610188	5.55684e-06	2.09799e-05
Nr3c1	Het	0.0775699	0.0452493	50553	0.610079	5.67612e-06	2.14074e-05
Micall2	Het	-0.0213844	0.00566569	50549	0.610031	5.72992e-06	2.15949e-05
Hmgn5	Het	-0.045642	0.075269	50548	0.610019	5.74345e-06	2.16381e-05
Dusp18	Het	0.0673368	0.100884	50545	0.609983	5.7842e-06	2.17684e-05
Elmo1	Het	0.0750012	0.0654952	50545	0.609983	5.7842e-06	2.17684e-05
Ssbp2	Het	-0.349853	0.00334025	50544	0.609971	5.79785e-06	2.18121e-05
Myo10	Het	-0.105673	0.0153485	50541	0.609934	5.83898e-06	2.19512e-05
Ubqln4	Het	0.0588449	0.00403602	50536	0.609874	5.90816e-06	2.21954e-05
Ankrd37	Het	-0.138751	0.0472128	50534	0.60985	5.93604e-06	2.22844e-05
Mttp	Het	-0.0797618	0.00813466	50533	0.609838	5.95003e-06	2.23211e-05
Ctla2a	Het	-0.59984	0.0899988	50528	0.609778	6.02046e-06	2.25693e-05
Mtf2	Het	0.0940094	0.0732625	50522	0.609705	6.10603e-06	2.28819e-05
Cd300lb	Het	0.0872373	0.202036	50517	0.609645	6.17823e-06	2.31279e-05
Lst1	Het	-0.297344	0.184131	50506	0.609512	6.33995e-06	2.37081e-05
1110059G10Rik	Het	0.196558	0.178737	50505	0.6095	6.35485e-06	2.37471e-05
Upf1	Het	0.262869	0.195631	50500	0.60944	6.42986e-06	2.40189e-05
Trappc6b	Het	0.114878	0.197489	50491	0.609331	6.56701e-06	2.45139e-05
Psat1	Het	-0.036047	0.018928	50486	0.609271	6.64441e-06	2.47941e-05
Inpp5e	Het	0.00772825	0.150543	50474	0.609126	6.83375e-06	2.54737e-05
Gsdmd	Het	-0.0728194	0.108559	50462	0.608981	7.02824e-06	2.61618e-05
Sox18	Het	-0.0538478	0.0210214	32403	0.391043	7.06117e-06	2.62474e-05
Hmox1	Het	0.563876	0.009622	50459	0.608945	7.07769e-06	2.62996e-05
Dnajc25	Het	0.0292609	0.05419	32405	0.391067	7.09424e-06	2.63518e-05
Tom1l2	Het	0.24964	0.195036	32423	0.391284	7.39865e-06	2.74633e-05
Brd7	Het	-0.0296394	0.0202116	50434	0.608643	7.50286e-06	2.78208e-05
Alg9	Het	0.108301	0.0230593	50429	0.608583	7.59078e-06	2.81074e-05
Cd244	Het	-0.115282	0.0690381	50428	0.608571	7.60848e-06	2.81631e-05
Mier2	Het	-0.0650693	0.0188979	50424	0.608523	7.67968e-06	2.84068e-05
Gtf2a1	Het	0.0384963	0.00304581	50424	0.608523	7.67968e-06	2.84068e-05
Nucks1	Het	-0.0827031	0.0453838	50421	0.608486	7.7335e-06	2.85858e-05
Sirpb1a	Het	-0.00664319	0.0626257	50421	0.608486	7.7335e-06	2.85858e-05
Epm2aip1	Het	0.0102057	0.0321902	32448	0.391586	7.84222e-06	2.89675e-05
Efcab14	Het	-0.016135	0.0134279	50414	0.608402	7.86048e-06	2.90248e-05
Il17ra	Het	0.187211	0.110574	50411	0.608366	7.91551e-06	2.92076e-05
Pdzrn3	Het	-0.0183379	0.00242942	50399	0.608221	8.13932e-06	3.00021e-05
Mmp9	Het	-0.190248	0.0970556	50390	0.608112	8.31114e-06	3.05928e-05
Msl2	Het	0.19164	0.0381484	50389	0.6081	8.33045e-06	3.06318e-05
Wrap73	Het	-0.0383936	0.0828757	50387	0.608076	8.36918e-06	3.07316e-05
Nemf	Het	-0.0611158	0.0482347	50377	0.607955	8.56546e-06	3.14196e-05
Atg4b	Het	-0.0307208	0.0821927	50374	0.607919	8.6252e-06	3.16277e-05
Chsy1	Het	0.209877	0.0972839	50370	0.607871	8.70546e-06	3.18999e-05
Tln2	Het	-0.0309904	0.0169697	32498	0.39219	8.8068e-06	3.22378e-05
Rfx2	Het	0.00862527	0.0159269	32498	0.39219	8.8068e-06	3.22378e-05
Nbas	Het	-0.0305756	0.015113	50361	0.607762	8.88868e-06	3.2515e-05
Mcur1	Het	0.30197	0.0566024	50357	0.607714	8.9713e-06	3.28059e-05
Trpc4ap	Het	-0.012721	0.0190574	50355	0.60769	9.01287e-06	3.29465e-05
Gm20604	Het	-0.0539158	0.0790475	50352	0.607654	9.07558e-06	3.31643e-05
Szt2	Het	-0.00289594	0.0775194	50350	0.607629	9.11763e-06	3.32719e-05
Kmt2b	Het	0.196888	0.0399517	50350	0.607629	9.11763e-06	3.32719e-05
Zfp740	Het	-0.0271637	0.0269792	50350	0.607629	9.11763e-06	3.32719e-05
Fxn	Het	-0.0674561	0.0528411	50344	0.607557	9.24487e-06	3.36898e-05
Borcs5	Het	0.125197	0.185373	50343	0.607545	9.26624e-06	3.3756e-05
Syde2	Het	0.308907	0.148104	50338	0.607485	9.3738e-06	3.41244e-05
Ubac2	Het	-0.271049	0.0284359	50336	0.607461	9.41716e-06	3.42587e-05
Vav1	Het	0.0669048	0.0194871	50333	0.607424	9.48256e-06	3.44847e-05
Vangl2	Het	-0.0571669	0.00950663	50332	0.607412	9.50446e-06	3.45406e-05
Spn	Het	-0.288867	0.118614	50329	0.607376	9.57043e-06	3.47326e-05
Peli2	Het	0.698014	0.0257514	50329	0.607376	9.57043e-06	3.47326e-05
Rccd1	Het	-0.0487816	0.0317288	50325	0.607328	9.65908e-06	3.50423e-05
Edc4	Het	0.0949546	0.00712967	32540	0.392696	9.7037e-06	3.51801e-05
Arid5a	Het	-0.403333	0.0604387	50316	0.607219	9.86142e-06	3.57274e-05
2610301B20Rik	Het	0.0406629	0.0632795	32551	0.392829	9.95265e-06	3.60209e-05
Gtf3c6	Het	-0.000458322	0.152258	50308	0.607123	1.00447e-05	3.62919e-05
Svil	Het	0.551667	0.04485	50305	0.607086	1.01142e-05	3.65307e-05
Ash2l	Het	-0.00697525	0.0689178	50281	0.606797	1.06875e-05	3.84829e-05
Immt	Het	0.0985815	0.0104328	50280	0.606785	1.0712e-05	3.85581e-05
Tcf4	Het	-0.348095	0.0312776	50279	0.606773	1.07366e-05	3.86335e-05
Sec24c	Het	0.161978	0.0379448	50268	0.60664	1.10108e-05	3.95528e-05
Setbp1	Het	-0.0911907	0.0151916	50268	0.60664	1.10108e-05	3.95528e-05
Abl1	Het	0.210844	0.00389984	50263	0.60658	1.11376e-05	3.99948e-05
Ccdc61	Het	-0.0401798	0.00616713	32604	0.393469	1.12401e-05	4.03354e-05
Pola2	Het	0.0741034	0.109731	50255	0.606483	1.13434e-05	4.06787e-05
Gpc1	Het	-0.0616053	0.0151491	50250	0.606423	1.14739e-05	4.11187e-05
Ly6g6d	Het	-0.0646319	0.0150642	50249	0.606411	1.15002e-05	4.11989e-05
Atp8b4	Het	0.267744	0.144627	50247	0.606386	1.15529e-05	4.13597e-05
Qars	Het	-0.157227	0.0140224	50243	0.606338	1.1659e-05	4.17114e-05
Tlr7	Het	0.786097	0.159324	50242	0.606326	1.16857e-05	4.17785e-05
Per1	Het	0.316947	0.0244382	50241	0.606314	1.17124e-05	4.18599e-05
A630001G21Rik	Het	-0.136181	0.0280373	50239	0.60629	1.1766e-05	4.20374e-05
Ptpn7	Het	-0.0398416	0.00181152	50229	0.606169	1.20377e-05	4.28923e-05
Fkrp	Het	-0.0741361	0.029933	50224	0.606109	1.21758e-05	4.33697e-05
Ctnnal1	Het	-0.0680482	0.0170993	50222	0.606085	1.22315e-05	4.3524e-05
Ecsit	Het	-0.0355767	0.0255475	32642	0.393927	1.22594e-05	4.35793e-05
Il1r2	Het	-0.167575	0.114356	50220	0.606061	1.22874e-05	4.36641e-05
Fbxo34	Het	0.157784	0.0640411	50214	0.605988	1.24565e-05	4.42504e-05
Gm15987	Het	-0.198536	0.0304013	50205	0.60588	1.27145e-05	4.51515e-05
Wdr75	Het	0.027644	0.0798252	50204	0.605868	1.27434e-05	4.52392e-05
Ftl1	Het	6.33593	0.853591	50196	0.605771	1.29775e-05	4.60083e-05
Hdac8	Het	-0.160571	0.0157605	32673	0.394301	1.31557e-05	4.65621e-05
Limd2	Het	-0.824744	0.0308586	50188	0.605674	1.32156e-05	4.67586e-05
Sytl2	Het	-0.141086	0.0333256	50187	0.605662	1.32457e-05	4.68492e-05
Arhgef17	Het	0.00505774	0.0275719	32683	0.394422	1.34579e-05	4.75523e-05
Hyou1	Het	0.417521	0.279197	50180	0.605578	1.34579e-05	4.75523e-05
Tnfaip3	Het	-0.000295705	0.211174	50179	0.605566	1.34885e-05	4.76285e-05
Sap30l	Het	0.221407	0.102325	50179	0.605566	1.34885e-05	4.76285e-05
Dcaf11	Het	-0.217346	0.0748618	50177	0.605542	1.35499e-05	4.78292e-05
Gm11808	Het	-0.381691	0.0527119	50176	0.60553	1.35807e-05	4.79059e-05
Zcchc7	Het	0.00776062	0.0137706	50170	0.605457	1.37668e-05	4.85301e-05
Dpm3	Het	0.0103021	0.0130854	50169	0.605445	1.3798e-05	4.86241e-05
Slc27a1	Het	0.0917911	0.0626152	50142	0.605119	1.46679e-05	5.15522e-05
Fam195a	Het	0.242687	0.11978	50138	0.605071	1.48012e-05	5.19859e-05
4833420G17Rik	Het	0.0643409	0.0738089	50129	0.604962	1.51052e-05	5.30009e-05
Tfpi	Het	0.00241217	0.00554024	32739	0.395098	1.52766e-05	5.35138e-05
Wwp1	Het	0.0039601	0.111012	50124	0.604902	1.52766e-05	5.35138e-05
Ptprb	Het	-0.215013	0.00936277	32739	0.395098	1.52766e-05	5.35138e-05
Igf1r	Het	-0.187275	0.0189063	50119	0.604842	1.545e-05	5.4103e-05
Hjurp	Het	0.108686	0.034601	50115	0.604793	1.559e-05	5.45752e-05
Mrpl19	Het	-0.0114589	0.00765446	50106.5	0.604691	1.58915e-05	5.55756e-05
Nudt22	Het	0.0976587	0.0876715	50106	0.604685	1.59094e-05	5.56198e-05
A930024E05Rik	Het	-0.102189	0.0122227	50103	0.604649	1.60173e-05	5.59414e-05
Ptk7	Het	-0.0235714	0.0132633	50103	0.604649	1.60173e-05	5.59414e-05
Ddx24	Het	-0.14547	0.0509448	50099	0.6046	1.61622e-05	5.64103e-05
Tmem260	Het	0.118585	0.0478944	50096	0.604564	1.62716e-05	5.67737e-05
Socs6	Het	-0.0205603	0.0592911	50093	0.604528	1.63819e-05	5.71017e-05
Cep135	Het	0.0379166	0.0948677	50091	0.604504	1.64557e-05	5.73214e-05
Tarm1	Het	-0.0144012	0.0403463	50090	0.604492	1.64928e-05	5.74315e-05
Rab11fip5	Het	0.26838	0.0235808	50088	0.604468	1.65671e-05	5.76714e-05
Btbd3	Het	-0.101669	0.0158685	50079	0.604359	1.69056e-05	5.87723e-05
Usp31	Het	0.130834	0.168476	50078	0.604347	1.69436e-05	5.88851e-05
1110037F02Rik	Het	0.0151257	0.0233065	50077	0.604335	1.69817e-05	5.89981e-05
Smek1	Het	0.0663078	0.0233388	50076	0.604323	1.70199e-05	5.91114e-05
Cxx1b	Het	-0.190281	0.0713997	50075	0.604311	1.70581e-05	5.92248e-05
Gys1	Het	0.0142405	0.0151352	32794	0.395762	1.72894e-05	5.99687e-05
Irf6	Het	-0.0850319	0.0151997	50063	0.604166	1.75237e-05	6.07017e-05
Sfxn5	Het	0.0484976	0.0451927	50063	0.604166	1.75237e-05	6.07017e-05
Mavs	Het	0.607534	0.00624569	50062	0.604154	1.7563e-05	6.08181e-05
Fsd1l	Het	0.0464259	0.0272771	32802	0.395858	1.76024e-05	6.09346e-05
S100a4	Het	-0.572731	0.0259057	50059	0.604118	1.76815e-05	6.11484e-05
Slc25a46	Het	0.23963	0.0502361	50059	0.604118	1.76815e-05	6.11484e-05
Slc7a11	Het	0.371938	0.389252	50057	0.604094	1.7761e-05	6.1403e-05
Sap30bp	Het	-0.0760582	0.0151113	50054	0.604057	1.78807e-05	6.17768e-05
Zfp398	Het	-0.11206	0.0160665	32811	0.395967	1.7961e-05	6.20339e-05
Car4	Het	2.52397	0.170287	32818	0.396051	1.82448e-05	6.29727e-05
Mef2d	Het	0.100782	0.0237861	50043	0.603925	1.83266e-05	6.32139e-05
Lif	Het	0.116732	0.0347065	32821	0.396088	1.83676e-05	6.33142e-05
Hrsp12	Het	-0.125274	0.0371753	50041	0.6039	1.84088e-05	6.34354e-05
Glis2	Het	-0.0425524	0.0225052	50036	0.60384	1.86158e-05	6.41278e-05
Il1r1	Het	-0.100875	0.0128563	32830	0.396196	1.87411e-05	6.44964e-05
Cd300lg	Het	-0.0697448	0.0359911	32830	0.396196	1.87411e-05	6.44964e-05
Hmgxb3	Het	0.0784071	0.0298028	32838	0.396293	1.90791e-05	6.55956e-05
Arhgef10l	Het	-0.106752	0.0154847	50017	0.603611	1.94229e-05	6.67126e-05
Dnajc30	Het	0.0111811	0.0706257	50014	0.603575	1.95533e-05	6.70952e-05
Relt	Het	-0.00182373	0.0480037	50009	0.603514	1.97726e-05	6.77816e-05
Stard3nl	Het	0.0459679	0.0178423	50005	0.603466	1.99497e-05	6.83444e-05
Pkp2	Het	-0.0640088	0.0408955	50005	0.603466	1.99497e-05	6.83444e-05
Ptp4a3	Het	-0.559562	0.0327133	50000	0.603406	2.01732e-05	6.9043e-05
Pnrc1	Het	-0.420109	0.128858	49999	0.603394	2.02181e-05	6.91522e-05
Tmcc1	Het	0.436941	0.231591	49996	0.603357	2.03537e-05	6.95707e-05
2810402E24Rik	Het	-0.0700452	0.0404677	49988	0.603261	2.07193e-05	7.07976e-05
Zfp52	Het	0.0528822	0.0494761	49985	0.603225	2.0858e-05	7.12486e-05
Nom1	Het	0.0369403	0.0561573	49979	0.603152	2.11381e-05	7.2182e-05
Bre	Het	-0.157174	0.0380264	49970	0.603044	2.1565e-05	7.345e-05
Ceacam1	Het	-0.213367	0.0447255	49970	0.603044	2.1565e-05	7.345e-05
Mettl20	Het	-0.168915	0.0114531	49964	0.602971	2.18541e-05	7.43868e-05
Rnf26	Het	-0.0853146	0.091827	49961	0.602935	2.2e-05	7.48595e-05
Surf1	Het	-0.141252	0.010919	49957	0.602887	2.21961e-05	7.5478e-05
Pigx	Het	-0.0685686	0.111897	49955	0.602863	2.22947e-05	7.57404e-05
Cacfd1	Het	-0.0821344	0.0903853	49953	0.602838	2.23937e-05	7.60524e-05
Zbtb8a	Het	0.043814	0.0152642	32912	0.397186	2.24932e-05	7.63168e-05
Fam114a2	Het	-0.055029	0.00328456	49951	0.602814	2.24932e-05	7.63168e-05
Stk38	Het	0.112856	0.0140051	49948	0.602778	2.26432e-05	7.67764e-05
Ak3	Het	0.0458965	0.0681824	49948	0.602778	2.26432e-05	7.67764e-05
Gna12	Het	0.398273	0.0965412	49941	0.602694	2.29969e-05	7.79258e-05
Ltbr	Het	0.289215	0.0222084	49940	0.602682	2.30479e-05	7.80235e-05
Ep300	Het	0.334963	0.0616193	49940	0.602682	2.30479e-05	7.80235e-05
Dhx57	Het	0.0648903	0.118909	32923	0.397318	2.30479e-05	7.80235e-05
Jmjd6	Het	-0.184653	0.0161623	49929	0.602549	2.36155e-05	7.99196e-05
Mgl2	Het	-0.349204	0.0506777	49928	0.602537	2.36678e-05	8.00709e-05
Midn	Het	0.0645943	0.0583422	49919	0.602428	2.41431e-05	8.16267e-05
Bcl7c	Het	-0.0703538	0.0565094	49913	0.602356	2.4465e-05	8.26358e-05
Lbh	Het	-0.411476	0.0194228	49902	0.602223	2.50658e-05	8.45302e-05
Prkcq	Het	-0.305595	0.0240695	49896	0.602151	2.53994e-05	8.56007e-05
Pomk	Het	0.131676	0.101546	32975	0.397946	2.58508e-05	8.7011e-05
Il18r1	Het	-0.485651	0.0289543	49887	0.602042	2.59077e-05	8.7175e-05
Fam129c	Het	-0.0883107	0.0392904	49886	0.60203	2.59648e-05	8.73392e-05
St8sia4	Het	-0.302512	0.012421	49873	0.601873	2.67178e-05	8.96439e-05
AI606181	Het	0.297014	0.00676017	49869	0.601825	2.69536e-05	9.03205e-05
Fastk	Het	-0.0613817	0.00106724	49867	0.601801	2.70722e-05	9.06894e-05
Cnep1r1	Het	-0.00619595	0.0110538	49864	0.601764	2.72511e-05	9.12021e-05
Dgkg	Het	0.103751	0.102567	49859	0.601704	2.75518e-05	9.215e-05
Rnf214	Het	0.026775	0.086925	49853	0.601632	2.79168e-05	9.33412e-05
Ngdn	Het	-0.0042685	0.0992382	49847	0.601559	2.82864e-05	9.43979e-05
Magoh	Het	-0.0196922	0.0923104	49846	0.601547	2.83484e-05	9.45752e-05
Usp37	Het	-0.0503805	0.0105833	49845	0.601535	2.84106e-05	9.47228e-05
Slc25a53	Het	-0.0638217	0.0344734	33018	0.398465	2.84106e-05	9.47228e-05
Cops8	Het	-0.0711787	0.0617025	49839	0.601463	2.87864e-05	9.5885e-05
Tgtp2	Het	-0.0569608	0.00838062	49837.5	0.601445	2.8881e-05	9.61701e-05
Epb41	Het	0.075212	0.0479343	49834	0.601402	2.91031e-05	9.67269e-05
Pdlim2	Het	-0.254606	0.0543451	49832	0.601378	2.92307e-05	9.70596e-05
Mapk14	Het	0.330863	0.0449039	49824	0.601282	2.97466e-05	9.87105e-05
Dclk1	Het	-0.0624378	0.0144672	49822	0.601257	2.98769e-05	9.91119e-05
Cxcl2	Het	3.13672	1.66899	49816	0.601185	3.02711e-05	0.000100325
Zfp97	Het	-0.0118204	0.00859524	49812	0.601137	3.05366e-05	0.000101173
Galnt10	Het	-0.0694214	0.00461041	49809	0.601101	3.07372e-05	0.000101806
Ptpn4	Het	-0.0208802	0.0364283	49807	0.601076	3.08717e-05	0.000102219
Ift74	Het	-0.0458155	0.0332534	33068	0.399068	3.169e-05	0.000104798
Bmp2	Het	-0.113686	0.0340273	49790	0.600871	3.20371e-05	0.000105813
Mark2	Het	0.0446815	0.00669251	49788	0.600847	3.21769e-05	0.000106176
Xpr1	Het	0.441164	0.042099	49784	0.600799	3.24583e-05	0.000107037
Dusp19	Het	0.0973992	0.0219855	33080	0.399213	3.2529e-05	0.000107204
Magi3	Het	-0.0841883	0.0031522	49783	0.600787	3.2529e-05	0.000107204
BC068281	Het	-0.0440355	0.0288158	33083	0.399249	3.2742e-05	0.000107872
Pydc4	Het	-0.170779	0.016445	49770	0.60063	3.34617e-05	0.000110072
Pdss1	Het	-0.00929162	0.0247891	49766	0.600582	3.37537e-05	0.000110895
Zw10	Het	0.0587446	0.113651	49763	0.600545	3.39743e-05	0.00011155
Cdk8	Het	0.0973791	0.002547	49759	0.600497	3.42706e-05	0.000112418
Dyrk3	Het	-0.132346	0.0090624	49753	0.600425	3.47197e-05	0.000113785
Ufc1	Het	0.112604	0.0475239	49751	0.600401	3.48706e-05	0.000114245
Taf13	Het	0.118264	0.0921531	49748	0.600364	3.50982e-05	0.000114955
Paip2b	Het	0.0805026	0.0539292	49744	0.600316	3.54038e-05	0.000115741
Tbc1d2b	Het	-0.0483457	0.0692648	49743	0.600304	3.54805e-05	0.000115956
Mcm5	Het	-0.0627927	0.0279822	33121	0.399708	3.55575e-05	0.000116171
Sike1	Het	-0.0702399	0.0174076	49733	0.600183	3.62572e-05	0.000118311
Rnf19b	Het	0.0430115	0.0340205	49732	0.600171	3.63358e-05	0.000118531
Snrpn	Het	-0.0945737	0.0183662	49724	0.600075	3.697e-05	0.000120489
Baz1b	Het	0.0906298	0.0700652	49722	0.600051	3.71302e-05	0.000120899
Nfkbie	Het	-0.127313	0.109818	49722	0.600051	3.71302e-05	0.000120899
Ago1	Het	0.0897683	0.100224	49717	0.59999	3.75336e-05	0.0001221
Rbms2	Het	0.118151	0.0906384	49703	0.599821	3.86853e-05	0.00012573
9130221H12Rik	Het	-0.00555325	0.0253426	49697	0.599749	3.9189e-05	0.00012725
Rasgrp4	Het	-0.0895956	0.0457785	49690	0.599665	3.97847e-05	0.000129026
S100a9	Het	-0.186001	0.140708	49688	0.59964	3.99564e-05	0.000129424
Zfp580	Het	-0.0833222	0.00789207	49688	0.59964	3.99564e-05	0.000129424
Tbc1d24	Het	0.273154	0.0524079	49683	0.59958	4.03889e-05	0.000130745
Cggbp1	Het	0.123018	0.00324139	49682	0.599568	4.04759e-05	0.000130986
Brpf3	Het	-0.0176913	0.0508748	49676	0.599496	4.10018e-05	0.000132648
Nfkb1	Het	0.0213697	0.0395024	49675	0.599483	4.109e-05	0.000132893
Pex2	Het	0.26183	0.111279	49673	0.599459	4.12671e-05	0.000133424
Pex6	Het	-0.0337784	0.05597	49667	0.599387	4.18028e-05	0.000135032
Tacc1	Het	0.27884	0.107152	49664	0.599351	4.2073e-05	0.000135864
S100a6	Het	-0.257244	0.355228	49663	0.599339	4.21635e-05	0.000136115
Zfp110	Het	0.0651735	0.141691	49660	0.599302	4.2436e-05	0.000136869
Taf6l	Het	0.0362696	0.0319861	49660	0.599302	4.2436e-05	0.000136869
Pla2g4a	Het	0.530861	0.0948337	49653	0.599218	4.30783e-05	0.000138687
Ube2r2	Het	0.0421268	0.0177911	49645	0.599121	4.38237e-05	0.000140958
Trp53i13	Het	-0.0853487	0.0354644	49644	0.599109	4.39177e-05	0.000141217
Lsm3	Het	-0.0639657	0.0527171	49641	0.599073	4.4201e-05	0.000141999
S100a8	Het	0.303987	0.494429	49637	0.599025	4.45813e-05	0.000143134
Nfia	Het	0.352093	0.140808	49630	0.59894	4.52544e-05	0.000145162
Smu1	Het	-0.0822634	0.0602366	49625	0.59888	4.5741e-05	0.000146501
Epsti1	Het	-0.460539	0.0673221	49618	0.598796	4.64307e-05	0.00014862
Det1	Het	-0.0613299	0.0586951	49615	0.598759	4.67293e-05	0.000149486
Brf1	Het	-0.0473342	0.0469127	49611	0.598711	4.71302e-05	0.000150677
Il4ra	Het	0.065476	0.11623	49609	0.598687	4.73319e-05	0.00015123
Neat1	Het	0.337958	0.365276	49601	0.59859	4.81469e-05	0.000153695
Kif9	Het	-0.0387217	0.03454	49596	0.59853	4.8663e-05	0.000155202
Etnk1	Het	-0.188247	0.0954931	49595	0.598518	4.87668e-05	0.000155486
Clpb	Het	-0.113401	0.0142663	49591	0.59847	4.91843e-05	0.000156676
Adrm1	Het	-0.151747	0.048707	49584	0.598385	4.99231e-05	0.000158981
Abtb1	Het	-0.0605547	0.0514983	49581	0.598349	5.02429e-05	0.000159904
Fam43a	Het	-0.3448	0.00598618	49581	0.598349	5.02429e-05	0.000159904
Ndfip1	Het	-0.249747	0.020791	49574	0.598265	5.09967e-05	0.000162254
Etfdh	Het	-0.00344578	0.0750573	49570	0.598216	5.14323e-05	0.000163591
Hic2	Het	0.257039	0.0622559	49562	0.59812	5.2314e-05	0.000166245
Mrpl35	Het	0.116317	0.0435743	49560	0.598096	5.25366e-05	0.000166902
Igtp	Het	-0.251446	0.0477667	33305	0.401928	5.27602e-05	0.000167412
Tmem176b	Het	-0.886764	0.0480026	49557	0.598059	5.28723e-05	0.000167667
Snap29	Het	0.0870053	0.0558716	49557	0.598059	5.28723e-05	0.000167667
Umps	Het	0.030899	0.0603718	49551	0.597987	5.35498e-05	0.000169662
Cul7	Het	0.0281792	0.04525	33321	0.402122	5.45814e-05	0.000172672
Car5a	Het	0.105158	0.120131	49539	0.597842	5.49294e-05	0.000173618
Alkbh8	Het	-0.0531139	0.00585908	33329	0.402218	5.55141e-05	0.000175256
Pradc1	Het	-0.0784518	0.0415195	49527	0.597697	5.63427e-05	0.000177713
A130014A01Rik	Het	0.121245	0.174436	49523	0.597649	5.68214e-05	0.000179063
Cog3	Het	0.26795	0.0497164	49521.5	0.597631	5.70019e-05	0.000179578
Dnaja1	Het	-0.439621	0.112804	49515	0.597553	5.77904e-05	0.000181791
Clint1	Het	-0.0847369	0.0272806	49514	0.597541	5.79126e-05	0.000182122
Sos1	Het	0.261625	0.0761402	49508	0.597468	5.8651e-05	0.000184334
1600020E01Rik	Het	-0.027111	0.0509879	49507	0.597456	5.8775e-05	0.000184614
Rhoj	Het	-0.137653	0.0312401	49506	0.597444	5.88991e-05	0.000184949
Prkag2	Het	-0.0137829	0.0521331	49504	0.59742	5.91483e-05	0.000185621
Lyrm2	Het	0.155989	0.178148	49499	0.597359	5.97754e-05	0.000187534
Klhl17	Het	-0.0169059	0.0063899	49495	0.597311	6.02817e-05	0.00018901
Pcca	Het	-0.0827262	0.0308645	49494	0.597299	6.04089e-05	0.000189353
Fcer1g	Het	2.7246	0.941543	49482	0.597154	6.19553e-05	0.000193913
Fam63b	Het	0.496944	0.0858553	49479	0.597118	6.23477e-05	0.000195083
Guca1a	Het	0.195968	0.0441076	49478	0.597106	6.2479e-05	0.000195378
Mrpl44	Het	0.00121442	0.0150383	49476	0.597082	6.27424e-05	0.000196028
Trim37	Het	0.090255	0.0378424	49475	0.59707	6.28745e-05	0.000196325
Slc2a8	Het	-0.0452512	0.0483683	49471	0.597022	6.34056e-05	0.000197808
Arfrp1	Het	0.0352422	0.0877607	49463	0.596925	6.44805e-05	0.000200984
Mrps16	Het	-0.0624539	0.0295696	49462	0.596913	6.46161e-05	0.000201347
Nop14	Het	-0.0870413	0.00499438	49451	0.59678	6.61253e-05	0.000205686
Trim32	Het	0.0326425	0.0857859	33413	0.403232	6.62641e-05	0.000206058
Foxp4	Het	-0.146428	0.0741582	49445	0.596708	6.69625e-05	0.000208046
Elof1	Het	-0.0942842	0.0281754	33420	0.403316	6.72438e-05	0.000208858
Npat	Het	0.0171815	0.00795616	49440	0.596647	6.76678e-05	0.000209991
Cox19	Het	0.213313	0.138004	49437	0.596611	6.80944e-05	0.00021119
Bhlhe41	Het	1.40692	0.0360507	33431	0.403449	6.8811e-05	0.00021335
Gpnmb	Het	1.35123	0.0870181	33433	0.403473	6.90996e-05	0.000214182
Thrap3	Het	-0.186325	0.016908	49425	0.596466	6.98262e-05	0.000216308
Abhd17a	Het	0.0148095	0.0859148	49424	0.596454	6.99724e-05	0.000216697
Trem3	Het	-0.0521583	0.152693	49417	0.59637	7.10038e-05	0.000219827
Pccb	Het	0.0948493	0.00281154	49407	0.596249	7.25022e-05	0.000224269
Ctdnep1	Het	0.351467	0.00115349	49405	0.596225	7.28055e-05	0.00022501
Cnnm3	Het	0.188071	0.0676041	49400	0.596165	7.35689e-05	0.000227303
Hk1os	Het	-0.0247467	0.037239	49391	0.596056	7.49621e-05	0.000231405
Sestd1	Het	-0.0431481	0.0183209	49382	0.595948	7.63802e-05	0.000235645
Kdm6a	Het	0.229803	0.00178083	49374	0.595851	7.76621e-05	0.00023953
Tiam2	Het	-0.0739163	0.0119997	33502	0.404306	7.97885e-05	0.000245873
Hes6	Het	0.116401	0.129414	49360	0.595682	7.99544e-05	0.000246313
Smarcd1	Het	0.00936617	0.0256134	49354	0.59561	8.09562e-05	0.000249181
Rpl36al	Het	-0.0139215	0.166611	49353	0.595598	8.11244e-05	0.000249554
2610020H08Rik	Het	-0.0226423	0.0228293	49350	0.595561	8.16307e-05	0.000251038
Smim19	Het	0.188743	0.0643672	49349	0.595549	8.18002e-05	0.000251486
Anapc16	Het	-0.0950416	0.0366859	49346	0.595513	8.23105e-05	0.000252982
Scgb1c1	Het	-0.194523	0.0623124	49341	0.595453	8.31678e-05	0.000255394
Cse1l	Het	0.128266	0.0944473	49338	0.595417	8.36862e-05	0.000256837
Tpcn1	Het	-0.226132	0.0207976	49335	0.59538	8.42077e-05	0.000258362
Ppil4	Het	-0.155644	0.0247496	49334	0.595368	8.43822e-05	0.000258823
Etv3	Het	-0.145059	0.0119582	49333	0.595356	8.4557e-05	0.000259209
Ccdc186	Het	0.0848289	0.00698827	49329	0.595308	8.52598e-05	0.000260909
Taf15	Het	0.0943606	0.0678103	49325	0.59526	8.59681e-05	0.000262697
Mydgf	Het	0.0172965	0.032025	49319	0.595187	8.70411e-05	0.000265822
Hbs1l	Het	0.0808738	0.0887536	49316	0.595151	8.75822e-05	0.00026732
Kcnh2	Het	-0.0106685	0.00223433	49314	0.595127	8.79448e-05	0.000268195
Hp1bp3	Het	-0.0175407	0.134387	49313	0.595115	8.81266e-05	0.000268672
Slc44a2	Het	-0.197839	0.0177964	49306	0.59503	8.94092e-05	0.000272347
Lmo2	Het	-0.194201	0.0497615	49305	0.595018	8.95939e-05	0.000272752
Ak2	Het	0.0214555	0.0661341	49305	0.595018	8.95939e-05	0.000272752
Dlg1	Het	0.0792766	0.0109776	49298	0.594934	9.08967e-05	0.000276559
Trim30b	Het	-0.0752852	0.112685	49290	0.594837	9.24075e-05	0.000280591
Adamts14	Het	-0.0440814	0.0110965	49290	0.594837	9.24075e-05	0.000280591
Gss	Het	-0.105802	0.00754813	49286	0.594789	9.31718e-05	0.000282749
Slc20a1	Het	-0.0206099	0.0364348	49284	0.594765	9.35562e-05	0.000283753
Pvrl1	Het	-0.0459049	0.0759177	49279	0.594705	9.45236e-05	0.000286523
Rwdd4a	Het	0.110161	0.0455242	49267	0.59456	9.68843e-05	0.000293175
Hdac1	Het	-0.233224	0.0329747	49258	0.594451	9.86912e-05	0.000298387
Med27	Het	-0.0324598	0.0349412	49254	0.594403	9.95045e-05	0.000300502
Casz1	Het	0.0623096	0.0226238	33611	0.405621	9.99135e-05	0.000301651
Cyc1	Het	-0.133335	0.0606634	49248	0.59433	0.000100736	0.000303788
Ppp1r13b	Het	-0.0491747	0.0617467	49245	0.594294	0.000101357	0.000305487
Psma5	Het	0.0687922	0.112985	49240	0.594234	0.000102401	0.000308544
Whrn	Het	-0.0505715	0.0567122	49232	0.594137	0.000104092	0.000312837
Acat1	Het	-0.0069549	0.137629	49232	0.594137	0.000104092	0.000312837
Ppp4r1	Het	0.255831	0.0143249	49230	0.594113	0.000104518	0.000313941
Marcks	Het	-0.405515	0.129148	49217	0.593956	0.000107333	0.000321938
Use1	Het	-0.233969	0.105553	49214	0.59392	0.000107992	0.000323641
Mcm2	Het	-0.091019	0.102273	49213	0.593908	0.000108213	0.00032421
Ppp5c	Het	-0.0781157	0.0617379	49212	0.593896	0.000108434	0.000324781
Slc12a2	Het	-0.219404	0.0576246	49204	0.593799	0.000110219	0.000329845
Cfdp1	Het	0.0887889	0.0783872	49200	0.593751	0.000111121	0.000332264
Hsd11b1	Het	-0.341556	0.00744684	33668	0.406309	0.000112259	0.000335383
Trim26	Het	-0.160264	0.0281133	49193	0.593667	0.000112718	0.000336562
Snn	Het	-0.104481	0.0929025	49192	0.593655	0.000112947	0.000337058
Jund	Het	-0.589334	0.206117	49189	0.593618	0.000113639	0.000338836
Fnbp1	Het	0.236982	0.0365711	49180	0.59351	0.00011574	0.000344807
Fam20c	Het	0.157215	0.0801901	33684	0.406502	0.000115975	0.00034512
Dnajb11	Het	-0.0916352	0.0596522	49179	0.593498	0.000115975	0.00034512
Fen1	Het	-0.0468232	0.0478999	49179	0.593498	0.000115975	0.00034512
Tnip2	Het	0.101559	0.0198999	49174	0.593437	0.00011716	0.000348157
Slc16a2	Het	-0.12019	0.0027897	49172	0.593413	0.000117637	0.000349378
Fam188a	Het	-0.00720372	0.00844289	49169	0.593377	0.000118356	0.000351415
C1galt1	Het	0.375545	0.0110259	49167	0.593353	0.000118838	0.000352648
Lace1	Het	-0.0708336	0.0146924	33697	0.406659	0.00011908	0.000353265
Cep295	Het	-0.0589766	0.12516	49163	0.593305	0.000119807	0.000355324
Ubap2	Het	-0.0469759	0.00375304	49154	0.593196	0.000122015	0.000361364
Dennd3	Het	0.000144901	0.0436292	49153	0.593184	0.000122262	0.000361996
Atf1	Het	0.0863873	0.0324949	49142	0.593051	0.000125018	0.000369328
Crlf2	Het	-0.0900058	0.1227	49140	0.593027	0.000125525	0.000370619
Kif15	Het	-0.0617232	0.00833013	49140	0.593027	0.000125525	0.000370619
Wasf2	Het	-0.0760554	0.084825	49138	0.593003	0.000126034	0.000371915
Oxct1	Het	0.185231	0.145228	49135	0.592967	0.000126802	0.000374075
Actr5	Het	-0.0461129	0.051687	49128	0.592882	0.000128609	0.000379197
Cask	Het	0.260378	0.161793	49126	0.592858	0.00012913	0.000380627
Itga4	Het	-0.274304	0.00262032	49109	0.592653	0.00013364	0.00039337
Tspan12	Het	-0.189972	0.027437	49093	0.59246	0.000138019	0.000405133
Slc7a5	Het	0.212516	0.0904197	33770	0.40754	0.000138019	0.000405133
Fbxo32	Het	0.173648	0.0153389	49091	0.592436	0.000138575	0.000406542
Mecom	Het	-0.176184	0.028609	49084	0.592351	0.000140541	0.000411737
Gm8730	Het	-0.348055	0.103201	49074	0.592231	0.000143394	0.000419632
Prdm2	Het	0.0201646	0.0188949	49073	0.592218	0.000143683	0.000420359
Msl3	Het	0.370905	0.204065	49072	0.592206	0.000143972	0.000421088
Josd1	Het	0.150831	0.0108198	49062	0.592086	0.00014689	0.000428914
Pacrgl	Het	0.054123	0.0543076	33802	0.407926	0.000147185	0.000429538
Trim65	Het	0.166896	0.085833	49060	0.592062	0.000147481	0.000430281
2410002F23Rik	Het	0.0386254	0.0186147	49055	0.592001	0.000148967	0.000434138
Prkab2	Het	0.0557262	0.00648658	49049	0.591929	0.000150768	0.000438905
Tomm40	Het	-0.0993864	0.091344	49049	0.591929	0.000150768	0.000438905
Mrpl9	Het	-0.0663004	0.0480246	49046	0.591893	0.000151677	0.000441306
Plekho2	Het	0.082973	0.0200995	49044	0.591869	0.000152285	0.000442833
Mcmdc2	Het	0.13599	0.107015	33825	0.408204	0.000154125	0.00044769
Hnrnpa1	Het	-0.246064	0.0255302	49038	0.591796	0.000154125	0.00044769
Nacc1	Het	0.154339	0.0576	49029	0.591687	0.000156923	0.000455318
H2-Q10	Het	-0.178867	0.0443751	49027	0.591663	0.000157552	0.000457016
Letm1	Het	-0.0999843	0.031194	49025	0.591639	0.000158182	0.00045872
Rin2	Het	1.17371	0.148955	49023	0.591615	0.000158815	0.00046043
Arhgef15	Het	-0.0892377	0.00103487	33854	0.408554	0.000163314	0.000472694
Ercc4	Het	-0.0240823	0.0451932	49009	0.591446	0.000163314	0.000472694
Prdx4	Het	-0.103431	0.0816577	33862	0.40865	0.000165938	0.000480027
Hcst	Het	-0.32669	0.0439993	48999	0.591325	0.0001666	0.00048168
Pxdc1	Het	-0.488545	0.0153429	48991	0.591229	0.000169274	0.000488476
Pak1ip1	Het	0.0154049	0.0142251	48987	0.591181	0.000170626	0.000491975
Ahctf1	Het	0.162246	0.0369208	48985	0.591156	0.000171306	0.0004938
Cass4	Het	-0.113004	0.0412385	48976	0.591048	0.000174397	0.000502162
Hspb6	Het	-0.0271169	0.0570789	48973	0.591012	0.000175439	0.000504887
Cux1	Het	-0.031853	0.0628181	48972	0.591	0.000175787	0.000505753
Stard3	Het	-0.0455612	0.00335456	48970	0.590975	0.000176486	0.000507626
Prkag1	Het	-0.13136	0.0242974	48968	0.590951	0.000177188	0.000509091
Slc25a28	Het	0.309935	0.061849	48966	0.590927	0.000177892	0.000510837
Gch1	Het	-0.00105546	0.0478539	48964	0.590903	0.000178599	0.000512589
Slc4a1ap	Het	-0.0813499	0.035115	48962	0.590879	0.000179309	0.000514486
Ing5	Het	0.0522273	0.0140713	48961	0.590867	0.000179665	0.000515367
Lrp5	Het	-0.0908205	0.0297396	48957	0.590819	0.000181095	0.000519187
Bicd2	Het	0.00486263	0.0142234	48952	0.590758	0.000182897	0.000524071
Tmem156	Het	0.0933877	0.00691293	33924	0.409399	0.000187663	0.000536418
Naglu	Het	0.35366	0.153923	33924	0.409399	0.000187663	0.000536418
2410089E03Rik	Het	0.0094388	0.05735	48938	0.590589	0.000188034	0.000537189
Nf1	Het	0.283052	0.0533842	48933	0.590529	0.000189901	0.000542231
Gng12	Het	0.328157	0.399507	48928	0.590469	0.000191786	0.000547465
Arfgap1	Het	-0.0699096	0.035008	48926	0.590444	0.000192545	0.000549482
Cdc26	Het	0.0487925	0.0445166	48925	0.590432	0.000192925	0.00055042
Atmin	Het	-0.0124952	0.0721628	48923	0.590408	0.000193688	0.00055215
Gga2	Het	-0.00225087	0.0704745	48920	0.590372	0.000194838	0.000555128
Cxcr5	Het	-0.351934	0.0158838	48919	0.59036	0.000195223	0.000555925
C3ar1	Het	-0.210052	0.0312214	48918	0.590348	0.000195608	0.000556873
Fam160a2	Het	-0.0275775	0.0599334	48913	0.590288	0.000197546	0.000562238
Mfng	Het	-0.279427	0.0379957	48911	0.590263	0.000198326	0.000564155
Ubxn4	Het	0.031003	0.109011	48896	0.590082	0.00020427	0.000579506
Siglece	Het	0.348823	0.0674419	48896	0.590082	0.00020427	0.000579506
Palld	Het	-0.0982828	0.0195927	48891	0.590022	0.000206289	0.000585074
C130026I21Rik	Het	-0.120775	0.0310559	48884	0.589938	0.000209146	0.000592067
Cers2	Het	-0.20347	0.0352695	48883	0.589926	0.000209557	0.000593072
Itpr2	Het	0.218806	0.0727269	48882	0.589913	0.000209969	0.000593761
Fam109a	Het	-0.0375905	0.00832161	48877	0.589853	0.00021204	0.000599458
2900060B14Rik	Het	-0.0737997	0.0229586	33992	0.410219	0.000214551	0.000606394
Eef2k	Het	0.0150179	0.0670998	48870	0.589769	0.000214972	0.00060726
Arrb1	Het	-0.0261959	0.129803	48868	0.589745	0.000215817	0.00060932
H1f0	Het	-0.182851	0.0397776	48863	0.589684	0.000217942	0.000614992
Nudcd3	Het	0.0331719	0.0453106	48857	0.589612	0.000220518	0.000622096
Lncpint	Het	-0.229419	0.00216627	48856	0.5896	0.00022095	0.000623149
Fcer2a	Het	-0.369129	0.0256298	48855	0.589588	0.000221383	0.000624037
Fam96b	Het	-0.184866	0.0953577	48855	0.589588	0.000221383	0.000624037
Dgka	Het	-0.302878	0.014496	48853	0.589563	0.000222251	0.000626151
Spg7	Het	0.0327285	0.0359971	48852	0.589551	0.000222687	0.00062721
Tnfrsf12a	Het	0.0142045	0.0625898	48846	0.589479	0.000225315	0.000634446
Zfp760	Het	0.0435461	0.0153474	34021	0.410569	0.000227084	0.000639086
Btbd2	Het	0.0470949	0.0754489	48840	0.589407	0.000227973	0.000641247
Snhg9	Het	0.0677659	0.032726	48840	0.589407	0.000227973	0.000641247
Dgkd	Het	-0.0693385	0.0969936	48839	0.589395	0.000228419	0.00064216
1700025G04Rik	Het	-0.237473	0.0394509	48838	0.589382	0.000228866	0.000643244
Tmem230	Het	0.0515148	0.0020323	48837	0.58937	0.000229313	0.000644331
Pofut1	Het	-0.0148294	0.00732272	48835	0.589346	0.000230211	0.000646681
Ethe1	Het	-0.130294	0.0664582	48831	0.589298	0.000232016	0.000651405
Hmha1	Het	-0.575344	0.0747921	48825	0.589226	0.000234747	0.00065855
Nubp1	Het	-0.100655	0.0419435	48824	0.589214	0.000235206	0.000659661
Mcf2l	Het	-0.0706002	0.0249907	34045	0.410859	0.000237973	0.000667068
Ift140	Het	-0.027559	0.00547877	34045	0.410859	0.000237973	0.000667068
Srpr	Het	-0.170262	0.0382769	48810	0.589045	0.00024171	0.000676827
Rps29	Het	-0.407255	0.178242	48806	0.588996	0.000243599	0.000681756
Arhgef1	Het	-0.35375	0.0288398	48801	0.588936	0.00024598	0.000687873
Mrpl46	Het	-0.0702743	0.0134758	48799	0.588912	0.000246939	0.000690371
D10Jhu81e	Het	-0.129303	0.0489225	48791	0.588815	0.000250808	0.000700263
Uqcc2	Het	0.0731545	0.0422356	48791	0.588815	0.000250808	0.000700263
Myo1c	Het	0.0438038	0.120245	48789	0.588791	0.000251784	0.000702617
Slc25a23	Het	-0.104695	0.0325266	48787	0.588767	0.000252764	0.000704979
Rnaset2a	Het	-0.296676	0.0189102	48781	0.588695	0.000255724	0.00071286
Gtf2a2	Het	-0.11755	0.0405672	48777	0.588646	0.000257716	0.000718223
Sec11a	Het	-0.150597	0.0992474	48767	0.588526	0.000262759	0.000731507
Me2	Het	0.0680605	0.0574497	48760	0.588441	0.000266344	0.000740513
Acp1	Het	0.00389238	0.0536054	48758	0.588417	0.000267377	0.000742993
Arhgap31	Het	0.205269	0.1084	48756	0.588393	0.000268413	0.000745678
Lsm12	Het	0.138864	0.0398257	48747	0.588284	0.000273124	0.000757571
Tuba4a	Het	-0.107155	0.0516082	48746	0.588272	0.000273652	0.000758837
Hnrnpr	Het	-0.123271	0.0549946	48739	0.588188	0.000277376	0.000768358
BC002059	Het	0.0384067	0.0779785	48731	0.588091	0.00028169	0.000779901
Pxn	Het	0.139883	0.11074	48730	0.588079	0.000282234	0.000780589
Snd1	Het	0.143195	0.00373268	48730	0.588079	0.000282234	0.000780589
Cep95	Het	-0.061123	0.0187624	34133	0.411921	0.000282234	0.000780589
March7	Het	0.102037	0.0296553	48721	0.587971	0.000287171	0.000793415
Sgta	Het	-0.024342	0.0580919	48717	0.587922	0.000289392	0.000799341
Zdhhc4	Het	-0.0537413	0.0427614	48716	0.58791	0.000289949	0.000800672
Shisa5	Het	-0.889922	0.0314225	48715	0.587898	0.000290508	0.000801587
Calhm2	Het	-0.238464	0.00201781	48715	0.587898	0.000290508	0.000801587
Slpi	Het	3.7987	1.08553	48714	0.587886	0.000291068	0.000802503
D930015E06Rik	Het	-0.159813	0.0218043	48714	0.587886	0.000291068	0.000802503
Poc1b	Het	0.0133354	0.00772654	34151	0.412138	0.00029219	0.000805178
1700096K18Rik	Het	-0.0347294	0.0107777	48711	0.58785	0.000292753	0.000806308
Tspyl4	Het	-0.11379	0.000416283	34152	0.41215	0.000292752	0.000806308
Gem	Het	-0.389777	0.020607	48701	0.587729	0.000298435	0.000821104
Bcor	Het	0.226837	0.089918	48699	0.587705	0.000299584	0.000823836
Mxra7	Het	-0.133715	0.0131708	34166	0.412319	0.000300737	0.000826577
Ptgr1	Het	0.231716	0.189455	48690	0.587596	0.000304805	0.000837106
Pop1	Het	-0.00314724	0.0821694	48678	0.587452	0.000311899	0.00085415
Nfkbiz	Het	-0.181595	0.244824	48677	0.58744	0.000312497	0.000855345
Slc40a1	Het	-0.00738581	0.101495	48675	0.587415	0.000313697	0.000858184
P2ry10	Het	-0.422255	0.0216776	48671	0.587367	0.000316109	0.000863666
Eif4a3	Het	-0.0505469	0.0280403	48671	0.587367	0.000316109	0.000863666
S100a16	Het	-0.295517	0.0229906	34195	0.412669	0.000317929	0.00086819
AI314180	Het	0.290884	0.16324	48657	0.587198	0.000324687	0.000885504
Kif21b	Het	-0.208297	0.0282121	48650	0.587114	0.000329058	0.00089673
Phax	Het	0.0109762	0.0940554	48650	0.587114	0.000329058	0.00089673
Coq10b	Het	-0.164867	0.0784376	48649	0.587102	0.000329687	0.000897981
Rora	Het	-0.125815	0.0769079	48647	0.587077	0.000330948	0.000901184
9130230L23Rik	Het	-0.0144985	0.0689182	34217	0.412935	0.00033158	0.000902673
Rbm17	Het	-0.0188691	0.053358	48638	0.586969	0.000336679	0.000916318
Nsun2	Het	-0.0556606	0.0288561	48635	0.586933	0.00033861	0.000921336
Hectd1	Het	0.0348567	0.0289606	48634	0.586921	0.000339256	0.000922619
Fth1	Het	5.54664	0.862879	48633	0.586909	0.000339903	0.000924141
Pim1	Het	0.323858	0.404329	48627	0.586836	0.00034381	0.000933803
Sgms1	Het	-0.102621	0.0702783	48627	0.586836	0.00034381	0.000933803
Suox	Het	0.0116139	0.0433957	48626	0.586824	0.000344465	0.000935342
Rbm15	Het	0.0504087	0.0345765	48624	0.5868	0.000345779	0.000938669
Zfp691	Het	0.0736396	0.0573754	48621	0.586764	0.000347758	0.0009438
Gatad1	Het	0.0898441	0.0952598	48620	0.586752	0.000348421	0.000945113
Ssr2	Het	-0.305996	0.0370541	48619	0.58674	0.000349084	0.000946427
Evi5	Het	0.197685	2.407e-05	48617	0.586715	0.000350414	0.00094979
Wapl	Het	0.0769523	0.0733638	48615	0.586691	0.000351749	0.000953165
Stat6	Het	0.213965	0.0907464	48613	0.586667	0.000353089	0.000956061
Rasa4	Het	-0.0666437	0.086933	48610	0.586631	0.000355108	0.000961035
Ccdc88b	Het	0.132661	0.00201099	48607	0.586595	0.000357137	0.000966033
Cd180	Het	-0.219696	0.0422885	48604	0.586559	0.000359178	0.000971304
Mtfp1	Het	0.167508	0.165348	48603	0.586546	0.00035986	0.000972901
Rprd2	Het	0.156706	0.0694431	48600	0.58651	0.000361915	0.000977458
Atp5j	Het	0.167301	0.203505	48600	0.58651	0.000361915	0.000977458
Nt5dc2	Het	-0.100212	0.0143728	34266	0.413526	0.000363981	0.000982786
Fam204a	Het	-0.108335	0.0268056	48594	0.586438	0.000366058	0.000988142
Tbc1d2	Het	0.384544	0.172739	48591	0.586402	0.000368146	0.000993525
Zfp65	Het	0.184431	0.0732699	34279	0.413683	0.000373061	0.00100576
Rasgrp1	Het	-0.32727	0.0410683	48582	0.586293	0.000374477	0.00100855
Fam135a	Het	0.0352061	0.0218721	48576	0.586221	0.000378754	0.00101929
Dazap1	Het	-0.170923	0.0262956	48572	0.586172	0.000381631	0.00102625
Xrcc6bp1	Het	0.0400561	0.00849718	34306	0.414009	0.000392601	0.00105388
Snx18	Het	0.122978	0.0682852	48554	0.585955	0.00039483	0.00105959
Lat	Het	-0.702687	0.0141589	34313	0.414093	0.000397821	0.00106735
Psmb8	Het	-0.533315	0.0846753	48547	0.585871	0.000400078	0.00107286
Fam107b	Het	-0.33636	0.00906476	48546	0.585859	0.000400832	0.00107434
Eif1a	Het	0.228415	0.0338123	48546	0.585859	0.000400832	0.00107434
Zfp597	Het	0.332923	0.230426	48545	0.585847	0.000401589	0.00107582
Trnau1ap	Het	0.320382	0.0374986	48535	0.585726	0.000409225	0.00109461
Snx14	Het	0.00497006	0.0128314	48532	0.58569	0.000411542	0.00110025
Clic1	Het	-0.456091	0.0682564	48531	0.585678	0.000412317	0.00110205
Ercc6l2	Het	0.0425504	0.018606	48528	0.585641	0.000414651	0.00110772
Mfhas1	Het	0.186982	0.0530832	48524	0.585593	0.000417781	0.00111552
Fzr1	Het	0.031314	0.0699761	48522	0.585569	0.000419355	0.00111916
Pqbp1	Het	-0.0157133	0.0652682	48519	0.585533	0.000421725	0.0011252
Mafk	Het	-0.00153602	0.0358418	48516	0.585497	0.000424109	0.00113042
Fam101b	Het	-0.296702	0.00372089	48507	0.585388	0.000431334	0.00114708
Gcn1l1	Het	0.0493333	0.0270871	48504	0.585352	0.000433768	0.00115297
Iars2	Het	0.164343	0.0346456	48499	0.585291	0.000437853	0.00116295
Pam16	Het	0.0295797	0.0145255	48498	0.585279	0.000438674	0.00116484
Ptges	Het	-0.0386363	0.0176159	34366	0.414733	0.000439497	0.00116644
Dnajc19	Het	0.160739	0.0550916	48491	0.585195	0.000444463	0.00117844
Dmxl1	Het	0.0330586	0.104182	48490	0.585183	0.000445296	0.00118006
Skp1a	Het	-0.0356825	0.0258247	48489	0.585171	0.000446131	0.00118168
Brcc3	Het	-0.0269974	0.0991302	48483	0.585098	0.000451167	0.00119412
Pced1b	Het	0.111969	0.0376	48482	0.585086	0.000452012	0.00119606
Slc25a26	Het	0.0439994	0.0348784	34384	0.41495	0.000454554	0.00120248
Pex10	Het	0.0231614	0.104376	48478	0.585038	0.000455405	0.00120443
Mtf1	Het	0.302368	0.0951837	48476	0.585014	0.00045711	0.00120834
Abcb1b	Het	-0.123047	0.0267531	48476	0.585014	0.00045711	0.00120834
Tmem64	Het	0.262107	0.145044	48470	0.584941	0.000462262	0.00122165
Atp2a3	Het	-0.24655	0.0184992	34399	0.415131	0.000467468	0.00123479
Sun1	Het	0.10912	0.098009	34401	0.415155	0.000469216	0.0012391
Rgcc	Het	-0.0483844	0.521465	48461	0.584833	0.000470092	0.00124079
Ndufb9	Het	0.384949	0.21489	48458	0.584797	0.000472729	0.0012462
Hnrnpdl	Het	-0.20965	0.00273655	48456	0.584772	0.000474495	0.00124992
Npdc1	Het	-0.217417	0.00704019	34409	0.415252	0.000476267	0.00125428
Zfp329	Het	-0.0783558	0.0487389	48450	0.5847	0.00047983	0.00126272
Hras	Het	0.0912903	0.0490696	48450	0.5847	0.00047983	0.00126272
1600010M07Rik	Het	-0.0682999	0.0498671	48449	0.584688	0.000480724	0.00126444
Hells	Het	-0.0867437	0.00360892	48449	0.584688	0.000480724	0.00126444
Nfxl1	Het	-0.0695227	0.0053985	48448	0.584676	0.00048162	0.00126648
Hpse	Het	-0.132325	0.0152973	48439	0.584567	0.000489755	0.00128436
Gm2000	Het	-0.118019	0.0121646	48436	0.584531	0.000492496	0.00129059
Pts	Het	0.136582	0.0916497	48435	0.584519	0.000493412	0.00129267
Oas3	Het	-0.0236553	0.0385933	48430	0.584459	0.000498018	0.00130345
Taf11	Het	0.00667465	0.0750794	48427	0.584422	0.000500802	0.00131041
Itpk1	Het	0.11475	0.0175661	48419	0.584326	0.000508294	0.00132903
Naa20	Het	0.0752463	0.0628705	48417	0.584302	0.000510184	0.00133364
Uqcrc1	Het	-0.156064	0.125007	48415	0.584278	0.00051208	0.00133826
Gm4955	Het	-0.258063	0.00925358	48414.5	0.584272	0.000512555	0.00133917
Pygo1	Het	-0.0620748	0.0133872	48414	0.584266	0.00051303	0.00134009
Tsta3	Het	-0.0533032	0.0279825	48413	0.584254	0.000513982	0.00134224
Churc1	Het	-0.101897	0.0187353	48412	0.584241	0.000514936	0.0013444
Foxk2	Het	0.176525	0.0417633	48407	0.584181	0.000519729	0.00135625
Lancl1	Het	-0.0485552	0.0309268	48401.5	0.584115	0.00052505	0.00136912
3010003L21Rik	Het	-0.0860304	0.00482778	34466	0.41594	0.000529441	0.00137921
Phldb1	Het	0.065044	0.0986873	34466	0.41594	0.000529441	0.00137921
Fut8	Het	-0.119199	0.0140533	48395	0.584036	0.000531404	0.0013833
Zc3h7a	Het	0.146324	0.0261021	48394	0.584024	0.000532388	0.00138518
Slc38a10	Het	0.00568714	0.00225043	48392	0.584	0.000534361	0.00138997
Ldha	Het	-0.090931	0.128107	48391	0.583988	0.00053535	0.0013922
Abcf1	Het	0.0663605	0.142514	48390	0.583976	0.00053634	0.00139443
Il1rap	Het	0.33529	0.179699	48388	0.583952	0.000538327	0.00139822
Cr1l	Het	-0.205492	0.061488	48386	0.583928	0.00054032	0.00140202
Gdf11	Het	-0.0606817	0.0153227	48386	0.583928	0.00054032	0.00140202
Il17rd	Het	0.00338174	0.0475236	34478	0.416084	0.000541319	0.00140427
Tspan3	Het	-0.319641	0.0140972	34479	0.416096	0.00054232	0.00140618
Mrm1	Het	0.0234834	0.0337423	34479	0.416096	0.00054232	0.00140618
Msrb2	Het	0.0779587	0.148957	48379	0.583843	0.000547351	0.00141818
Nfe2	Het	0.0549215	0.0668048	48378	0.583831	0.000548362	0.00142045
Mme	Het	-0.214523	0.0403232	48376	0.583807	0.00055039	0.00142466
Ebf1	Het	-1.02839	0.0490685	48369	0.583723	0.000557542	0.00144282
Vps4b	Het	0.459746	0.00661095	48367	0.583698	0.000559602	0.00144779
Ankib1	Het	0.0657699	0.0127672	48364	0.583662	0.000562704	0.00145511
Edf1	Het	0.00398499	0.177669	48357	0.583578	0.000570006	0.00147219
Il1b	Het	0.229162	0.794188	48357	0.583578	0.000570006	0.00147219
Usp28	Het	0.0680504	0.0821532	34511	0.416483	0.000575275	0.00148435
Rab30	Het	-0.169225	0.0150226	48351	0.583505	0.000576334	0.00148636
Rabepk	Het	-0.0822046	0.0165861	48347	0.583457	0.00058059	0.00149697
Arid5b	Het	-0.217555	0.0454506	48341	0.583385	0.000587027	0.00151246
Pecam1	Het	-0.457182	0.0307175	48339	0.58336	0.000589188	0.00151692
Lyrm5	Het	0.154186	0.0290031	48338	0.583348	0.000590271	0.00151934
Pou2f1	Het	-0.0373112	0.105034	48334	0.5833	0.000594622	0.00152979
Thoc2	Het	-0.00439797	0.0539705	48334	0.5833	0.000594622	0.00152979
Gata3	Het	-0.398472	0.0396653	48330	0.583252	0.000599003	0.00154069
Dbf4	Het	0.0342309	0.0128481	48329	0.58324	0.000600103	0.00154239
Wrap53	Het	0.015977	0.0595474	48329	0.58324	0.000600103	0.00154239
Fbxo28	Het	0.180998	0.0515797	34538	0.416808	0.000604521	0.00155337
Lsmem1	Het	0.105523	0.0682605	48323	0.583167	0.000606742	0.0015587
Cradd	Het	0.0220983	0.015483	34543	0.416869	0.000610087	0.00156691
Senp8	Het	0.0314017	0.0674944	34545	0.416893	0.000612326	0.00157152
Sub1	Het	-0.525173	0.106917	48315	0.583071	0.0006157	0.00157941
Galm	Het	0.0401986	0.000755214	48315	0.583071	0.0006157	0.00157941
Cmtm4	Het	-0.0208762	0.0159553	48308	0.582986	0.000623639	0.00159784
Gm8186	Het	-0.0788767	0.0102458	48308	0.582986	0.000623639	0.00159784
Donson	Het	-0.096304	0.00170083	48306	0.582962	0.000625925	0.00160253
Ssbp4	Het	-0.168031	0.0320803	48305	0.58295	0.000627071	0.00160508
Eng	Het	-0.276657	0.0249674	34561	0.417086	0.00063052	0.00161352
Rxrb	Het	0.0027757	0.097688	48301	0.582902	0.000631674	0.00161608
Cyth2	Het	-0.0944523	0.00443273	48299	0.582878	0.000633987	0.00162082
Myo1e	Het	0.157805	0.0178408	48291	0.582781	0.000643319	0.00164348
Fahd2a	Het	-0.0485021	0.00789001	48287	0.582733	0.000648032	0.00165393
Hp	Het	-0.835248	0.0710241	48286	0.582721	0.000649216	0.00165655
Bcl7a	Het	-0.179976	0.0104385	48276	0.5826	0.000661161	0.001685
Hyal1	Het	-0.116599	0.0123189	48276	0.5826	0.000661161	0.001685
B3gnt8	Het	0.208163	0.0133431	48265	0.582467	0.000674537	0.00171619
Gm6793	Het	0.0160352	0.0186638	48260	0.582407	0.000680699	0.00173062
Tigd2	Het	-0.0429632	0.154986	48259	0.582395	0.000681938	0.00173211
Commd1	Het	0.03079	0.106962	48257	0.582371	0.000684422	0.00173758
Eapp	Het	0.0834388	0.0547586	48252	0.582311	0.000690668	0.00175134
Polg2	Het	-0.104107	0.0759822	48249	0.582274	0.000694442	0.00175964
Nkiras1	Het	-0.0632899	0.0125517	48242	0.58219	0.000703321	0.00178086
Trip11	Het	-0.00572729	0.0314212	48242	0.58219	0.00070332	0.00178086
Clec4d	Het	0.283017	0.180632	48241	0.582178	0.000704597	0.00178367
Tmtc3	Het	0.251615	0.147281	34628	0.417895	0.000712305	0.00180145
Dscr3	Het	0.00530183	0.0855633	48235	0.582105	0.000712305	0.00180145
Zfp68	Het	-0.11516	0.0495094	48225	0.581985	0.000725325	0.00183175
Plekhg5	Het	-0.0910379	0.00713209	48220	0.581924	0.000731917	0.00184708
Cds1	Het	-0.140174	0.0186778	48217	0.581888	0.000735899	0.00185624
Inip	Het	-0.0248203	0.0072835	48216	0.581876	0.000737231	0.00185872
Ets2	Het	0.42721	0.10583	48211	0.581816	0.000743924	0.00187425
Usf3	Het	0.0681601	0.0713734	48209	0.581792	0.000746617	0.00188014
Rbm6	Het	-0.0538658	0.00971976	48206	0.581755	0.000750674	0.0018899
Park7	Het	-0.347178	0.0852219	48200	0.581683	0.000758848	0.00190776
Vdac1	Het	0.224145	0.116943	48196	0.581635	0.000764343	0.00192066
Blcap	Het	-0.0371555	0.0673657	48187	0.581526	0.000776843	0.00195068
Abcc3	Het	-0.0979948	0.00726104	48181	0.581454	0.000785281	0.00197094
Retnlg	Het	-0.185704	0.121101	48173	0.581357	0.000796665	0.00199761
Chd3	Het	-0.313374	0.0965045	48169	0.581309	0.000802414	0.00201012
Gak	Het	0.499111	0.0600292	48168	0.581297	0.000803857	0.00201231
Rac2	Het	-0.860962	0.0839628	48168	0.581297	0.000803857	0.00201231
Myzap	Het	-0.133917	0.0333238	34696	0.418715	0.000805303	0.00201402
Ykt6	Het	0.183449	0.0356208	48167	0.581285	0.000805303	0.00201402
Gm16286	Het	0.03258	0.00601013	48167	0.581285	0.000805303	0.00201402
Usp35	Het	0.0130295	0.0558585	34702	0.418788	0.000814028	0.00203248
Ift27	Het	-0.125729	0.018969	34702	0.418788	0.000814028	0.00203248
Irx2	Het	-0.196033	0.0372495	48158	0.581176	0.000818423	0.00204297
Aph1b	Het	0.0293886	0.0617622	34707	0.418848	0.000821365	0.00204886
Rad17	Het	0.00637556	0.0757633	48155	0.58114	0.00082284	0.00205157
Atp1a3	Het	-0.0973439	0.00644388	48154	0.581128	0.000824318	0.00205429
Man2c1	Het	0.0751857	0.0658333	48154	0.581128	0.000824318	0.00205429
Qpctl	Het	-0.00685285	0.0267449	48152	0.581104	0.00082728	0.0020607
Fbxo8	Het	-0.00678904	0.0754811	48151	0.581092	0.000828765	0.00206391
Epha2	Het	-0.124268	0.0275543	48144	0.581007	0.000839227	0.00208948
Ube2q2	Het	0.135761	0.107544	48140	0.580959	0.00084526	0.00210301
Ubr3	Het	0.101403	0.00169263	48133	0.580874	0.000855916	0.00212752
Slc35b1	Het	0.000108835	0.0337164	48133	0.580874	0.000855916	0.00212752
Mak16	Het	-0.00557947	0.0610418	48129	0.580826	0.00086206	0.00214229
Thoc5	Het	0.0509076	0.10127	48101	0.580488	0.000906231	0.00224625
Atl3	Het	0.135383	0.087199	48099	0.580464	0.000909465	0.00225321
Acadl	Het	-0.105314	0.00228723	48098	0.580452	0.000911086	0.00225617
Marcksl1	Het	-0.607361	0.143256	48096	0.580428	0.000914336	0.00226316
[truncated: 4,066 more rows]

## Sheet: alvmac.4m
feature	group	avgExpr	logFC	statistic	auc	pval	padj
G730013B05Rik	Het	0.158196	0.10648	14324	0.0414525	9.75459e-136	5.15969e-132
Abcb1b	Het	-0.099018	0.0668598	325982	0.943366	4.99358e-127	1.11362e-123
Tmem158	Het	-0.0438808	0.0630341	320214	0.926674	8.64885e-118	9.14962e-115
1700066M21Rik	Het	0.0905414	0.0495419	29938	0.0866382	1.12608e-110	9.16373e-108
1600002H07Rik	Het	0.0243077	0.0117597	31394	0.0908517	1.80593e-108	1.27366e-105
Ldoc1l	Het	0.112843	0.0993062	32918	0.0952621	3.47307e-106	2.16127e-103
Rnmtl1	Het	-0.0240152	0.0143865	33958	0.0982718	1.21677e-104	7.1512e-102
Gm14286	Het	0.048998	0.0380957	34020	0.0984512	1.50286e-104	8.36779e-102
Cdk5r1	Het	-0.0207733	0.0274047	35092	0.101553	5.70447e-103	2.87369e-100
Zmynd19	Het	0.047772	0.0669846	310311	0.898015	9.43539e-103	4.53714e-100
RP23-4H17.3	Het	-0.0135413	0.0418084	309922	0.89689	3.50117e-102	1.61038e-99
Bbs7	Het	0.0131233	0.0128022	35797	0.103594	6.1403e-102	2.70659e-99
Sik1	Het	-0.15386	0.125688	308999	0.894219	7.74383e-101	3.27688e-98
Hist1h2ap	Het	-0.0988297	0.0736309	307386	0.889551	1.6492e-98	6.23102e-96
Zfp248	Het	0.00639905	0.0152158	38979	0.112802	2.40075e-97	7.93674e-95
Gm16536	Het	0.147858	0.0894832	40527	0.117282	3.76287e-95	1.13735e-92
4632404H12Rik	Het	0.0108089	0.0132986	41266	0.119421	4.11628e-94	1.20962e-91
Smim5	Het	-0.0751598	0.0236915	42244	0.122251	9.56314e-93	2.66233e-90
Exoc3l4	Het	0.0981649	0.0696912	42244	0.122251	9.56314e-93	2.66233e-90
Mirt1	Het	-0.164232	0.0702621	300551	0.869771	5.98436e-89	1.43883e-86
4930430F08Rik	Het	0.0719399	0.143785	46412	0.134313	4.88405e-87	1.14819e-84
Zdhhc14	Het	-0.0537436	0.0342839	298165	0.862866	9.94183e-86	2.19114e-83
Ctif	Het	0.035253	0.0528966	47698	0.138034	2.58692e-85	5.5851e-83
Cmbl	Het	0.337064	0.0418864	48730	0.141021	6.07555e-84	1.23602e-81
4632415L05Rik	Het	-0.0390958	0.0344361	49273	0.142592	3.16457e-83	6.19962e-81
Gm13166	Het	0.147198	0.0852879	296069	0.8568	5.97948e-83	1.15013e-80
Sall2	Het	-0.00586191	0.0102319	50022	0.14476	3.04663e-82	5.7554e-80
Tmem240	Het	-0.0110688	2.29411e-05	295355	0.854734	5.16122e-82	9.57904e-80
Haus5	Het	-0.0310771	0.0215812	50452	0.146004	1.11112e-81	2.02664e-79
Cmtr2	Het	0.0987048	0.072971	50872	0.14722	3.91505e-81	7.01989e-79
Cdc7	Het	-0.0165994	0.0254313	52328	0.151433	2.98155e-79	5.00664e-77
Tesk2	Het	0.0246944	0.00462254	52334	0.15145	3.03494e-79	5.01666e-77
Slc7a8	Het	0.170953	0.183556	291750	0.844301	2.27252e-77	3.48419e-75
Gtpbp10	Het	0.00929196	0.0189165	53811	0.155725	2.33307e-77	3.52593e-75
Chd3os	Het	0.0210118	0.00855872	54355	0.157299	1.13935e-76	1.67405e-74
Kdm8	Het	-0.00337397	0.0137921	56292	0.162905	3.0444e-74	4.02583e-72
Plac9b	Het	-0.0119847	0.031116	288905	0.836068	8.39387e-74	1.08291e-71
Camk2n1	Het	-0.246171	0.131357	288467	0.834801	2.92121e-73	3.67899e-71
Smad3	Het	-0.147141	0.0360853	287776	0.832801	2.06952e-72	2.48789e-70
Gfi1	Het	-0.0965717	0.0613579	287261	0.83131	8.83705e-72	1.03875e-69
Hmga1	Het	0.096162	0.131574	287024	0.830625	1.71983e-71	1.99935e-69
Cdkl2	Het	0.209074	0.0861135	58535	0.169396	1.75395e-71	2.01686e-69
Hist3h2ba	Het	-0.0904549	0.0097447	286808	0.83	3.15154e-71	3.58496e-69
Ccnyl1	Het	0.0636974	0.0173789	286631	0.829487	5.17247e-71	5.75995e-69
Trim6	Het	0.0906394	0.0210375	58955	0.170611	5.68844e-71	6.26854e-69
Jmy	Het	0.0586671	0.0986554	286388	0.828784	1.01992e-70	1.101e-68
Slain1	Het	-0.175289	0.101865	285943	0.827496	3.52314e-70	3.72713e-68
Nrgn	Het	-0.113549	0.0349652	285701	0.826796	6.89956e-70	7.15593e-68
Hes1	Het	-0.363428	0.161561	285508	0.826237	1.17806e-69	1.20997e-67
Ikzf5	Het	0.0380902	0.0183121	285414	0.825965	1.52822e-69	1.53972e-67
Epm2a	Het	0.250015	0.131321	60548	0.175221	4.74294e-69	4.6893e-67
Mttp	Het	-0.0518343	0.00744472	61483	0.177927	6.18111e-68	5.78672e-66
Slc25a26	Het	0.0615093	0.00592097	61483	0.177927	6.18111e-68	5.78672e-66
Piwil2	Het	0.0895199	0.0132716	62159	0.179883	3.90343e-67	3.52944e-65
AA474408	Het	-0.0309835	0.00418111	62211	0.180034	4.49587e-67	4.03066e-65
Rab13	Het	0.0118038	0.0785707	62359	0.180462	6.71919e-67	5.87457e-65
Tox	Het	-0.200676	0.0526341	282521	0.817593	4.13747e-66	3.52986e-64
Gorab	Het	-0.0115599	0.0172579	63062	0.182496	4.49817e-66	3.80689e-64
Ocel1	Het	0.064654	0.108319	63141	0.182725	5.56543e-66	4.63596e-64
Kdm1b	Het	0.0882774	0.0317856	63765	0.184531	2.9752e-65	2.38444e-63
Tespa1	Het	-0.197124	0.0690859	281711	0.815249	3.64672e-65	2.90065e-63
Hs3st1	Het	-0.250294	0.122502	281595	0.814914	4.97382e-65	3.89763e-63
Gm16973	Het	0.0538077	0.00334637	64371	0.186285	1.50169e-64	1.15959e-62
Maf	Het	-0.343826	0.107159	281074	0.813406	1.99671e-64	1.53067e-62
Ppwd1	Het	-0.0142442	0.0514526	280813	0.81265	3.996e-64	3.01955e-62
Hspa12a	Het	0.677309	0.0743242	65102	0.1884	1.0459e-63	7.73745e-62
Tspyl4	Het	-0.0668567	0.0119178	65270	0.188886	1.63083e-63	1.19809e-61
Zfp746	Het	0.0472347	0.150998	280241	0.810995	1.81737e-63	1.32593e-61
Pgk1	Het	-0.0570423	0.0503277	280131	0.810677	2.42968e-63	1.76052e-61
Alkbh8	Het	0.0549756	0.0205051	65696	0.190119	5.01479e-63	3.5605e-61
Zdhhc2	Het	-0.0484506	0.0977333	279632	0.809231	9.04837e-63	6.33925e-61
Runx3	Het	-0.328363	0.101431	279508	0.808874	1.25126e-62	8.70858e-61
Zfp691	Het	0.0760267	0.105901	279217	0.808032	2.68172e-62	1.85424e-60
Txk	Het	-0.481194	0.133716	279210	0.808012	2.73128e-62	1.87625e-60
B3galt4	Het	0.019513	0.0354527	66861	0.19349	1.05818e-61	7.08513e-60
Exosc2	Het	-0.0270704	0.0590996	278175	0.805016	4.04133e-61	2.65548e-59
Pik3r3	Het	-0.022432	0.0108266	67422	0.195114	4.54091e-61	2.96533e-59
Mypop	Het	-0.0135959	0.0298942	68200	0.197365	3.37983e-60	2.14103e-58
Ctla4	Het	-0.18364	0.0558173	277241	0.802313	4.49519e-60	2.81388e-58
C130026I21Rik	Het	-0.0906892	0.06158	277047	0.801752	7.39432e-60	4.57454e-58
Tiam1	Het	-0.132686	0.0247109	277008	0.801639	8.17153e-60	5.02597e-58
Paip1	Het	0.0474541	0.0373544	276952	0.801477	9.43192e-60	5.76764e-58
Prkca	Het	-0.236941	0.181896	276857	0.801202	1.20283e-59	7.31309e-58
Il2ra	Het	-0.175333	0.05403	276836	0.801141	1.26922e-59	7.67262e-58
Actr5	Het	-0.0466022	0.135508	276720	0.800806	1.70739e-59	1.02048e-57
Zscan20	Het	0.0228959	0.0639214	69179	0.200199	4.13766e-59	2.45912e-57
Btg3	Het	-0.14241	0.0780815	276314	0.799631	4.80829e-59	2.84172e-57
9930012K11Rik	Het	-0.0355422	0.00462508	69390	0.200809	7.0776e-59	4.15966e-57
Zfp760	Het	0.0796774	0.104088	69469	0.201038	8.65069e-59	5.05611e-57
Vps37b	Het	-0.819715	0.139873	275833	0.798239	1.631e-58	9.48039e-57
Arap2	Het	-0.238344	0.0461635	274902	0.795545	1.70697e-57	9.50425e-56
Otulin	Het	0.0646119	0.184289	274868	0.795446	1.85907e-57	1.02969e-55
Fam117a	Het	-0.17637	0.101147	274774	0.795174	2.3535e-57	1.29675e-55
Ckap4	Het	-0.119675	0.0834881	274617	0.79472	3.48792e-57	1.91185e-55
2610020H08Rik	Het	-0.03477	0.023081	274264	0.793698	8.42866e-57	4.57266e-55
Tagap1	Het	-0.0664959	0.0182989	274095	0.793209	1.28454e-56	6.93322e-55
Gpr65	Het	-0.288133	0.180288	273646	0.79191	3.92137e-56	2.09516e-54
Lix1l	Het	0.093676	0.180784	273569	0.791687	4.74618e-56	2.52311e-54
E430018J23Rik	Het	0.0204748	0.0283988	71987	0.208325	4.79347e-56	2.5355e-54
Zscan22	Het	0.0156406	0.0972478	273474	0.791412	6.00544e-56	3.16077e-54
Gas7	Het	-0.17368	0.0783495	273259	0.79079	1.02209e-55	5.32643e-54
Fpgt	Het	-0.0171993	0.0243229	273044	0.790168	1.73756e-55	8.96668e-54
2410089E03Rik	Het	0.0408948	0.145979	272877	0.789684	2.62184e-55	1.33348e-53
Il1rl1	Het	-0.156032	0.0846165	272862	0.789641	2.72044e-55	1.37701e-53
Cmklr1	Het	-0.0830366	0.0495245	272838	0.789571	2.88594e-55	1.45383e-53
Pgm2l1	Het	0.0609426	0.00860411	272613	0.78892	5.017e-55	2.50353e-53
Icmt	Het	0.099186	0.120658	72969	0.211166	5.40038e-55	2.68219e-53
Ifit2	Het	-0.0500073	0.0013776	73119	0.211601	7.80159e-55	3.85668e-53
Grk6	Het	-0.238432	0.154457	271789	0.786536	3.7616e-54	1.79252e-52
Cep83os	Het	0.0161526	0.0271075	74166	0.214631	1.00152e-53	4.72996e-52
Slc35e3	Het	0.0880473	0.0737459	74322	0.215082	1.4616e-53	6.8721e-52
Fam171a1	Het	0.0702324	0.0162204	74607	0.215907	2.91126e-53	1.3508e-51
Btbd7	Het	0.0033211	0.00445308	270935	0.784064	2.98239e-53	1.37177e-51
Trim23	Het	0.0163839	0.0216843	74785	0.216422	4.47245e-53	2.04823e-51
Znrd1as	Het	0.0178351	0.00297883	74843	0.21659	5.14318e-53	2.33518e-51
Gm28875	Het	-0.10999	0.062499	270159	0.781819	1.92722e-52	8.53056e-51
Zbtb10	Het	-0.0176324	0.0865602	270095	0.781633	2.24637e-52	9.8607e-51
Rbm12	Het	0.0818069	0.0504055	269994	0.781341	2.86033e-52	1.25039e-50
Ssbp3	Het	-0.0789044	0.091043	269982	0.781306	2.94358e-52	1.28149e-50
Mctp2	Het	0.0761409	0.0459016	75667	0.218974	3.71143e-52	1.60915e-50
Frmd4b	Het	-0.0831489	0.0306763	269729	0.780574	5.38552e-52	2.30662e-50
Lax1	Het	-0.207579	0.0517716	269178	0.77898	1.9964e-51	8.3478e-50
Pdk4	Het	0.304402	0.105972	76476	0.221315	2.54232e-51	1.05887e-49
Arid5a	Het	-0.358952	0.0963736	269010	0.778494	2.97237e-51	1.23312e-49
Gk5	Het	0.132166	0.120312	76841	0.222372	6.02564e-51	2.48036e-49
Fzd8	Het	0.101178	0.08146	76915	0.222586	7.17485e-51	2.94197e-49
Cwf19l1	Het	0.0288949	0.0969309	76925	0.222615	7.34603e-51	3.00053e-49
Dcaf4	Het	-0.057868	0.0304269	268333	0.776534	1.4677e-50	5.94896e-49
Ttc21b	Het	0.0468962	0.0750578	77274	0.223625	1.67019e-50	6.74389e-49
Pear1	Het	-0.128783	0.0399667	267941	0.7754	3.68122e-50	1.47514e-48
Zfp821	Het	-0.0932643	0.00296474	77650	0.224713	4.03306e-50	1.61003e-48
Dexi	Het	0.019108	0.153791	267857	0.775157	4.48081e-50	1.78205e-48
Myrf	Het	0.107958	0.0705339	77720	0.224915	4.7506e-50	1.88227e-48
Scgb1a1	Het	0.130515	0.165179	77965	0.225625	8.41852e-50	3.31076e-48
Nat8l	Het	-0.00213994	0.0119568	267466	0.774025	1.11615e-49	4.35712e-48
Sbno2	Het	-0.00562064	0.0626527	267450	0.773979	1.15853e-49	4.50593e-48
Mfn1	Het	0.0329982	0.046631	267383	0.773785	1.35411e-49	5.22816e-48
Nlrc3	Het	-0.12065	0.0634119	267055	0.772836	2.90149e-49	1.10812e-47
Ercc2	Het	-0.00460899	0.0492995	78597	0.227453	3.65846e-49	1.39219e-47
Trmt10a	Het	-0.0534033	0.0336235	266785	0.772055	5.4226e-49	2.03424e-47
Rnf150	Het	-0.0472742	0.0591418	266729	0.771893	6.1722e-49	2.29914e-47
Cdkl5	Het	0.0477102	0.0280959	78930	0.228417	7.90299e-49	2.92328e-47
Adgra2	Het	-0.0149948	0.0204453	266442	0.771062	1.19704e-48	4.39706e-47
Larp1b	Het	0.0522176	0.0130788	266393	0.77092	1.3401e-48	4.90551e-47
Zfp39	Het	-0.0439672	0.020878	266249	0.770503	1.86668e-48	6.80952e-47
Mocs3	Het	-0.0333566	0.0760265	266125	0.770145	2.4822e-48	9.02377e-47
Lipf	Het	0.320352	0.0496749	79597	0.230347	3.6665e-48	1.31932e-46
Zfp282	Het	0.0372139	0.0208882	79689	0.230614	4.52697e-48	1.62342e-46
Lemd2	Het	0.0679163	0.06662	265163	0.767361	2.23611e-47	7.96491e-46
Setd4	Het	-0.0197495	0.0297331	264950	0.766744	3.62696e-47	1.27899e-45
Basp1	Het	0.00297813	0.150167	264773	0.766232	5.41658e-47	1.88493e-45
Stk39	Het	-0.10022	0.0729686	264757	0.766186	5.61635e-47	1.94804e-45
Zfp141	Het	0.00705076	0.0438538	80823	0.233895	5.98374e-47	2.06196e-45
Nlrc5	Het	-0.0772593	0.0587475	264597	0.765723	8.06482e-47	2.76109e-45
RP24-143K11.2	Het	0.117149	0.065551	81420	0.235623	2.3001e-46	7.77404e-45
Spry2	Het	-0.22411	0.107119	263876	0.763636	4.08647e-46	1.36806e-44
Tbc1d12	Het	0.146794	0.094319	263717	0.763176	5.83478e-46	1.9472e-44
Vps8	Het	0.0862051	0.174874	263653	0.762991	6.733e-46	2.23989e-44
Lsm14b	Het	0.0123536	0.123138	263636	0.762942	6.99389e-46	2.31939e-44
Klf2	Het	-0.879006	0.362566	263492	0.762525	9.64826e-46	3.17972e-44
Phf6	Het	-0.0518539	0.0397152	263357	0.762134	1.30391e-45	4.25742e-44
Gm4673	Het	0.0323032	0.0911194	263233	0.761775	1.71877e-45	5.59472e-44
Aven	Het	-0.0108247	0.0263288	263209	0.761706	1.81308e-45	5.88363e-44
Mark3	Het	0.104024	0.112453	263030	0.761188	2.69941e-45	8.70641e-44
Zcchc24	Het	0.0193395	0.022897	262992	0.761078	2.9371e-45	9.44425e-44
Rbmx2	Het	0.00246721	0.0830869	82943	0.24003	6.86226e-45	2.15418e-43
Aard	Het	-0.0431392	0.0437638	262367	0.759269	1.17094e-44	3.63267e-43
Rilp	Het	-0.0290787	0.0412699	83220	0.240832	1.26487e-44	3.91261e-43
Bsn	Het	0.178442	0.134166	83246	0.240907	1.33947e-44	4.13128e-43
Siah2	Het	0.0251294	0.143246	262304	0.759087	1.34539e-44	4.13746e-43
Clec16a	Het	0.370257	0.0797983	83287	0.241026	1.4661e-44	4.49561e-43
Fam129c	Het	-0.0830684	0.0032065	83332	0.241156	1.61882e-44	4.93531e-43
Chil3	Het	9.48236	1.03751	262212	0.758821	1.64759e-44	5.00857e-43
Brd9	Het	0.052126	0.0314418	262038	0.758317	2.41568e-44	7.32248e-43
Ccdc71l	Het	0.213373	0.0430479	261896	0.757908	3.29573e-44	9.87692e-43
Kif15	Het	-0.0334637	0.00832774	83682	0.242169	3.49297e-44	1.04384e-42
Arhgap32	Het	-0.0182354	0.00601502	83794	0.242493	4.46477e-44	1.32676e-42
Fbxo46	Het	-0.01712	0.0429422	261575	0.756977	6.66343e-44	1.96906e-42
Rtn4ip1	Het	0.0322316	0.0315815	84121	0.243439	9.12613e-44	2.67439e-42
Dennd2a	Het	0.232123	0.0998525	84276	0.243888	1.27957e-43	3.73939e-42
Igf2r	Het	-0.153713	0.0432289	261250	0.756037	1.35413e-43	3.94637e-42
Lrrc24	Het	-0.0353778	0.0326619	84342	0.244079	1.47736e-43	4.29368e-42
Pemt	Het	-0.0155807	0.0175771	84379	0.244186	1.60125e-43	4.641e-42
Morn2	Het	0.00482537	0.00553282	84536	0.24464	2.25269e-43	6.45832e-42
Paxbp1	Het	0.0238428	0.0800671	260884	0.754979	2.99685e-43	8.52248e-42
6720489N17Rik	Het	0.252616	0.12539	84676	0.245046	3.05261e-43	8.65778e-42
Aatk	Het	0.215443	0.0292814	84775	0.245332	3.78327e-43	1.06729e-41
Zfp119a	Het	-0.0653692	0.000950408	260732	0.754538	4.17056e-43	1.1703e-41
Prr7	Het	-0.184546	0.0185316	260445	0.753707	7.75617e-43	2.1707e-41
Trim21	Het	0.0830566	0.0731961	85118	0.246325	7.9425e-43	2.21698e-41
Dapk3	Het	0.0391911	0.0904415	260271	0.753204	1.12871e-42	3.14228e-41
Dcp2	Het	0.0422378	0.0876197	260214	0.753039	1.27612e-42	3.54332e-41
Bcl6	Het	-0.01641	0.0440303	259916	0.752176	2.42114e-42	6.6701e-41
Creg2	Het	0.192023	0.0603365	85810	0.248327	3.51546e-42	9.63043e-41
Fyn	Het	-0.156397	0.189035	259741	0.75167	3.523e-42	9.63043e-41
Ctla2a	Het	-0.57753	0.141446	259718	0.751603	3.70081e-42	1.00904e-40
Tgfb2	Het	0.167644	0.0454861	85872	0.248507	4.01435e-42	1.09172e-40
Eogt	Het	0.0241225	0.0782945	259543	0.751097	5.38051e-42	1.4595e-40
Ptpn21	Het	0.0523056	0.00454862	86048	0.249016	5.84789e-42	1.57417e-40
Prkcg	Het	0.0242562	0.0318109	259484	0.750926	6.10302e-42	1.63868e-40
Arhgef10	Het	-0.0459805	0.00610748	86191	0.24943	7.93426e-42	2.12498e-40
Gstp1	Het	-0.135627	0.159264	259346	0.750527	8.19207e-42	2.18848e-40
Bcl11b	Het	-0.440475	0.133423	259335	0.750495	8.3864e-42	2.23475e-40
Fgfr1	Het	-0.130872	0.0580585	259143	0.749939	1.2621e-41	3.33795e-40
Zfp568	Het	0.123827	0.00403148	86484	0.250278	1.48024e-41	3.90511e-40
Mfsd6	Het	-0.0689019	0.0553978	258981	0.74947	1.78063e-41	4.67426e-40
Zfp606	Het	0.0252122	0.0426872	86711	0.250935	2.39623e-41	6.24378e-40
Ppp2r2d	Het	0.0545304	0.0604606	258817	0.748996	2.52124e-41	6.55337e-40
Zfp36l1	Het	-0.581384	0.0351011	258704	0.748669	3.20273e-41	8.30433e-40
Emp1	Het	0.0466091	0.00383376	258545	0.748209	4.48223e-41	1.15653e-39
Sap30l	Het	0.200049	0.120886	257815	0.746096	2.08094e-40	5.2792e-39
Mphosph9	Het	0.00495443	0.0305025	257534	0.745283	3.74469e-40	9.45467e-39
Gm7334	Het	0.00351447	0.0435627	257516	0.745231	3.88805e-40	9.79325e-39
Samd1	Het	0.214856	0.0656166	257410	0.744923	4.8551e-40	1.22e-38
Msr1	Het	-0.0118729	0.0566836	257388	0.74486	5.0776e-40	1.27289e-38
Edrf1	Het	0.0510215	0.0129802	88399	0.25582	8.2802e-40	2.05143e-38
Gata3	Het	-0.306715	0.0697186	257067	0.743931	9.8996e-40	2.44121e-38
Akna	Het	0.0914287	0.078386	257022	0.743801	1.08687e-39	2.66776e-38
Hsph1	Het	-0.0518176	0.0810015	257023	0.743804	1.08462e-39	2.66776e-38
Prkaca	Het	0.0629135	0.144291	256844	0.743285	1.57348e-39	3.83546e-38
5031425E22Rik	Het	-0.142976	0.0543457	256744	0.742997	1.93323e-39	4.69075e-38
Map4k4	Het	-0.110813	0.110731	256698	0.742864	2.12613e-39	5.14586e-38
Clasp2	Het	0.319068	0.00943383	256697	0.742861	2.13053e-39	5.14586e-38
Tpcn2	Het	0.0844643	0.0354363	88882	0.257217	2.25279e-39	5.42876e-38
Trib2	Het	-0.215681	0.0908384	256561	0.742467	2.82147e-39	6.78371e-38
Scrn3	Het	0.0770734	0.075405	89141	0.257967	3.84409e-39	9.2006e-38
Otud3	Het	-0.0214244	0.00771242	89148	0.257987	3.89993e-39	9.31316e-38
Slco3a1	Het	-0.234884	0.0463908	256051	0.740991	8.05728e-39	1.89839e-37
Prkcb	Het	-0.300118	0.0611603	255960	0.740728	9.70985e-39	2.28268e-37
Nedd1	Het	-0.00360377	0.0509378	255931	0.740644	1.03042e-38	2.41704e-37
Prdm10	Het	0.00133079	0.00865099	89710	0.259614	1.23636e-38	2.88095e-37
Zfp113	Het	0.00302429	0.0746999	89799	0.259871	1.48318e-38	3.43339e-37
Kdm1a	Het	0.189415	0.00826261	255494	0.739379	2.51626e-38	5.7618e-37
Clint1	Het	-0.112943	0.138227	255443	0.739232	2.79174e-38	6.36505e-37
Map3k14	Het	-0.16106	0.0787467	255424	0.739177	2.90187e-38	6.6019e-37
Rbm26	Het	0.103334	0.0424037	255375	0.739035	3.20621e-38	7.27865e-37
Ldlrad4	Het	0.003519	0.0932189	255345	0.738948	3.40799e-38	7.72016e-37
Acy1	Het	0.281264	0.0374893	90217	0.261081	3.47802e-38	7.86196e-37
Cdc45	Het	-0.0275175	0.0185604	90394	0.261593	4.9832e-38	1.11453e-36
Srcap	Het	-0.0203625	0.0313813	255144	0.738366	5.12681e-38	1.14423e-36
Hs2st1	Het	-0.0474845	0.073475	255126	0.738314	5.31751e-38	1.18429e-36
Edn1	Het	-0.0664568	0.0339778	255118	0.738291	5.40451e-38	1.20114e-36
Otud1	Het	-0.0939989	0.0315144	255074	0.738164	5.90894e-38	1.30775e-36
Als2	Het	0.0257045	0.0194812	90528	0.261981	6.53917e-38	1.44121e-36
Zfp202	Het	0.0153546	0.00329757	90565	0.262088	7.04816e-38	1.55015e-36
AK157302	Het	-0.00373749	0.00439168	90654	0.262345	8.43954e-38	1.84849e-36
Urb1	Het	0.0623812	0.031964	90688	0.262444	9.04039e-38	1.97192e-36
Yes1	Het	-0.121534	0.0528213	254816	0.737417	9.9617e-38	2.16841e-36
Megf8	Het	0.114817	0.0607113	90757	0.262644	1.03936e-37	2.25778e-36
Irf4	Het	-0.133954	0.0292704	254606	0.73681	1.52208e-37	3.28615e-36
Tmem218	Het	-0.0129526	0.0256025	90951	0.263205	1.5375e-37	3.31268e-36
Spats2	Het	-0.035691	0.0214145	91014	0.263387	1.74563e-37	3.74585e-36
Fam171a2	Het	-0.0289293	0.00449056	254520	0.736561	1.81008e-37	3.87629e-36
Sema4d	Het	-0.257222	0.0571275	254422	0.736277	2.20478e-37	4.69304e-36
Hsf2	Het	0.0780301	0.0011564	254364	0.736109	2.47753e-37	5.26301e-36
Map3k10	Het	0.0418983	0.0135135	254239	0.735747	3.18466e-37	6.75161e-36
Rnf128	Het	0.0128779	0.0502827	254236	0.735739	3.2039e-37	6.7788e-36
Gm7808	Het	-0.0258595	0.0755209	254077	0.735279	4.40697e-37	9.26865e-36
Gfra2	Het	-0.0696382	0.0384277	254030	0.735143	4.84192e-37	1.01632e-35
Ip6k1	Het	0.0117949	0.0832096	253928	0.734847	5.93814e-37	1.24395e-35
Polr1b	Het	0.070138	0.0474991	91660	0.265257	6.38125e-37	1.33414e-35
Rassf2	Het	-0.196705	0.0250826	253827	0.734555	7.26617e-37	1.51317e-35
Ppm1a	Het	0.182727	0.238903	253728	0.734269	8.85361e-37	1.83652e-35
Csnk1g2	Het	0.173758	0.133068	253616	0.733945	1.10683e-36	2.29141e-35
Usp49	Het	0.234817	0.0675596	91979	0.26618	1.20578e-36	2.48655e-35
Slc25a40	Het	-0.0339523	0.067909	253334	0.733128	1.93919e-36	3.97572e-35
Cbx8	Het	-0.00462347	0.0175222	92227	0.266898	1.97415e-36	4.03955e-35
Cdk2ap1	Het	0.0673911	0.0584516	253324	0.733098	1.98003e-36	4.04378e-35
Pdcd4	Het	-0.478038	0.103402	253317	0.733079	2.00574e-36	4.08839e-35
Pacs1	Het	-0.0574154	0.00330478	253257	0.732906	2.2593e-36	4.59636e-35
Gm15952	Het	-0.0088153	0.024352	253008	0.732185	3.69925e-36	7.45416e-35
Smim19	Het	0.0828858	0.162106	252997	0.732153	3.78058e-36	7.60356e-35
2810417H13Rik	Het	-0.088208	0.0403826	92653	0.26813	4.58825e-36	9.19301e-35
P2ry2	Het	0.241422	0.0379107	92709	0.268292	5.12451e-36	1.02094e-34
Ntrk2	Het	-0.0175452	0.0274905	252766	0.731485	5.96493e-36	1.18392e-34
Rnf125	Het	-0.253352	0.00329661	252680	0.731236	7.06631e-36	1.3999e-34
Poll	Het	-0.0174131	0.0323207	92877	0.268779	7.13623e-36	1.41111e-34
Pacrgl	Het	0.0724569	0.0920148	92904	0.268857	7.52583e-36	1.4826e-34
Cdk13	Het	0.220213	0.104552	252599	0.731001	8.28764e-36	1.62965e-34
P2rx7	Het	0.073343	0.153341	252520	0.730773	9.68038e-36	1.89646e-34
Dusp2	Het	-0.341273	0.120404	252457	0.73059	1.09558e-35	2.14235e-34
Ifnar1	Het	-0.322479	0.0539022	252360	0.73031	1.32532e-35	2.58206e-34
Itk	Het	-0.351254	0.0352647	252330	0.730223	1.40563e-35	2.72847e-34
Cstf2t	Het	0.0617783	0.0621255	252293	0.730116	1.51137e-35	2.92834e-34
Cep97	Het	-0.148712	0.0494505	252144	0.729685	2.02335e-35	3.89891e-34
Ank	Het	-0.113884	0.00753844	252103	0.729566	2.19227e-35	4.21672e-34
AA474331	Het	0.11655	0.0232975	93552	0.270732	2.681e-35	5.1288e-34
Tmem243	Het	-0.361997	0.151722	251967	0.729172	2.8594e-35	5.46022e-34
Il2rg	Het	-0.540096	0.130814	251929	0.729062	3.0795e-35	5.86991e-34
Pitpnc1	Het	-0.194292	0.12704	251916	0.729025	3.15859e-35	6.00985e-34
Enho	Het	0.0744547	0.0443587	93674	0.271085	3.40155e-35	6.46051e-34
Gm20707	Het	0.0615086	0.0764129	251774	0.728614	4.16563e-35	7.86933e-34
Zfp516	Het	-0.00132194	0.0526524	251719	0.728455	4.63634e-35	8.74293e-34
Hcfc2	Het	0.00286403	0.072813	251711	0.728432	4.70907e-35	8.86429e-34
Larp7	Het	-0.0898447	0.0891504	251536	0.727925	6.61674e-35	1.24111e-33
Dand5	Het	-0.0728033	0.0125068	94040	0.272144	6.93228e-35	1.29799e-33
Stac2	Het	0.104058	0.138109	94047	0.272165	7.0271e-35	1.31342e-33
Atp2b4	Het	-0.122764	0.015397	251500	0.727821	7.09561e-35	1.32389e-33
Ciita	Het	-0.108891	0.0290853	251439	0.727644	7.98689e-35	1.48234e-33
Ttc19	Het	-0.188543	0.090788	251290	0.727213	1.06594e-34	1.96456e-33
Gm27029	Het	0.0455663	0.0805446	94307	0.272917	1.16291e-34	2.13584e-33
Hmgxb3	Het	0.0682537	0.11347	251236	0.727057	1.18333e-34	2.16958e-33
Pdcd11	Het	0.0559652	0.0272832	251201	0.726956	1.26619e-34	2.31747e-33
Large	Het	0.275126	0.0380284	250930	0.726171	2.13618e-34	3.86301e-33
0610010F05Rik	Het	0.135371	0.170966	94662	0.273944	2.30727e-34	4.16529e-33
Dennd5b	Het	-0.143064	0.00993	250811	0.725827	2.68616e-34	4.84105e-33
Abi2	Het	-0.0422238	0.0472075	94823	0.27441	3.14489e-34	5.65812e-33
Zfp868	Het	-0.0235565	0.0540261	250668	0.725413	3.53587e-34	6.33999e-33
Ube3c	Het	0.0748637	0.0972325	250649	0.725358	3.66724e-34	6.55333e-33
Cysltr1	Het	-0.133628	0.00365372	250636	0.725321	3.75991e-34	6.7076e-33
Msantd2	Het	0.0158456	0.0657215	250598	0.725211	4.04433e-34	7.20286e-33
Klhl8	Het	-0.0126277	0.00177829	94956	0.274795	4.05988e-34	7.2184e-33
Peg3	Het	-0.00228485	0.0312729	250578	0.725153	4.20251e-34	7.45946e-33
Fkbp5	Het	0.379764	0.0634585	250492	0.724904	4.95573e-34	8.76701e-33
Fubp3	Het	0.13102	0.104154	95117	0.275261	5.52739e-34	9.74571e-33
2510039O18Rik	Het	0.209749	0.189509	250358	0.724516	6.40491e-34	1.12741e-32
Pdcd7	Het	0.0931237	0.103716	250203	0.724068	8.61274e-34	1.50851e-32
Tmem216	Het	0.391933	0.0372411	95569	0.276569	1.31001e-33	2.28689e-32
Galnt10	Het	-0.0585872	0.0644902	249873	0.723113	1.61491e-33	2.80989e-32
Pwwp2a	Het	0.0591995	0.0847817	249767	0.722806	1.97514e-33	3.42541e-32
Suds3	Het	-0.011245	0.0544221	249620	0.72238	2.61021e-33	4.50463e-32
Gdpd1	Het	-0.0220128	0.0116941	95935	0.277628	2.62509e-33	4.52293e-32
Mapk11	Het	-0.105853	0.0311444	249570	0.722236	2.8695e-33	4.936e-32
Rdm1	Het	-0.0935634	0.025917	95989	0.277785	2.90778e-33	4.99374e-32
Mir142hg	Het	-0.165317	0.01187	249318	0.721506	4.62065e-33	7.87147e-32
Elmsan1	Het	0.0225626	0.00025754	249193	0.721145	5.849e-33	9.93203e-32
Rcn3	Het	-0.131651	0.00441955	96549	0.279405	8.36336e-33	1.41335e-31
Asb7	Het	0.0614117	0.0813952	96584	0.279506	8.93196e-33	1.50704e-31
Ppm1j	Het	0.113979	0.105039	96629	0.279637	9.71976e-33	1.63474e-31
Ikzf3	Het	-0.299993	0.0984832	248890	0.720268	1.0341e-32	1.73097e-31
Rnf103	Het	0.165398	0.138931	248888	0.720262	1.03799e-32	1.73474e-31
Rnf220	Het	0.0489415	0.144351	248885	0.720253	1.04385e-32	1.74178e-31
AI597479	Het	0.114009	0.0123795	96704	0.279854	1.1189e-32	1.86113e-31
Gbp5	Het	-0.0481832	0.00333436	248795	0.719993	1.23582e-32	2.05239e-31
Rapgef4	Het	-0.120154	0.0333943	248568	0.719336	1.89016e-32	3.12437e-31
Atp13a1	Het	0.0173574	0.0450319	248514	0.71918	2.09083e-32	3.4453e-31
Satb1	Het	-0.501888	0.133064	248334	0.718659	2.92524e-32	4.79043e-31
Thap2	Het	-0.0856728	0.0975821	248259	0.718442	3.36379e-32	5.50009e-31
Atg2a	Het	0.0929701	0.0165156	248037	0.717799	5.08225e-32	8.27156e-31
Txnl4b	Het	0.00307301	0.0347927	97524	0.282227	5.16787e-32	8.39798e-31
Rnf19b	Het	0.0552126	0.152407	247961	0.717579	5.85186e-32	9.48037e-31
Acvr2b	Het	-0.00687343	0.0239703	247816	0.71716	7.65524e-32	1.23452e-30
Vegfb	Het	0.050735	0.0726025	247808	0.717137	7.76943e-32	1.25103e-30
Slc19a2	Het	0.00485198	0.0477535	97762	0.282915	8.03257e-32	1.28752e-30
Gm12689	Het	0.164977	0.059948	97863	0.283208	9.68187e-32	1.5472e-30
Btbd2	Het	0.0769967	0.119761	247540	0.716361	1.27471e-31	2.0248e-30
P2ry10	Het	-0.370622	0.067661	247402	0.715962	1.64375e-31	2.60318e-30
Ccdc85b	Het	-0.0406742	0.0291399	247369	0.715866	1.74668e-31	2.76205e-30
Grb10	Het	-0.0508932	0.0345807	247232	0.71547	2.24693e-31	3.53725e-30
St8sia4	Het	-0.180229	0.0285662	247219	0.715432	2.30122e-31	3.61733e-30
Mfhas1	Het	0.0424841	0.1176	247209	0.715403	2.34387e-31	3.6789e-30
Spen	Het	0.135391	0.0333541	247192	0.715354	2.41818e-31	3.78991e-30
Letmd1	Het	-0.0237982	0.0313419	247028	0.714879	3.26657e-31	5.10444e-30
Cacna1f	Het	0.261325	0.0807261	98574	0.285265	3.57976e-31	5.57736e-30
Car5a	Het	0.0261042	0.0312075	246966	0.7147	3.65925e-31	5.69283e-30
Ifi203	Het	-0.388056	0.105728	246657	0.713806	6.43421e-31	9.93687e-30
Dcaf15	Het	-0.0319	0.00627627	246523	0.713418	8.21245e-31	1.26278e-29
Uhrf1	Het	0.0365963	0.073473	99035	0.286599	8.30259e-31	1.27479e-29
Wfs1	Het	-0.0111575	0.0242545	99079	0.286727	8.99431e-31	1.379e-29
Ybey	Het	-0.0126078	0.0155993	246095	0.712179	1.78524e-30	2.71352e-29
C1rl	Het	0.138368	0.112518	99486	0.287905	1.88138e-30	2.85554e-29
Dpt	Het	-0.085215	0.021984	246065	0.712093	1.88478e-30	2.85661e-29
Slc25a37	Het	0.0598527	0.0284627	99522	0.288009	2.0079e-30	3.03451e-29
Ydjc	Het	0.101402	0.0248483	99537	0.288052	2.06308e-30	3.11345e-29
Cdc27	Het	0.0196215	0.0128041	245931	0.711705	2.40105e-30	3.61319e-29
Uevld	Het	0.117607	0.0760486	99663	0.288417	2.5901e-30	3.88662e-29
Mthfr	Het	0.0352335	0.0779351	99694	0.288507	2.73905e-30	4.09849e-29
Dock4	Het	0.183434	0.0470731	99835	0.288915	3.53116e-30	5.26143e-29
Nr2c2	Het	0.015237	0.077581	245681	0.710981	3.76748e-30	5.59777e-29
Slc12a9	Het	0.0168397	0.0647525	99900	0.289103	3.9692e-30	5.88923e-29
Pdpr	Het	0.142662	0.0488526	245614	0.710787	4.24984e-30	6.27919e-29
Lifr	Het	-0.180376	0.0299394	245579	0.710686	4.5257e-30	6.67746e-29
Gnl3l	Het	0.18212	0.0838413	245349	0.71002	6.83679e-30	1.00175e-28
Palm	Het	-0.064845	0.0192281	100296	0.290249	8.07495e-30	1.1799e-28
Cep68	Het	0.012063	0.0133106	100370	0.290463	9.21708e-30	1.34308e-28
Pir	Het	-0.00922811	0.0357718	100371	0.290466	9.23356e-30	1.34363e-28
Cblb	Het	-0.00930459	0.0370424	245163	0.709482	9.53533e-30	1.38563e-28
Rbp1	Het	-0.124307	0.000316665	100423	0.290616	1.01323e-29	1.46835e-28
Cdc34	Het	0.185114	0.113936	245024	0.70908	1.222e-29	1.76124e-28
Sash1	Het	-0.115766	0.0287088	245008	0.709034	1.25736e-29	1.80728e-28
Stim2	Het	-0.0848637	0.0416236	244984	0.708964	1.31231e-29	1.87861e-28
Alyref	Het	0.274106	0.349217	244960	0.708895	1.36964e-29	1.95803e-28
1190005I06Rik	Het	0.682965	0.030605	100637	0.291235	1.48392e-29	2.11854e-28
Cyfip2	Het	-0.275432	0.0547818	244864	0.708617	1.62491e-29	2.31671e-28
Trim24	Het	-0.0256465	0.0548686	244828	0.708513	1.73236e-29	2.46658e-28
Ramp3	Het	-0.325731	0.0791175	244703	0.708151	2.16317e-29	3.0717e-28
Yaf2	Het	0.0821685	0.118864	244664	0.708038	2.31819e-29	3.27425e-28
Gm10269	Het	-0.0245223	0.0812445	244605	0.707867	2.57391e-29	3.63058e-28
Plekha5	Het	-0.132527	0.0552137	244442	0.707396	3.43518e-29	4.82613e-28
Dusp7	Het	0.0455528	0.0567423	244329	0.707069	4.19458e-29	5.87741e-28
Cacul1	Het	0.265935	0.0827849	244326	0.70706	4.21686e-29	5.90082e-28
Tmem191c	Het	-0.089603	0.0482919	244274	0.70691	4.62229e-29	6.45109e-28
Toporsos	Het	0.0558906	0.111223	244195	0.706681	5.3134e-29	7.37669e-28
Gsk3a	Het	0.143032	0.0607746	244024	0.706186	7.18015e-29	9.92926e-28
D16Ertd472e	Het	-0.151617	0.117218	243898	0.705821	8.95957e-29	1.23255e-27
C530008M17Rik	Het	0.854417	0.186621	101710	0.294341	9.8848e-29	1.35807e-27
Eefsec	Het	-0.154042	0.0316754	243830	0.705625	1.00951e-28	1.38337e-27
Cwc25	Het	-0.0457257	0.103769	243684	0.705202	1.3038e-28	1.77973e-27
Plod2	Het	-0.0517493	0.0151147	243543	0.704794	1.66837e-28	2.27152e-27
Atad2	Het	0.127373	0.084908	243530	0.704756	1.7067e-28	2.31773e-27
Ndc1	Het	0.0103362	9.233e-05	102087	0.295432	1.91179e-28	2.5863e-27
Crot	Het	-0.0741611	0.0435035	243404	0.704392	2.12644e-28	2.873e-27
Rps29	Het	-0.478647	0.453247	243366	0.704282	2.27206e-28	3.06193e-27
Trim65	Het	0.211034	0.0241129	243313	0.704128	2.49183e-28	3.35382e-27
Brpf3	Het	0.0235018	0.0236144	102259	0.295929	2.58013e-28	3.46826e-27
Boc	Het	-0.016638	0.0132169	243256	0.703964	2.75175e-28	3.69426e-27
Reps2	Het	0.5586	0.0802241	102357	0.296213	3.05975e-28	4.10254e-27
Jund	Het	-0.327226	0.438527	243152	0.703663	3.29718e-28	4.4153e-27
Trim28	Het	0.0764691	0.0774053	243127	0.70359	3.44353e-28	4.60545e-27
Acot2	Het	0.0476203	0.138767	243096	0.7035	3.63398e-28	4.8479e-27
Hlf	Het	-0.105484	0.0523175	243082	0.70346	3.72338e-28	4.96091e-27
Tmem180	Het	0.159786	0.0032224	102656	0.297078	5.14008e-28	6.80562e-27
Msh2	Het	-0.15445	0.0434522	242586	0.702025	8.78104e-28	1.15397e-26
Dtx4	Het	0.37787	0.095748	102980	0.298016	8.99551e-28	1.18069e-26
Mafk	Het	0.0553384	0.0269806	242333	0.701292	1.35708e-27	1.76588e-26
Usp12	Het	0.130141	0.0423608	242326	0.701272	1.3735e-27	1.78504e-26
Gm26909	Het	-0.0213361	0.00510117	103316	0.298988	1.60293e-27	2.08066e-26
Xndc1	Het	-0.0937911	0.00244207	242111	0.70065	1.98585e-27	2.56511e-26
Tnfrsf18	Het	-0.351855	0.0706073	242036	0.700433	2.2578e-27	2.8987e-26
Gm13889	Het	-0.11399	0.0233067	241951	0.700187	2.61088e-27	3.34388e-26
Ier5l	Het	-0.0888994	0.078265	241908	0.700063	2.80982e-27	3.58999e-26
Samd4	Het	0.0198844	0.0630118	241875	0.699967	2.97263e-27	3.78886e-26
Nsmaf	Het	-0.188519	0.0256505	241797	0.699741	3.3956e-27	4.32274e-26
3110040N11Rik	Het	0.0497309	0.116635	241724	0.69953	3.84529e-27	4.87761e-26
Cuedc1	Het	-0.13875	0.00426451	241532	0.698974	5.32993e-27	6.7366e-26
E130308A19Rik	Het	0.0128185	0.0350172	104026	0.301043	5.38451e-27	6.78936e-26
Ric1	Het	0.43348	0.0798065	241517	0.698931	5.46742e-27	6.8857e-26
Ppp1r16b	Het	-0.320159	0.112948	241491	0.698856	5.71413e-27	7.1793e-26
Exoc4	Het	0.094304	0.0469619	241473	0.698804	5.89135e-27	7.3932e-26
Ptpn22	Het	-0.522498	0.0789091	241423	0.698659	6.41277e-27	8.03799e-26
Gpsm2	Het	-0.0126069	0.0602187	104184	0.3015	7.03928e-27	8.81284e-26
Taf5	Het	-0.0721662	0.00247548	241134	0.697823	1.0457e-26	1.303e-25
Stxbp6	Het	-0.125646	0.046615	241017	0.697484	1.27389e-26	1.58174e-25
Rasa2	Het	-0.0399166	0.0509745	241011	0.697467	1.28683e-26	1.59595e-25
Sufu	Het	0.0228897	0.0497371	104651	0.302852	1.54874e-26	1.91403e-25
Nusap1	Het	-0.0693153	0.00791642	104785	0.303239	1.94006e-26	2.39207e-25
Trim13	Het	-0.0154749	0.0806837	240697	0.696558	2.18197e-26	2.68096e-25
Padi2	Het	-0.14154	0.0138906	240658	0.696445	2.32949e-26	2.85558e-25
Usp31	Het	0.136124	0.080788	104917	0.303621	2.42107e-26	2.96441e-25
Rps27	Het	-1.24485	0.41854	240579	0.696216	2.65926e-26	3.24854e-25
Borcs8	Het	-0.0482049	0.0173653	104984	0.303815	2.70871e-26	3.30512e-25
Cdk11b	Het	-0.0242219	0.0993827	240516	0.696034	2.95508e-26	3.59744e-25
Ext1	Het	0.0815824	0.0664125	240446	0.695833	3.31936e-26	4.03626e-25
Pam	Het	-0.128709	0.033567	240401	0.695701	3.58161e-26	4.34516e-25
C1ra	Het	0.0703813	0.0174132	105220	0.304498	4.01899e-26	4.8702e-25
Rad51d	Het	0.0347486	0.0280416	240330	0.695496	4.03243e-26	4.8809e-25
Fastkd3	Het	0.00459961	0.015792	105251	0.304588	4.23235e-26	5.11703e-25
Fcho1	Het	-0.192688	0.00263369	240289	0.695377	4.31792e-26	5.21453e-25
Rab35	Het	0.0998728	0.0534641	240154	0.694987	5.40717e-26	6.51509e-25
Lacc1	Het	-0.097552	0.049879	240080	0.694772	6.11562e-26	7.36031e-25
Ptprj	Het	0.0755599	0.00798578	240072	0.694751	6.19236e-26	7.4442e-25
Ttc39c	Het	0.104071	0.125806	239999	0.694538	6.99684e-26	8.39225e-25
Fam234b	Het	0.091242	0.0436292	239888	0.694217	8.41209e-26	1.00669e-24
Rxrb	Het	-0.0475182	0.0134556	239812	0.693997	9.54125e-26	1.1354e-24
Fmnl2	Het	-0.0955452	0.00178603	239808	0.693985	9.60467e-26	1.14166e-24
Pf4	Het	-0.378768	0.02491	239780	0.693904	1.00605e-25	1.19316e-24
Asb4	Het	0.311334	0.212667	105788	0.306142	1.03305e-25	1.22381e-24
Rrn3	Het	0.00141828	0.0730552	239702	0.693679	1.14464e-25	1.35449e-24
Snapc4	Het	0.0329574	0.0376465	105920	0.306524	1.28504e-25	1.51724e-24
Stard4	Het	0.134289	0.0188774	239585	0.69334	1.38876e-25	1.63787e-24
Ttc28	Het	-0.133274	0.0261072	239564	0.693279	1.43774e-25	1.69375e-24
Zbtb46	Het	-0.0620428	0.0520818	239417	0.692854	1.832e-25	2.15103e-24
Cic	Het	0.0596157	0.0283386	239403	0.692813	1.87473e-25	2.19875e-24
Zeb1	Het	-0.180685	0.0399955	239394	0.692787	1.90271e-25	2.2291e-24
Pan3	Het	0.0769957	0.0873528	239374	0.692729	1.96639e-25	2.29861e-24
Parp6	Het	-0.0761121	0.00616652	106194	0.307317	2.01885e-25	2.35214e-24
5730409E04Rik	Het	0.197698	0.128493	106234	0.307433	2.15615e-25	2.50934e-24
Rnf217	Het	0.523686	0.188813	106250	0.307479	2.21362e-25	2.57057e-24
Ldb2	Het	-0.103271	0.00852334	106288	0.307589	2.35628e-25	2.73024e-24
Epha4	Het	-0.0590979	0.0110573	106303	0.307632	2.41507e-25	2.79529e-24
Gpr132	Het	-0.410055	0.0839356	239191	0.6922	2.65638e-25	3.06454e-24
Fam8a1	Het	0.0239257	0.0228792	239173	0.692148	2.73601e-25	3.15297e-24
Rnf141	Het	0.105893	0.0284727	239147	0.692072	2.85524e-25	3.28322e-24
Neurl2	Het	0.0389844	0.0444895	106486	0.308162	3.26068e-25	3.73724e-24
Ahr	Het	-0.221515	0.0273968	239032	0.69174	3.4474e-25	3.94698e-24
Col3a1	Het	-0.137882	0.00525619	106534	0.308301	3.52734e-25	4.03413e-24
Ppp1r12c	Het	0.177029	0.162614	239008	0.69167	3.58555e-25	4.09628e-24
Mblac2	Het	0.0298965	0.0796689	106574	0.308417	3.76598e-25	4.29313e-24
Tlk1	Het	0.100377	0.0753878	238851	0.691216	4.63483e-25	5.26658e-24
Aldh1b1	Het	0.0145261	0.0381608	106736	0.308887	4.91139e-25	5.5615e-24
Bmp2k	Het	0.0933056	0.12901	238815	0.691112	4.9154e-25	5.5615e-24
Adgrl1	Het	-0.11388	0.0401259	238788	0.691033	5.13681e-25	5.8058e-24
Myo1c	Het	0.0372863	0.0889513	238747	0.690915	5.49206e-25	6.18749e-24
Ift22	Het	-0.0225559	0.00957769	106830	0.309158	5.72052e-25	6.43801e-24
Matn2	Het	0.723252	0.125641	106857	0.309236	5.97783e-25	6.72045e-24
Xrcc2	Het	-0.000825465	0.0235885	106963	0.309542	7.10374e-25	7.95243e-24
Fam102a	Het	-0.148807	0.0864382	238450	0.690055	8.90396e-25	9.91526e-24
Gm21092	Het	-0.0597492	0.0407839	238438	0.690021	9.07909e-25	1.0089e-23
Suox	Het	0.0504467	0.0679698	107142	0.31006	9.50111e-25	1.05469e-23
Unc45b	Het	-0.069562	0.011986	107192	0.310205	1.03036e-24	1.14258e-23
Arhgef15	Het	-0.0913799	0.0211713	238316	0.689668	1.10652e-24	1.22574e-23
Apaf1	Het	0.191057	0.0442524	238310	0.68965	1.11732e-24	1.23642e-23
Smap1	Het	0.178419	0.065025	238287	0.689584	1.15973e-24	1.282e-23
Fbxl19	Het	0.111057	0.0883846	107288	0.310483	1.20373e-24	1.32926e-23
Lemd3	Het	0.0790652	0.00605847	238243	0.689456	1.24535e-24	1.37378e-23
Ankrd13a	Het	0.0570381	0.0161692	238195	0.689317	1.3459e-24	1.48161e-23
Il21r	Het	-0.381569	0.0522958	238179	0.689271	1.38118e-24	1.51886e-23
Fam110b	Het	0.0224776	0.0425991	107417	0.310856	1.48297e-24	1.62405e-23
Zbed5	Het	0.000545139	0.0148823	107460	0.310981	1.58963e-24	1.73905e-23
Nlgn2	Het	0.000254067	0.0349144	107473	0.311018	1.62334e-24	1.7741e-23
Zufsp	Het	-0.0414047	0.0732318	238071	0.688959	1.64444e-24	1.79531e-23
Abcb10	Het	0.0466625	0.0229788	238054	0.688909	1.69018e-24	1.84335e-23
Malt1	Het	0.14043	0.0594771	238022	0.688817	1.77973e-24	1.93901e-23
Phc1	Het	0.0031803	0.00524618	107565	0.311285	1.88306e-24	2.04737e-23
Arih2	Het	0.108484	0.0641595	237925	0.688536	2.0809e-24	2.25783e-23
Dgkz	Het	-0.0240079	0.036511	237883	0.688414	2.22648e-24	2.41332e-23
Ammecr1	Het	0.195595	0.0690932	107693	0.311655	2.31416e-24	2.50066e-23
Rora	Het	-0.111881	0.133429	237795	0.68816	2.56503e-24	2.7661e-23
Gimap5	Het	-0.353431	0.0472559	237693	0.687865	3.02164e-24	3.25187e-23
Itpr1	Het	-0.0884604	0.0552624	237691	0.687859	3.03135e-24	3.25901e-23
Gan	Het	-0.0330984	0.076457	237659	0.687766	3.19106e-24	3.42029e-23
Adora2a	Het	-0.175718	0.0281093	237589	0.687564	3.57006e-24	3.81106e-23
Vipr1	Het	0.0595977	0.00679929	237353	0.686881	5.20737e-24	5.4924e-23
Jdp2	Het	0.072076	0.0512951	237269	0.686638	5.95428e-24	6.2677e-23
Gamt	Het	0.254053	0.0344101	108343	0.313536	6.55184e-24	6.88985e-23
Coro2a	Het	0.0584279	0.0663193	237076	0.686079	8.09645e-24	8.48043e-23
Raver1	Het	-0.000409769	0.00551041	237069	0.686059	8.18706e-24	8.56686e-23
Rap2a	Het	0.249646	0.168471	237050	0.686004	8.4381e-24	8.82081e-23
Hivep2	Het	-0.204366	0.0611068	237048	0.685998	8.46496e-24	8.84016e-23
Trp53rka	Het	-0.0883035	0.0287329	237026	0.685934	8.76611e-24	9.14563e-23
Guf1	Het	-0.0555761	0.0265683	236983	0.68581	9.3857e-24	9.7824e-23
Ablim1	Het	-0.395358	0.102867	236969	0.685769	9.59664e-24	9.99241e-23
Zcchc11	Het	-0.307074	0.0397141	236940	0.685686	1.00486e-23	1.04425e-22
Fbxw8	Het	0.0691281	0.0299559	236915	0.685613	1.04552e-23	1.08543e-22
Slc30a4	Het	-0.0395817	0.0334406	236905	0.685584	1.06223e-23	1.1017e-22
Runx1t1	Het	0.00261181	0.0161575	236828	0.685361	1.2001e-23	1.24226e-22
Camta2	Het	0.298923	0.0382869	236785	0.685237	1.28466e-23	1.32719e-22
Kdm3a	Het	-0.0155865	0.0164528	236612	0.684736	1.68872e-23	1.73615e-22
Trp53inp1	Het	-0.0855037	0.0659596	236518	0.684464	1.95867e-23	2.00588e-22
Strbp	Het	-0.231318	0.0118924	236403	0.684131	2.3476e-23	2.39491e-22
Shmt1	Het	0.00978135	0.0540055	109180	0.315958	2.46493e-23	2.51219e-22
Atp11b	Het	0.00686332	0.0149145	236349	0.683975	2.55572e-23	2.60221e-22
Ube2m	Het	0.181802	0.0434498	236341	0.683952	2.58807e-23	2.63008e-22
Fam219a	Het	0.112917	0.0978299	109215	0.31606	2.60439e-23	2.64413e-22
Dynlt1c	Het	-0.0391965	0.068893	236230	0.683631	3.08105e-23	3.12207e-22
Vstm2a	Het	0.768903	0.0411745	109325	0.316378	3.09559e-23	3.1338e-22
Zbtb37	Het	0.055304	0.000393365	109335	0.316407	3.14455e-23	3.17728e-22
Gm15448	Het	0.0259532	0.016067	109345	0.316436	3.19427e-23	3.22445e-22
Cxcl12	Het	-0.141383	0.0605527	236187	0.683506	3.29608e-23	3.32404e-22
Mgat5	Het	0.148775	0.0567507	236174	0.683469	3.36396e-23	3.38927e-22
Cyyr1	Het	-0.134392	0.0178742	236073	0.683176	3.94076e-23	3.96286e-22
Epb41l1	Het	0.26246	0.0810162	109504	0.316896	4.09803e-23	4.1171e-22
Ptafr	Het	-0.133902	0.113835	236032	0.683058	4.20193e-23	4.21747e-22
Vac14	Het	0.170018	0.102244	236017	0.683014	4.3017e-23	4.31352e-22
Fam49a	Het	-0.121578	0.0615731	235986	0.682925	4.51539e-23	4.52351e-22
Itgae	Het	-0.129047	0.0448074	235948	0.682815	4.79171e-23	4.79126e-22
Nek9	Het	0.269152	0.0459102	235895	0.682661	5.20527e-23	5.19495e-22
Rasgrp1	Het	-0.289391	0.0595334	235775	0.682314	6.27676e-23	6.24665e-22
Zfp53	Het	-0.096785	0.0376882	235743	0.682221	6.59763e-23	6.55365e-22
Socs7	Het	0.162658	0.0252839	109897	0.318033	7.56618e-23	7.50869e-22
Fam135a	Het	0.122071	0.106537	109946	0.318175	8.16518e-23	8.08796e-22
Zbtb14	Het	0.164972	0.0147118	110116	0.318667	1.06308e-22	1.05106e-21
Igsf9	Het	0.216759	0.0128604	235434	0.681327	1.06639e-22	1.05138e-21
Itgb3	Het	-0.195168	0.0527171	235421	0.68129	1.08809e-22	1.06979e-21
Tut1	Het	-0.0519664	0.00112708	110169	0.31882	1.15408e-22	1.13256e-21
Otub1	Het	0.0937781	0.16112	235351	0.681087	1.2127e-22	1.18789e-21
2410004B18Rik	Het	0.00404015	0.0758287	235350	0.681084	1.21458e-22	1.18863e-21
Pias2	Het	0.0292606	0.0553987	235336	0.681044	1.24119e-22	1.21355e-21
Thop1	Het	0.000936315	0.0152672	110279	0.319139	1.36825e-22	1.33531e-21
Csrp2bp	Het	0.0336811	0.000387301	235255	0.680809	1.40686e-22	1.3692e-21
Dynlt1a	Het	-0.0522274	0.029015	235255	0.680809	1.40686e-22	1.3692e-21
Kpna1	Het	0.18341	0.087993	235240	0.680766	1.43986e-22	1.40002e-21
Pip5k1b	Het	-0.120449	0.0298132	235223	0.680717	1.47818e-22	1.43597e-21
Marcks	Het	-0.350544	0.0858424	235128	0.680442	1.71169e-22	1.65521e-21
Mtfmt	Het	-0.0534184	0.0659856	235045	0.680202	1.94535e-22	1.8726e-21
Uvssa	Het	-0.00558914	0.0657911	234925	0.679854	2.34001e-22	2.24433e-21
Alms1	Het	0.0498632	0.0832188	110682	0.320305	2.54644e-22	2.4313e-21
Lysmd1	Het	-0.0330717	0.00604205	234864	0.679678	2.57002e-22	2.4516e-21
Rhbdd3	Het	0.0673314	0.00150746	110746	0.320492	2.81158e-22	2.67479e-21
Dcaf6	Het	0.0189327	0.00389795	234704	0.679215	3.28515e-22	3.11134e-21
Prkce	Het	-0.0908095	0.0529089	234686	0.679163	3.37702e-22	3.19548e-21
Whsc1l1	Het	-0.138119	0.0781579	234584	0.678867	3.94769e-22	3.72548e-21
1810055G02Rik	Het	-0.00923051	0.00492448	110978	0.321162	4.00853e-22	3.77952e-21
Sfmbt2	Het	-0.0410239	0.00274168	111067	0.321419	4.59255e-22	4.32247e-21
Arih1	Het	0.141013	0.0541954	234388	0.6783	5.32521e-22	4.99428e-21
Usp40	Het	0.028484	0.0385321	234365	0.678234	5.51525e-22	5.16792e-21
Hgf	Het	0.160512	0.0942562	111214	0.321844	5.7469e-22	5.38022e-21
Erdr1	Het	-0.0173895	0.0344328	234291	0.67802	6.17335e-22	5.77435e-21
Gins3	Het	0.00857726	0.0296477	111263	0.321986	6.19218e-22	5.78684e-21
Rnf126	Het	-0.103755	0.00382526	234200	0.677756	7.08998e-22	6.61418e-21
Zfp652	Het	-0.0560796	0.0181879	234147	0.677603	7.68461e-22	7.14371e-21
Zfp354c	Het	-0.0212222	0.00412929	111430	0.32247	7.98197e-22	7.41363e-21
Rbm15	Het	0.0511281	0.0401154	234070	0.67738	8.63743e-22	8.00135e-21
Tada2b	Het	0.0171023	0.0194079	234048	0.677316	8.93052e-22	8.26562e-21
Slc44a1	Het	-0.0996833	0.0299748	234038	0.677287	9.06698e-22	8.38458e-21
mt-Nd6	Het	0.07333	0.120809	233941	0.677007	1.05024e-21	9.68658e-21
Pdgfb	Het	-0.092212	0.0157948	233922	0.676952	1.08089e-21	9.96053e-21
Kctd6	Het	0.161439	0.0851021	233760	0.676483	1.38078e-21	1.26909e-20
Adamts10	Het	-0.031147	0.0928548	233728	0.67639	1.44909e-21	1.32842e-20
Myef2	Het	-0.0234406	0.0276521	233698	0.676303	1.51618e-21	1.38631e-20
Bcor	Het	0.21124	0.044082	233679	0.676248	1.56024e-21	1.42537e-20
Acad11	Het	0.0813659	0.0267489	111895	0.323815	1.61285e-21	1.47089e-20
Tle4	Het	0.164984	0.0524222	233575	0.675947	1.82485e-21	1.6628e-20
Afp	Het	0.608746	0.124596	112030	0.324206	1.97631e-21	1.79771e-20
Bard1	Het	-0.0336815	0.00727656	233520	0.675788	1.98227e-21	1.80158e-20
Rnpepl1	Het	0.108229	0.0522202	233512	0.675765	2.00625e-21	1.82182e-20
Fbxl8	Het	-0.021872	0.0398406	112045	0.324249	2.02139e-21	1.83399e-20
Dnase1l3	Het	-0.0518568	0.0402197	233426	0.675516	2.28299e-21	2.06778e-20
Ift27	Het	-0.130524	0.0429505	112149	0.32455	2.36319e-21	2.13859e-20
Hells	Het	-0.0406664	0.0691532	112150	0.324553	2.36674e-21	2.13998e-20
Fkbp11	Het	-0.0578282	0.00693853	112213	0.324735	2.60132e-21	2.34607e-20
Ssh3	Het	0.104007	0.029268	233327	0.67523	2.64854e-21	2.38662e-20
Itgam	Het	-0.186379	0.0537718	233292	0.675128	2.79117e-21	2.51087e-20
Prickle1	Het	-0.0282002	0.0462901	233261	0.675039	2.92383e-21	2.62797e-20
H2-Q7	Het	-0.60071	0.0683239	233246	0.674995	2.99024e-21	2.6831e-20
Cmtr1	Het	-0.0730829	0.000744916	233203	0.674871	3.189e-21	2.8566e-20
2810402E24Rik	Het	-0.0326111	0.071914	233169	0.674773	3.35536e-21	3.00307e-20
Cacnb2	Het	-0.0102797	0.0160784	233143	0.674697	3.48834e-21	3.11682e-20
Tnik	Het	-0.266611	0.0357555	233142	0.674694	3.49356e-21	3.11885e-20
Tbc1d8b	Het	0.0303554	0.00126614	112425	0.325349	3.57275e-21	3.18686e-20
Ccdc137	Het	-0.018677	0.00799356	233084	0.674527	3.80976e-21	3.39254e-20
Napepld	Het	0.239143	0.0378728	112501	0.325569	4.00213e-21	3.56085e-20
Piga	Het	-0.0457357	0.0396873	233042	0.674405	4.05624e-21	3.60294e-20
Pan2	Het	-0.0140391	0.0370445	112510	0.325595	4.05624e-21	3.60294e-20
Kcnk3	Het	0.0715699	0.0582483	112571	0.325772	4.44257e-21	3.93288e-20
Abhd17b	Het	-0.0696866	0.0897987	232968	0.674191	4.52949e-21	4.00648e-20
Arhgap15	Het	-0.428472	0.0455855	232964	0.674181	4.55318e-21	4.02407e-20
Cyb5rl	Het	-0.00528775	0.0548978	112717	0.326194	5.5213e-21	4.84729e-20
Dnah8	Het	-0.0797243	0.00115369	112723	0.326211	5.57078e-21	4.88668e-20
Pcbp3	Het	-0.0686179	0.0171301	112733	0.32624	5.65423e-21	4.95167e-20
Cyp27a1	Het	-0.110062	0.031233	232768	0.673612	6.09944e-21	5.33714e-20
1700025G04Rik	Het	-0.198377	0.0344683	232618	0.673178	7.61981e-21	6.63456e-20
Plekho1	Het	-0.244461	0.0589101	232592	0.673103	7.91905e-21	6.88945e-20
Akirin2	Het	0.239505	0.18109	232582	0.673074	8.03722e-21	6.9865e-20
Wdr11	Het	0.29118	0.00454979	112973	0.326935	8.07301e-21	7.01185e-20
Epha1	Het	-0.0183356	0.00396578	112979	0.326952	8.14506e-21	7.06862e-20
Oscp1	Het	0.00990855	0.0271816	112985	0.32697	8.21774e-21	7.12586e-20
Adcy4	Het	-0.0986859	0.0087205	113061	0.32719	9.19587e-21	7.96097e-20
Gins1	Het	0.0693807	0.104406	232458	0.672715	9.65563e-21	8.35216e-20
Slc9a9	Het	-0.0614404	0.0493052	232414	0.672588	1.03042e-20	8.90588e-20
Batf	Het	0.105471	0.0664887	232335	0.672359	1.15785e-20	9.99912e-20
Tmem132c	Het	-0.023792	0.00183086	113295	0.327867	1.29894e-20	1.12084e-19
Esyt2	Het	0.21635	0.00687772	232187	0.671931	1.43995e-20	1.24049e-19
Nup160	Het	0.0311802	0.0837648	113377	0.328104	1.46559e-20	1.26156e-19
Tbc1d4	Het	-0.0717251	0.115849	232143	0.671803	1.53622e-20	1.32127e-19
Cryz	Het	0.0394897	0.00108302	113457	0.328336	1.64851e-20	1.41326e-19
Ppp2r3a	Het	-0.0191952	0.00316737	232063	0.671572	1.72785e-20	1.47768e-19
Tnip3	Het	-0.251011	0.12138	232029	0.671473	1.81628e-20	1.54955e-19
Ell2	Het	0.282801	0.00862856	231915	0.671144	2.14672e-20	1.82557e-19
Med12	Het	-0.0141539	0.0146013	231913	0.671138	2.15301e-20	1.82946e-19
Neurl3	Het	-0.273221	0.147066	231840	0.670927	2.39584e-20	2.0309e-19
Ccar2	Het	-0.0564671	0.0116935	231610	0.670261	3.35211e-20	2.83017e-19
Tecpr1	Het	-0.167714	0.111325	231607	0.670252	3.3668e-20	2.8403e-19
Aebp2	Het	0.235994	0.082841	231599	0.670229	3.40628e-20	2.87132e-19
Rpgrip1	Het	-0.0465186	0.0316261	231586	0.670191	3.47142e-20	2.9239e-19
Kit	Het	-0.125132	0.0308771	231552	0.670093	3.64765e-20	3.06258e-19
Ints3	Het	0.0984548	0.0450998	231534	0.670041	3.7445e-20	3.1414e-19
Sbk1	Het	-0.0281414	0.0572612	231509	0.669969	3.88324e-20	3.25264e-19
Ltbp1	Het	-0.0587029	0.0234686	231435	0.669754	4.32441e-20	3.60788e-19
Jak2	Het	0.0123683	0.012868	231417	0.669702	4.439e-20	3.70057e-19
Pigw	Het	0.100948	0.0485796	114147	0.330332	4.51706e-20	3.75972e-19
Flnb	Het	-0.119839	0.034009	231310	0.669393	5.18484e-20	4.302e-19
Tlk2	Het	0.0458652	0.0698711	231283	0.669315	5.39183e-20	4.46674e-19
Zfp866	Het	-0.042134	0.00982935	231208	0.669098	6.01065e-20	4.97159e-19
Dmtf1	Het	-0.00953829	0.00113691	231174	0.668999	6.31383e-20	5.21014e-19
Tlcd2	Het	0.00811932	0.021376	114436	0.331169	6.86627e-20	5.65278e-19
Cnot11	Het	0.00565884	0.00507475	231114	0.668826	6.88615e-20	5.66474e-19
Apba1	Het	0.0991796	0.0345562	114459	0.331235	7.09834e-20	5.83476e-19
Hnrnpd	Het	0.187086	0.125412	231049	0.668637	7.56411e-20	6.20316e-19
Fzd4	Het	0.253748	0.0391113	114508	0.331377	7.61892e-20	6.23843e-19
Ctla2b	Het	-0.193332	0.0182177	231024	0.668565	7.84208e-20	6.41619e-19
Lpar6	Het	-0.231369	0.0446885	231008	0.668519	8.02526e-20	6.55592e-19
Rab6b	Het	-0.0627277	0.047122	230987	0.668458	8.2721e-20	6.75236e-19
Ero1l	Het	0.151616	0.000729634	230965	0.668394	8.53875e-20	6.96465e-19
Zmynd11	Het	-0.0895239	0.0524239	230889	0.668174	9.52695e-20	7.75274e-19
Gatad1	Het	0.119473	0.0887467	230801	0.66792	1.0813e-19	8.79254e-19
Rps28	Het	-0.115723	0.394503	230590	0.667309	1.46377e-19	1.1857e-18
Ubn1	Het	0.0228058	0.0146649	230576	0.667269	1.49343e-19	1.2088e-18
Cables2	Het	-0.0422832	0.0590668	230539	0.667162	1.57469e-19	1.27165e-18
B3galnt2	Het	0.0225962	0.0534303	230538	0.667159	1.57694e-19	1.2725e-18
Amacr	Het	-0.0300961	0.0287863	115024	0.33287	1.59968e-19	1.28986e-18
Ikzf2	Het	-0.17964	0.0761254	230508	0.667072	1.64612e-19	1.32227e-18
Slc4a8	Het	-0.0385393	0.00156151	115062	0.33298	1.68906e-19	1.35573e-18
Bcl9	Het	-0.0966272	0.00650574	115086	0.33305	1.74804e-19	1.40095e-18
Ulk2	Het	0.276356	0.089452	230372	0.666678	1.99927e-19	1.59746e-18
Gm7160	Het	0.0525074	0.0189774	115198	0.333374	2.0513e-19	1.63779e-18
Rundc1	Het	0.0182293	0.0330903	115211	0.333411	2.08971e-19	1.6672e-18
Phldb1	Het	-0.0112508	0.0565817	115278	0.333605	2.2992e-19	1.83019e-18
Szt2	Het	-0.0284624	0.0479105	115288	0.333634	2.3322e-19	1.85506e-18
Cenpv	Het	0.209157	0.0727326	230206	0.666198	2.53302e-19	2.01328e-18
Zfp747	Het	0.0953577	0.0249349	230166	0.666082	2.68138e-19	2.12801e-18
F5	Het	-0.0388512	0.0212966	230071	0.665807	3.06902e-19	2.43018e-18
Snx20	Het	0.209553	0.191	230024	0.665671	3.28078e-19	2.59592e-18
Ankrd28	Het	-0.0137484	0.0128746	115623	0.334604	3.75385e-19	2.9658e-18
Oas1c	Het	0.0429918	0.126969	229893	0.665292	3.95022e-19	3.11861e-18
Krt10	Het	-0.110423	0.0415975	229823	0.665089	4.36153e-19	3.43053e-18
2900060B14Rik	Het	-0.0676171	0.0531989	229732	0.664826	4.96004e-19	3.89549e-18
Mtl5	Het	0.178032	0.0332243	115866	0.335307	5.29276e-19	4.15064e-18
Nvl	Het	0.00407335	6.97829e-06	229681	0.664679	5.33023e-19	4.17693e-18
Arhgap11a	Het	0.356458	0.00663307	115886	0.335365	5.44421e-19	4.26309e-18
Uba6	Het	0.143892	0.0723394	229608	0.664467	5.90805e-19	4.61264e-18
Lrrc8a	Het	-0.10669	0.0712945	229595	0.66443	6.01725e-19	4.69443e-18
Etv3	Het	-0.168999	0.10244	229584	0.664399	6.1069e-19	4.75386e-18
Lnp	Het	0.012999	0.0302913	229551	0.664302	6.40186e-19	4.9798e-18
Stk11ip	Het	0.0629592	0.0278557	116032	0.335787	6.68732e-19	5.19421e-18
Phtf2	Het	-0.0749898	0.0236664	229479	0.664094	7.08425e-19	5.49042e-18
9130011E15Rik	Het	-0.0175898	0.0202931	229467	0.664059	7.20476e-19	5.57974e-18
Wrap53	Het	-0.0287254	0.0268028	116104	0.335996	7.39973e-19	5.72235e-18
Tfdp2	Het	-0.00189649	0.0676398	229404	0.663877	7.87148e-19	6.08271e-18
Gnb4	Het	-0.100945	0.0188532	229348	0.663715	8.51505e-19	6.55609e-18
Sult1a1	Het	-0.198142	0.0587459	229296	0.663564	9.15905e-19	7.03657e-18
Lrrc1	Het	-0.0872813	0.0318399	229231	0.663376	1.0032e-18	7.69609e-18
Nadk2	Het	0.0125644	0.00782694	229211	0.663318	1.03168e-18	7.9031e-18
Zfp800	Het	-0.00301577	0.0351483	229179	0.663226	1.07892e-18	8.25299e-18
Emsy	Het	0.232675	0.12113	229136	0.663101	1.14577e-18	8.7517e-18
Tubgcp3	Het	0.0564987	0.00117607	229105	0.663012	1.19649e-18	9.1325e-18
Taf5l	Het	-0.0200882	0.0395251	228944	0.662546	1.49775e-18	1.13909e-17
Prkx	Het	0.136501	0.0673352	228924	0.662488	1.54005e-18	1.16874e-17
Zbtb16	Het	-0.163122	0.00177279	228924	0.662488	1.54005e-18	1.16874e-17
Papd7	Het	0.14146	0.014282	228873	0.66234	1.65335e-18	1.25202e-17
Hcst	Het	-0.291703	0.158763	228836	0.662233	1.74065e-18	1.31719e-17
Ripply3	Het	-0.0882217	0.0321683	228737	0.661947	1.99727e-18	1.50599e-17
Chmp6	Het	-0.0375267	0.0137997	116840	0.338126	2.06777e-18	1.55694e-17
Nbeal2	Het	-0.116861	0.04867	228692	0.661816	2.12594e-18	1.59959e-17
Gpt2	Het	0.0427653	0.0756011	116875	0.338227	2.17062e-18	1.63089e-17
Tbc1d31	Het	0.146811	0.0307512	228649	0.661692	2.25652e-18	1.69423e-17
Exo5	Het	0.0352242	0.0337106	116969	0.338499	2.47251e-18	1.85114e-17
Map4	Het	0.24816	0.0125682	228583	0.661501	2.47251e-18	1.85114e-17
Prdm11	Het	-0.063017	0.0315462	228562	0.66144	2.54542e-18	1.90304e-17
Strada	Het	-0.0472453	0.0111468	117078	0.338814	2.87475e-18	2.14169e-17
Ticam1	Het	0.0158819	0.0146772	117131	0.338968	3.09304e-18	2.30269e-17
Zfp958	Het	-0.0568511	0.0440451	117151	0.339026	3.1796e-18	2.3638e-17
Gm10138	Het	0.00246503	0.101177	228356	0.660844	3.38319e-18	2.50987e-17
Arhgap12	Het	0.0553089	0.0528696	228345	0.660812	3.43489e-18	2.54644e-17
Rcc2	Het	-0.00413191	0.0356532	228340	0.660798	3.45864e-18	2.56225e-17
Tmf1	Het	0.102999	0.129713	228280	0.660624	3.75666e-18	2.7772e-17
Naip5	Het	0.576375	0.0960614	228043	0.659938	5.20264e-18	3.80628e-17
Ncoa6	Het	0.252431	0.0852656	227968	0.659721	5.76574e-18	4.2066e-17
Alg10b	Het	0.0144669	0.0329646	117659	0.340496	6.38891e-18	4.65164e-17
Ets1	Het	-0.651664	0.092234	227860	0.659409	6.68374e-18	4.85961e-17
Abhd2	Het	-0.0792882	0.0420105	227859	0.659406	6.69288e-18	4.86291e-17
Klhdc3	Het	0.0955498	0.0760588	227696	0.658934	8.36027e-18	6.04948e-17
Umad1	Het	0.0195533	0.020512	117905	0.341208	8.93732e-18	6.45378e-17
Arl8a	Het	0.482518	0.262218	227613	0.658694	9.36065e-18	6.75487e-17
Slc27a3	Het	-0.0312503	0.0521935	227602	0.658662	9.5018e-18	6.85205e-17
Pabpn1	Het	-0.0305103	0.0676039	227589	0.658624	9.67132e-18	6.96955e-17
Nr4a3	Het	0.256343	0.186135	227579	0.658596	9.80375e-18	7.05537e-17
Cdc42se2	Het	-0.134279	0.0677487	227556	0.658529	1.01152e-17	7.27454e-17
Iba57	Het	0.0839533	0.0225954	118019	0.341538	1.04364e-17	7.50042e-17
Spock2	Het	-0.0409671	0.024009	227493	0.658347	1.10191e-17	7.9031e-17
Cul7	Het	-0.00978502	0.0535721	118143	0.341896	1.23493e-17	8.85117e-17
Tnfaip3	Het	0.0959991	0.275031	227375	0.658005	1.29317e-17	9.26233e-17
Abca9	Het	-0.0776891	0.0377664	227364	0.657973	1.31259e-17	9.39504e-17
Pmm1	Het	-0.0869239	0.0256951	118189	0.34203	1.31437e-17	9.40141e-17
Zfp280b	Het	-0.0201955	0.00150198	118240	0.342177	1.40834e-17	1.006e-16
Gtse1	Het	-0.00951635	0.00582724	118247	0.342197	1.42175e-17	1.0142e-16
Hmha1	Het	-0.443235	0.129227	227259	0.657669	1.51303e-17	1.07787e-16
Ubxn7	Het	0.0314728	0.0213673	227224	0.657568	1.58633e-17	1.12857e-16
Axin2	Het	-0.106459	0.0399226	227197	0.65749	1.64526e-17	1.16971e-16
Plec	Het	0.107101	0.0441422	227149	0.657351	1.75541e-17	1.24718e-16
D3Ertd254e	Het	0.0658095	0.0185623	118412	0.342675	1.77686e-17	1.26157e-16
Phykpl	Het	-0.0839298	0.0414872	227114	0.65725	1.84029e-17	1.30485e-16
Nfkb1	Het	0.0827342	0.171629	227087	0.657172	1.90852e-17	1.35142e-16
Mogs	Het	0.230714	0.00364245	227067	0.657114	1.96066e-17	1.38556e-16
Pcca	Het	-0.0220726	0.0275075	227058	0.657088	1.98458e-17	1.40153e-16
Mib2	Het	0.00213652	0.0369593	227047	0.657056	2.01421e-17	1.4215e-16
Isy1	Het	-0.0881985	0.0651545	227041	0.657039	2.03056e-17	1.43113e-16
Zfp446	Het	0.0302007	0.0207238	118562	0.34311	2.17633e-17	1.53285e-16
Foxo1	Het	-0.179752	0.107521	226858	0.656509	2.59708e-17	1.8195e-16
Zfp472	Het	0.0665238	0.0304154	118779	0.343737	2.91075e-17	2.03521e-16
Rinl	Het	-0.136481	0.0926759	226624	0.655833	3.55088e-17	2.47788e-16
Gm4070	Het	-0.0485305	0.0385724	226570	0.655676	3.8191e-17	2.6598e-16
Helz2	Het	-0.101517	0.00110495	226535	0.655574	4.0018e-17	2.78154e-16
Senp6	Het	-0.0485853	0.0922618	226533	0.655568	4.01249e-17	2.78714e-16
2310035C23Rik	Het	0.0373808	0.0542664	226512	0.655508	4.12652e-17	2.86447e-16
Cstf3	Het	0.00410036	0.082509	226465	0.655372	4.39343e-17	3.04575e-16
Stard8	Het	0.00205781	0.0488023	226448	0.655322	4.49411e-17	3.1135e-16
Crtc1	Het	-0.00222187	0.0147563	119126	0.344741	4.62779e-17	3.19983e-16
St3gal5	Het	-0.178506	0.0536093	226409	0.65521	4.73376e-17	3.27096e-16
Fam175a	Het	-0.0927867	0.024878	226379	0.655123	4.92664e-17	3.3998e-16
Chfr	Het	-0.00217967	0.00439077	226318	0.654946	5.34305e-17	3.67996e-16
Gm10053	Het	0.00532659	0.0545159	226298	0.654888	5.48699e-17	3.77418e-16
Rpl35	Het	-0.287817	0.350146	226291	0.654868	5.53827e-17	3.8045e-16
Mmgt2	Het	-0.0682465	0.00552144	226278	0.654831	5.63476e-17	3.86326e-16
Mlh3	Het	0.0530506	0.0843023	226263	0.654787	5.74815e-17	3.93336e-16
Herc2	Het	0.127096	0.0355507	226254	0.654763	5.8134e-17	3.97287e-16
Wnt11	Het	-0.0492992	0.0442481	226240	0.654721	5.92641e-17	4.04226e-16
Plcxd2	Het	-0.242631	0.0714591	226239	0.654718	5.93428e-17	4.04502e-16
Lsm7	Het	-0.00131726	0.0606742	226218	0.654657	6.10201e-17	4.154e-16
Ptpn18	Het	-0.629761	0.0760445	226196	0.654593	6.28274e-17	4.27428e-16
Sft2d2	Het	0.0509449	0.0300112	226169	0.654515	6.51177e-17	4.42725e-16
Crip1	Het	-0.84228	0.569552	226163	0.654498	6.56378e-17	4.45688e-16
Zadh2	Het	0.0629136	0.0126444	226163	0.654498	6.56378e-17	4.45688e-16
Mtch1	Het	0.140371	0.152443	226131	0.654405	6.84813e-17	4.63805e-16
Dna2	Het	0.352198	0.114303	119456	0.345696	7.17306e-17	4.8488e-16
Dennd5a	Het	0.0994867	0.0235704	226000	0.654026	8.1444e-17	5.49137e-16
Ccr2	Het	-0.480179	0.116145	225978	0.653964	8.37911e-17	5.64243e-16
Cited2	Het	-0.231854	0.0351374	225960	0.65391	8.58641e-17	5.77835e-16
1700019D03Rik	Het	-0.0334059	0.00757031	225937	0.653844	8.85119e-17	5.94896e-16
Emb	Het	-0.454216	0.0362031	225846	0.65358	9.98008e-17	6.69919e-16
Ptpn23	Het	0.0561278	0.111274	119807	0.346712	1.13997e-16	7.62792e-16
Hotairm1	Het	-0.081116	0.0371164	225674	0.653083	1.2515e-16	8.35838e-16
Lin54	Het	-0.0140867	0.0991117	225594	0.652851	1.3901e-16	9.26648e-16
Cd82	Het	-0.377894	0.050423	225450	0.652434	1.67874e-16	1.11835e-15
Nmb	Het	-0.122377	0.0270381	225336	0.652104	1.94848e-16	1.29154e-15
Trappc9	Het	0.0716166	0.0803627	225297	0.651992	2.05023e-16	1.3539e-15
Prickle2	Het	0.324713	0.0608411	120261	0.348026	2.06635e-16	1.36369e-15
Dtl	Het	-0.0627876	0.0181362	120274	0.348063	2.10169e-16	1.38614e-15
Lbh	Het	-0.347959	0.0426991	225254	0.651867	2.1685e-16	1.42843e-15
Gemin5	Het	0.0488854	0.0329315	120304	0.34815	2.18553e-16	1.43875e-15
Ptpn13	Het	-0.0916092	0.024267	225224	0.65178	2.25497e-16	1.48354e-15
Crebzf	Het	-0.00704657	0.00882384	225193	0.651691	2.34789e-16	1.54371e-15
Tmem263	Het	0.0313768	0.108399	225169	0.651621	2.42241e-16	1.59073e-15
Sp4	Het	0.00248177	0.0765125	225099	0.651419	2.65334e-16	1.73806e-15
Zswim6	Het	0.148961	0.0528726	225092	0.651398	2.6776e-16	1.7507e-15
9430020K01Rik	Het	-0.0462864	0.0828628	225049	0.651274	2.83145e-16	1.84787e-15
Ndrg3	Het	-0.0481502	0.0274336	225027	0.65121	2.9135e-16	1.90024e-15
Acpp	Het	-0.0779948	0.0423081	225012	0.651167	2.97079e-16	1.93403e-15
Rad52	Het	-0.050571	0.0291521	224945	0.650973	3.24051e-16	2.10703e-15
Il7r	Het	-0.675915	0.0967037	224851	0.650701	3.66002e-16	2.37834e-15
Nup155	Het	0.115024	0.0891527	120715	0.34934	3.72692e-16	2.42033e-15
Foxm1	Het	-0.0271393	0.011779	120795	0.349571	4.13297e-16	2.68073e-15
Ppfia1	Het	0.0788004	0.0463755	224622	0.650038	4.91926e-16	3.18682e-15
Rapgef6	Het	-0.2819	0.0697603	224494	0.649668	5.80013e-16	3.74601e-15
Col1a1	Het	-0.104347	0.029311	224450	0.64954	6.13747e-16	3.95663e-15
Phf2	Het	0.114081	0.0083214	224408	0.649419	6.47748e-16	4.16821e-15
Sac3d1	Het	-0.00852445	0.0250887	121353	0.351186	8.46559e-16	5.4146e-15
Sox4	Het	-0.177918	0.0842398	224198	0.648811	8.47642e-16	5.41825e-15
Abcc1	Het	0.105736	0.0756293	224183	0.648768	8.64048e-16	5.51646e-15
Arhgap23	Het	0.119726	0.0375825	121448	0.351461	9.55757e-16	6.08727e-15
Eif2ak3	Het	0.0805086	0.0229841	224103	0.648536	9.56977e-16	6.08771e-15
Il34	Het	-0.0361588	0.00335047	121468	0.351519	9.80456e-16	6.22957e-15
D17H6S53E	Het	0.0639533	0.0404599	224036	0.648342	1.04233e-15	6.61078e-15
Ralgapa1	Het	0.0511157	0.0490836	224022	0.648302	1.06109e-15	6.72573e-15
Tapt1	Het	0.13108	0.0210368	224010	0.648267	1.07743e-15	6.82524e-15
Adam33	Het	0.0537411	0.0339574	121561	0.351788	1.10382e-15	6.98821e-15
Epc1	Het	-0.0299115	0.02192	223845	0.64779	1.32897e-15	8.37855e-15
Dnajc25	Het	0.0848815	0.0297654	223844	0.647787	1.33066e-15	8.3842e-15
Gdpgp1	Het	0.0313244	0.0411224	121730	0.352277	1.36835e-15	8.60627e-15
Mag	Het	0.340484	0.0802636	121734	0.352289	1.37531e-15	8.64493e-15
Mynn	Het	-0.103047	0.0200409	223806	0.647677	1.39641e-15	8.77235e-15
Micall1	Het	0.0520307	0.0519046	223770	0.647573	1.46165e-15	9.155e-15
Nup37	Het	-0.0502279	0.00780403	121800	0.35248	1.49538e-15	9.36075e-15
Slc4a4	Het	-0.031327	0.0105984	121822	0.352543	1.53766e-15	9.614e-15
Dusp10	Het	-0.389195	0.0687017	223705	0.647384	1.58713e-15	9.91744e-15
Rhoj	Het	-0.15808	0.0316727	223630	0.647167	1.74513e-15	1.08791e-14
S100a4	Het	-0.535816	0.177824	223558	0.646959	1.91136e-15	1.18943e-14
Dapp1	Het	0.0329674	0.0887585	223553	0.646945	1.92346e-15	1.19555e-14
Dvl3	Het	-0.0169997	0.0171084	223550	0.646936	1.93076e-15	1.19868e-14
Aim1	Het	0.301049	0.0693896	223542	0.646913	1.95036e-15	1.21014e-14
Rnf19a	Het	-0.00994306	0.0626208	223445	0.646632	2.20417e-15	1.36362e-14
Ankrd24	Het	0.0814683	0.0843936	122125	0.35342	2.25472e-15	1.39164e-14
Ercc4	Het	0.0357348	0.055102	122196	0.353626	2.46551e-15	1.51643e-14
Ptov1	Het	0.0397242	0.170133	223290	0.646183	2.67879e-15	1.6457e-14
Ap4e1	Het	0.0364657	0.0598337	122299	0.353924	2.8062e-15	1.71898e-14
Cog6	Het	0.0550918	0.0119644	223226	0.645998	2.90293e-15	1.7772e-14
Pi4k2a	Het	0.253855	0.0770368	223157	0.645799	3.16527e-15	1.93446e-14
Tbc1d7	Het	0.0396783	0.0362557	122564	0.35469	3.9105e-15	2.37754e-14
Extl3	Het	0.00538991	0.0694072	222973	0.645266	3.98445e-15	2.42111e-14
Mios	Het	0.0125081	0.0761873	122584	0.354748	4.0094e-15	2.43487e-14
Gpx3	Het	-0.190715	0.0683976	222886	0.645014	4.44126e-15	2.68788e-14
Arglu1	Het	0.040863	0.0680619	222871	0.644971	4.52508e-15	2.73704e-14
Csgalnact2	Het	0.00300319	0.0157221	222868	0.644962	4.54202e-15	2.74572e-14
Ccl17	Het	-0.260711	0.154325	222819	0.64482	4.82786e-15	2.91518e-14
Zfp931	Het	0.0636116	0.0361947	222756	0.644638	5.2215e-15	3.14569e-14
Spry4	Het	-0.0195046	0.00649372	122823	0.35544	5.39973e-15	3.24936e-14
Zfp954	Het	0.0166595	0.00371147	122834	0.355472	5.47404e-15	3.29221e-14
Tmx4	Het	0.00716042	0.0080742	222714	0.644517	5.50132e-15	3.30485e-14
Rtn4rl1	Het	-0.0895462	0.0025778	122860	0.355547	5.65372e-15	3.39063e-14
Stip1	Het	-0.0958532	0.147201	222687	0.644438	5.68894e-15	3.40982e-14
Upp2	Het	0.176715	0.070412	122873	0.355585	5.74573e-15	3.44191e-14
Icos	Het	-0.569585	0.0981811	222670	0.644388	5.81389e-15	3.48077e-14
Dcp1a	Het	0.0853057	0.0700664	222649	0.644328	5.96371e-15	3.56844e-14
Sirt6	Het	-0.0617658	0.00165714	222627	0.644265	6.12871e-15	3.6651e-14
Phf3	Het	0.1056	0.0118484	222592	0.644164	6.40053e-15	3.82117e-14
H2-Q4	Het	-0.361056	0.066152	222566	0.644088	6.61009e-15	3.94406e-14
Tbc1d16	Het	-0.0432636	0.0027294	123009	0.355978	6.8011e-15	4.05346e-14
6720427I07Rik	Het	0.00099605	0.0388304	222532	0.64399	6.89436e-15	4.10673e-14
Desi1	Het	-0.0445629	0.00748132	222408	0.643631	8.0368e-15	4.7738e-14
Fam53a	Het	-0.0731978	0.0826491	222344	0.643446	8.69738e-15	5.16038e-14
Axin1	Het	0.0448923	0.0553347	222284	0.643272	9.36507e-15	5.541e-14
C2cd3	Het	0.100555	0.0561814	222280	0.643261	9.41134e-15	5.56526e-14
Zfp512b	Het	0.0118105	0.05648	123333	0.356916	1.01454e-14	5.98928e-14
Comtd1	Het	0.427143	0.205948	123344	0.356948	1.02836e-14	6.06412e-14
1810024B03Rik	Het	0.0520024	0.0769945	222163	0.642922	1.08687e-14	6.40556e-14
Sdc4	Het	-0.50914	0.0790809	222054	0.642607	1.2425e-14	7.30248e-14
Mbd2	Het	0.107772	0.0459512	222046	0.642583	1.25475e-14	7.36629e-14
Hps6	Het	-0.0165593	0.0746206	221951	0.642309	1.40963e-14	8.2344e-14
Tnfsf8	Het	-0.154123	0.0258382	221939	0.642274	1.43049e-14	8.35161e-14
Rab26os	Het	-0.114275	0.00982181	221889	0.642129	1.5207e-14	8.8685e-14
Cdkn1b	Het	0.00204893	0.0442202	221860	0.642045	1.57556e-14	9.17834e-14
Rasal3	Het	-0.256466	0.0307846	221791	0.641846	1.71405e-14	9.97411e-14
Gm4944	Het	0.0858262	0.0964592	123817	0.358317	1.83519e-14	1.06556e-13
Miip	Het	-0.092793	0.0125976	123820	0.358325	1.84191e-14	1.06887e-13
Gm5914	Het	-0.0784562	0.012276	221729	0.641666	1.84866e-14	1.0722e-13
Marco	Het	2.18438	0.520907	123879	0.358496	1.97915e-14	1.14663e-13
St6galnac2	Het	-0.115312	0.0170226	123899	0.358554	2.02791e-14	1.17424e-13
Nr4a2	Het	-0.0897596	0.133649	221542	0.641125	2.32083e-14	1.34018e-13
Bcl9l	Het	-0.0251642	0.00311596	124036	0.35895	2.39524e-14	1.38164e-13
Tomm40	Het	-0.0477466	0.0192205	124077	0.359069	2.51738e-14	1.45051e-13
Cpt2	Het	0.286876	0.0773233	124103	0.359144	2.59798e-14	1.49451e-13
Gm5617	Het	0.224996	0.0937509	124128	0.359217	2.67788e-14	1.53963e-13
Tcf7	Het	-0.416627	0.0488351	221334	0.640523	2.98602e-14	1.71215e-13
Tnfsf9	Het	-0.260614	0.0942569	221322	0.640488	3.02966e-14	1.73623e-13
Kdm4a	Het	0.143014	0.0297204	221307	0.640445	3.08509e-14	1.76608e-13
Txndc16	Het	-0.0323362	0.0889561	221267	0.640329	3.23782e-14	1.85151e-13
Brd7	Het	-0.00270433	0.0185992	221253	0.640289	3.29301e-14	1.88002e-13
Maz	Het	-0.00870263	0.035039	221246	0.640268	3.32095e-14	1.89495e-13
Trmt6	Het	0.104952	0.0606555	124313	0.359752	3.34913e-14	1.90897e-13
Ncapd3	Het	-0.0276828	0.0694255	221203	0.640144	3.49778e-14	1.99155e-13
Ogt	Het	-0.276798	0.0751549	221193	0.640115	3.54022e-14	2.01463e-13
Cmtm4	Het	0.0103266	0.0192015	221186	0.640096	3.56807e-14	2.02939e-13
Ttll12	Het	0.0533548	0.0417624	221113	0.639883	3.89841e-14	2.21133e-13
Ace	Het	-0.155652	0.0283989	221088	0.639811	4.01748e-14	2.27643e-13
Rpl41	Het	0.393506	0.359844	221063	0.639739	4.14013e-14	2.34342e-13
Vps37c	Het	0.00300897	0.0148046	221048	0.639695	4.21548e-14	2.38352e-13
Itga4	Het	-0.162566	0.0337557	221013	0.639594	4.39658e-14	2.48458e-13
Clec9a	Het	-0.0372346	0.0205434	220928	0.639348	4.86885e-14	2.74707e-13
Lactb2	Het	-0.0289376	0.00545394	220896	0.639255	5.05928e-14	2.85299e-13
Stk24	Het	-0.0579563	0.13261	220895	0.639253	5.06534e-14	2.85489e-13
Ppcdc	Het	-0.0211305	0.0144791	220884	0.639221	5.13256e-14	2.88969e-13
Cdk8	Het	0.12309	0.0944082	220852	0.639128	5.33312e-14	2.99623e-13
Chd2	Het	-0.210133	0.011463	220834	0.639076	5.4493e-14	3.05826e-13
Sertad2	Het	0.0251942	0.0513267	220828	0.639059	5.48858e-14	3.07867e-13
Pfas	Het	0.00564314	0.0883362	220820	0.639036	5.54138e-14	3.10499e-13
Capn7	Het	0.151339	0.0174464	220813	0.639015	5.588e-14	3.12946e-13
Hdac9	Het	0.0273897	0.0129517	124740	0.360988	5.59469e-14	3.13154e-13
Dpp4	Het	-0.214071	0.062388	220753	0.638842	6.00367e-14	3.35514e-13
Nexn	Het	-0.0661727	0.0192969	220749	0.63883	6.03244e-14	3.36944e-13
Zc3h12d	Het	-0.1018	0.03369	220740	0.638804	6.09766e-14	3.40407e-13
Fam65b	Het	-0.329178	0.058717	220729	0.638772	6.17832e-14	3.44546e-13
Tnfsfm13	Het	0.175967	0.054185	124865	0.361349	6.49606e-14	3.61694e-13
Slc25a16	Het	0.0972508	0.16371	124866	0.361352	6.50382e-14	3.61935e-13
Ltbp4	Het	-0.15462	0.0107292	124892	0.361428	6.70875e-14	3.73143e-13
Atmin	Het	0.0144998	0.10394	220618	0.638451	7.05327e-14	3.91688e-13
Gpbp1l1	Het	0.122471	0.0586399	220617	0.638448	7.06169e-14	3.91949e-13
Pik3ap1	Het	0.18255	0.0062803	124951	0.361598	7.19762e-14	3.99285e-13
Fam189b	Het	-0.35267	0.0109336	220578	0.638335	7.39754e-14	4.09516e-13
H2-Q6	Het	-0.288583	0.13297	220565	0.638298	7.51294e-14	4.1547e-13
Klrb1b	Het	-0.114918	0.05038	220559	0.63828	7.5668e-14	4.1823e-13
Flt3l	Het	-0.182001	0.051547	220491	0.638083	8.20435e-14	4.53231e-13
Ctnnal1	Het	-0.0431101	0.00498324	125110	0.362058	8.6962e-14	4.80152e-13
Gm15800	Het	0.00713643	0.0369615	220418	0.637872	8.94757e-14	4.93773e-13
Gpkow	Het	0.0402058	0.0550054	220413	0.637858	9.00083e-14	4.96454e-13
Homez	Het	0.0366391	0.0624529	125173	0.362241	9.37136e-14	5.16621e-13
Bbs9	Het	-0.0888432	0.0299466	220377	0.637754	9.39362e-14	5.17579e-13
Sesn1	Het	-0.25215	0.0163672	220357	0.637696	9.61906e-14	5.29725e-13
Ptprg	Het	-0.0969345	0.00582651	220353	0.637684	9.66479e-14	5.31966e-13
B930036N10Rik	Het	-0.0598148	0.031306	220349	0.637672	9.71072e-14	5.34216e-13
Il18rap	Het	-0.148653	0.0194357	220331	0.63762	9.92011e-14	5.45451e-13
Gm29994	Het	0.146664	0.00435836	125265	0.362507	1.04508e-13	5.72548e-13
Mfap4	Het	-0.105288	0.00535271	125271	0.362524	1.05253e-13	5.76331e-13
Rbm33	Het	0.0459085	0.0770465	220259	0.637412	1.08029e-13	5.90616e-13
BC094916	Het	-0.146896	0.0366168	220251	0.637389	1.09057e-13	5.95925e-13
S1pr1	Het	-0.442177	0.0915806	220239	0.637354	1.10616e-13	6.0382e-13
Hdac5	Het	-0.0384077	0.022537	220229	0.637325	1.11932e-13	6.10688e-13
Syt11	Het	-0.0715039	0.0945174	220219	0.637296	1.13263e-13	6.17633e-13
Cdyl	Het	0.218038	0.0262107	220211	0.637273	1.14339e-13	6.2286e-13
Psd	Het	-0.00874251	0.00709702	125350	0.362753	1.15562e-13	6.29197e-13
Abcb8	Het	-0.0658202	0.0424079	125376	0.362828	1.19167e-13	6.48492e-13
Rtn2	Het	-0.0325554	0.00684914	125387	0.36286	1.20725e-13	6.5596e-13
Itga7	Het	-0.0392599	0.0050213	125395	0.362883	1.21871e-13	6.61846e-13
Cdan1	Het	-0.0156405	0.0568057	125400	0.362898	1.22593e-13	6.65082e-13
Msantd4	Het	0.077751	0.0594791	125401	0.362901	1.22738e-13	6.65526e-13
Klhl5	Het	0.174411	0.0879625	220102	0.636958	1.30044e-13	7.04059e-13
Cldn34c1	Het	0.106232	0.123384	125460	0.363071	1.31586e-13	7.11683e-13
Fbxo11	Het	-0.00564898	0.105291	220048	0.636801	1.38591e-13	7.48036e-13
Cdk17	Het	0.0203273	0.0301409	219932	0.636466	1.5886e-13	8.55694e-13
Snrnp35	Het	-0.0316549	0.0680828	219909	0.636399	1.63212e-13	8.78242e-13
Arrdc3	Het	0.0525496	0.123004	219839	0.636197	1.77191e-13	9.50559e-13
Coasy	Het	0.0453771	0.00646584	125749	0.363908	1.84831e-13	9.91044e-13
Fam117b	Het	0.166568	0.0582698	219801	0.636087	1.85265e-13	9.92867e-13
Pold3	Het	0.0798436	0.0820978	219768	0.635991	1.92569e-13	1.03149e-12
Zfp386	Het	-0.0994341	0.0134282	219756	0.635956	1.95295e-13	1.04556e-12
Angpt1	Het	-0.043333	0.0108276	219741	0.635913	1.98755e-13	1.06355e-12
Bcl2	Het	-0.652307	0.0497125	219701	0.635797	2.0828e-13	1.11283e-12
Upf2	Het	-0.00302355	0.0829655	219691	0.635768	2.10731e-13	1.12535e-12
Spty2d1	Het	0.0934356	0.0413737	219673	0.635716	2.15213e-13	1.14813e-12
Mettl20	Het	-0.128495	0.0110405	125884	0.364298	2.16475e-13	1.15428e-12
Gm11808	Het	-0.425242	0.167275	219666	0.635696	2.16982e-13	1.1564e-12
Areg	Het	0.267835	0.349064	219637	0.635612	2.24461e-13	1.19505e-12
Itgb5	Het	0.388767	0.106277	219636	0.635609	2.24723e-13	1.19585e-12
Btbd1	Het	0.130963	0.0595677	219626	0.63558	2.27364e-13	1.20929e-12
Sirt4	Het	-0.0188913	0.0733243	126065	0.364822	2.67379e-13	1.41572e-12
Mbd1	Het	-0.0573601	0.0254398	219475	0.635143	2.71141e-13	1.43492e-12
Entpd5	Het	-0.0382099	0.0620867	219471	0.635132	2.72407e-13	1.44018e-12
Nt5dc2	Het	-0.0807387	0.0301244	219463	0.635108	2.74956e-13	1.4522e-12
Zfp748	Het	-0.015698	0.0266634	126132	0.365016	2.89062e-13	1.52442e-12
Zfp275	Het	-0.0206147	0.0331115	126133	0.365019	2.89398e-13	1.52543e-12
Slc20a1	Het	-0.000776827	0.0446237	219393	0.634906	2.9828e-13	1.57069e-12
Arsa	Het	0.196848	0.067772	126178	0.365151	3.05117e-13	1.60589e-12
Rbsn	Het	0.0633522	0.00575301	126213	0.36525	3.17592e-13	1.66822e-12
Tmem8	Het	-0.0374511	0.02476	219279	0.634576	3.4049e-13	1.78673e-12
Avl9	Het	-0.161967	0.0749163	219277	0.63457	3.41281e-13	1.78999e-12
Mgea5	Het	0.091676	0.0115258	219268	0.634544	3.44861e-13	1.80787e-12
Rps14	Het	-0.582134	0.270872	219263	0.63453	3.46865e-13	1.81748e-12
Mpp6	Het	0.126651	0.0449207	219231	0.634437	3.5997e-13	1.88427e-12
Akap5	Het	0.391335	0.113447	126332	0.365595	3.64586e-13	1.90749e-12
Smc5	Het	0.0478756	0.0169318	219215	0.634391	3.66703e-13	1.91762e-12
Nab1	Het	0.131245	0.12033	219159	0.634229	3.91258e-13	2.04098e-12
Zfp644	Het	-0.0935424	0.0314995	219145	0.634188	3.97644e-13	2.07328e-12
2610037D02Rik	Het	-0.0311826	0.0846268	219125	0.63413	4.06946e-13	2.12073e-12
Psd4	Het	0.0702175	0.0696653	219098	0.634052	4.19843e-13	2.18579e-12
Hist1h1c	Het	0.173039	0.151828	219097	0.634049	4.20329e-13	2.18724e-12
Mbd5	Het	0.0519407	0.00954308	219020	0.633826	4.59399e-13	2.38468e-12
Scaf4	Het	0.23184	0.00853944	219013	0.633806	4.63123e-13	2.40283e-12
Odc1	Het	-0.0579891	0.0996037	219002	0.633774	4.69034e-13	2.42874e-12
Abcb9	Het	-0.158324	0.0167187	218972	0.633688	4.85536e-13	2.51296e-12
Cox15	Het	0.0760754	0.0364606	218969	0.633679	4.87217e-13	2.52042e-12
Fam120b	Het	0.0621501	0.00922863	126586	0.36633	4.88904e-13	2.52792e-12
Nsun6	Het	-0.0184389	0.0953257	218961	0.633656	4.91728e-13	2.54128e-12
Scyl3	Het	0.0630825	0.153578	218954	0.633635	4.95709e-13	2.5606e-12
Zfp672	Het	0.0967031	0.0349916	218921	0.63354	5.14906e-13	2.65847e-12
Fmo2	Het	-0.140551	0.00283206	218900	0.633479	5.27501e-13	2.72084e-12
Rbpj	Het	-0.0677635	0.0342809	218878	0.633416	5.4102e-13	2.78513e-12
Tmsb4x	Het	1.71568	0.68607	218870	0.633392	5.4602e-13	2.8095e-12
E4f1	Het	-0.109675	0.0299565	218828	0.633271	5.73022e-13	2.94558e-12
Fbxo7	Het	-0.036463	0.0117052	218768	0.633097	6.13884e-13	3.14798e-12
Smad7	Het	-0.281742	0.033282	218732	0.632993	6.3976e-13	3.27591e-12
Pqlc2	Het	0.0301184	0.0475477	218717	0.63295	6.50856e-13	3.3295e-12
Casp4	Het	-0.0268956	0.0592368	218648	0.63275	7.04375e-13	3.59459e-12
Cmah	Het	-0.225767	0.00912673	218639	0.632724	7.11666e-13	3.62655e-12
Abhd6	Het	-0.107391	0.0554828	218632	0.632702	7.17799e-13	3.65604e-12
Zbed4	Het	0.092248	0.0067855	126930	0.367325	7.25642e-13	3.69421e-12
Susd6	Het	0.221751	0.0280919	218607	0.632631	7.38198e-13	3.75632e-12
Mid2	Het	-0.0289537	0.0301204	126962	0.367419	7.53115e-13	3.83039e-12
Sirpb1a	Het	-0.00199181	0.0297823	218587	0.632573	7.5527e-13	3.8395e-12
Stau2	Het	0.103107	0.0526175	126969	0.367438	7.58731e-13	3.85339e-12
Zmym2	Het	0.136008	0.0726413	218580	0.632553	7.61337e-13	3.86477e-12
Snrnp48	Het	-0.092625	0.00309816	218548	0.632461	7.89684e-13	4.00291e-12
Ssx2ip	Het	-0.0674096	0.0154029	218537	0.632429	7.99665e-13	4.04962e-12
Nod2	Het	0.0261849	0.0835731	127016	0.367574	8.00579e-13	4.05231e-12
Cep250	Het	0.121012	0.016229	218524	0.632391	8.11622e-13	4.10428e-12
Kdm6b	Het	-0.158036	0.124098	218524	0.632391	8.11622e-13	4.10428e-12
Rnf169	Het	0.244832	0.159736	218504	0.632335	8.29885e-13	4.19263e-12
Gatm	Het	-0.124298	0.0439447	218501	0.632325	8.33206e-13	4.20739e-12
Cnrip1	Het	-0.127196	0.0320796	218489	0.63229	8.4469e-13	4.26132e-12
Uap1l1	Het	0.316218	0.00139648	127085	0.367774	8.66149e-13	4.36333e-12
Igfbp3	Het	-0.039566	0.0285989	218421	0.632093	9.12762e-13	4.59159e-12
Cd226	Het	-0.168788	0.0137639	218367	0.631937	9.70629e-13	4.8711e-12
Pyhin1	Het	-0.334819	0.0309274	218346	0.631876	9.94092e-13	4.98649e-12
Ehd3	Het	-0.171188	0.0289462	218344	0.63187	9.96356e-13	4.99547e-12
Lyrm9	Het	0.025782	0.0812439	127212	0.368141	1.0009e-12	5.01587e-12
Galnt7	Het	0.320232	0.109365	218327	0.631821	1.0158e-12	5.08814e-12
Cdh11	Het	-0.0342114	0.00455477	127255	0.368266	1.05103e-12	5.2596e-12
Smim4	Het	-0.054239	0.0216318	218221	0.631514	1.14572e-12	5.71455e-12
Tnk2	Het	-0.134194	0.0212331	218215	0.631497	1.15354e-12	5.75085e-12
C1qc	Het	-0.496878	0.0919977	218162	0.631343	1.22496e-12	6.09253e-12
Ypel2	Het	0.0565356	0.0258246	218157	0.631329	1.23191e-12	6.12425e-12
Adap2	Het	0.0714388	0.0740267	218133	0.63126	1.26585e-12	6.28706e-12
Kdm6a	Het	0.179537	0.141761	218120	0.631223	1.28389e-12	6.37365e-12
Wdr45	Het	-0.112949	0.0118504	127433	0.368781	1.28607e-12	6.38148e-12
Nfatc2	Het	-0.15228	0.0168308	218081	0.631109	1.34256e-12	6.65866e-12
Rassf8	Het	0.0221357	0.0656743	127511	0.369007	1.40465e-12	6.96336e-12
Ptpra	Het	-0.000753627	0.0325614	217963	0.630768	1.53394e-12	7.56884e-12
Rcn1	Het	-0.165878	0.0344392	217953	0.630739	1.55134e-12	7.64756e-12
Rhbdd2	Het	0.0498442	0.0604101	217905	0.6306	1.63759e-12	8.06143e-12
Zfp212	Het	-0.0812895	0.0069825	217889	0.630553	1.66737e-12	8.20421e-12
B4galt1	Het	0.48312	0.129293	217851	0.630443	1.74024e-12	8.54688e-12
Plcb2	Het	0.32235	0.025985	217847	0.630432	1.74809e-12	8.58145e-12
Abcd1	Het	0.106002	0.0472861	217845	0.630426	1.75203e-12	8.58883e-12
Il2	Het	-0.0624766	0.100339	217845	0.630426	1.75203e-12	8.58883e-12
Lrch3	Het	0.00733086	0.0241566	217839	0.630409	1.76389e-12	8.63899e-12
Mlxip	Het	0.0874679	0.10193	217803	0.630305	1.83677e-12	8.98758e-12
Zap70	Het	-0.308985	0.0240413	217782	0.630244	1.88063e-12	9.19371e-12
Kazald1	Het	1.20092	0.0302867	127797	0.369834	1.93854e-12	9.46806e-12
Rep15	Het	0.0440428	0.0299647	127801	0.369846	1.94727e-12	9.50629e-12
Atp1a2	Het	-0.0594929	0.000789982	127861	0.37002	2.08289e-12	1.0145e-11
Rab43	Het	-0.0122722	0.0486765	217621	0.629778	2.25285e-12	1.09576e-11
Ubr7	Het	0.0352579	0.029707	217570	0.62963	2.38517e-12	1.15693e-11
Elf1	Het	-0.18781	0.0616835	217546	0.629561	2.45004e-12	1.18677e-11
Rcsd1	Het	-0.40491	0.0388177	217441	0.629257	2.75483e-12	1.33014e-11
Sos2	Het	0.128148	0.0320084	217368	0.629046	2.98833e-12	1.44025e-11
Cox6b2	Het	0.914744	0.251407	128243	0.371125	3.19114e-12	1.5352e-11
Dnaaf5	Het	-0.00296548	0.0206856	128266	0.371192	3.2738e-12	1.57425e-11
Fam46c	Het	-0.191531	0.0423866	217282	0.628797	3.28839e-12	1.58055e-11
Fam193a	Het	0.0263901	0.0147098	217272	0.628768	3.32514e-12	1.59749e-11
Mycl	Het	-0.0581501	0.0143212	217252	0.62871	3.39986e-12	1.63264e-11
Ugcg	Het	0.241878	0.0279729	217242	0.628681	3.43784e-12	1.64863e-11
Lppos	Het	-0.040465	0.00468835	128310	0.371319	3.43784e-12	1.64863e-11
Abcc4	Het	0.0474867	0.0206351	128316	0.371336	3.46082e-12	1.6589e-11
Cerk	Het	0.0788118	0.00979768	217224	0.628629	3.50724e-12	1.67887e-11
Tex30	Het	-0.191271	0.0590053	217215	0.628603	3.54246e-12	1.69496e-11
Sbf1	Het	0.0696641	0.10713	217199	0.628557	3.60592e-12	1.72455e-11
Fancg	Het	0.0938602	0.000255553	128387	0.371542	3.7445e-12	1.78759e-11
Pmp22	Het	-0.275657	0.00987134	217163	0.628452	3.75281e-12	1.79075e-11
Trim37	Het	0.0157171	0.0037968	217117	0.628319	3.94907e-12	1.88271e-11
Prrc2c	Het	-0.110752	0.0262863	217096	0.628259	4.04198e-12	1.9244e-11
Lclat1	Het	0.0248644	0.0350376	128486	0.371828	4.17844e-12	1.98668e-11
Hist3h2a	Het	-0.0912766	0.00951292	217008	0.628004	4.45518e-12	2.11541e-11
Ccdc64	Het	-0.0475503	0.015698	217001	0.627984	4.48977e-12	2.12992e-11
Pitpnm1	Het	0.18263	0.00383392	216992	0.627958	4.53463e-12	2.15024e-11
Rrp36	Het	0.00561414	0.0460332	216968	0.627888	4.65642e-12	2.207e-11
Hk2	Het	0.322824	0.0100036	216943	0.627816	4.7867e-12	2.26773e-11
Ppm1k	Het	-0.0606184	0.0116869	216927	0.627769	4.87194e-12	2.30708e-11
Zgpat	Het	-0.0154388	0.0757914	216916	0.627738	4.93141e-12	2.3342e-11
Ar	Het	-0.112313	0.0252854	216911	0.627723	4.95867e-12	2.34501e-11
Lonp1	Het	0.0319203	0.00739624	216882	0.627639	5.11975e-12	2.41902e-11
Rdh5	Het	0.0145153	0.0242604	216880	0.627633	5.13104e-12	2.42327e-11
Ahdc1	Het	0.0728381	0.0776527	216845	0.627532	5.33272e-12	2.51515e-11
Fgl2	Het	-0.340718	0.0561662	216802	0.627408	5.59115e-12	2.63586e-11
1700096K18Rik	Het	-0.0470244	0.033318	128763	0.37263	5.67167e-12	2.67144e-11
Tmem132a	Het	-0.00245819	0.0142658	128764	0.372633	5.67791e-12	2.67319e-11
Zfp329	Het	-0.0257467	0.00700478	216777	0.627335	5.747e-12	2.70331e-11
Cnbp	Het	-0.420653	0.064133	216582	0.626771	7.11789e-12	3.33334e-11
Slc25a13	Het	0.100536	0.019057	128975	0.373243	7.15696e-12	3.35015e-11
Qtrtd1	Het	0.0738443	0.00759645	128982	0.373264	7.212e-12	3.37443e-11
Prkrir	Het	0.0118325	0.0318849	216563	0.626716	7.26746e-12	3.39587e-11
Pfkm	Het	-0.0508316	0.00245948	128994	0.373298	7.30733e-12	3.40998e-11
Supt6	Het	0.103333	0.019106	216496	0.626522	7.81989e-12	3.64595e-11
Mafg	Het	0.228356	0.0171847	216473	0.626456	8.01886e-12	3.73707e-11
Gpt	Het	-0.0836612	0.0196346	129081	0.37355	8.03639e-12	3.74359e-11
Cpsf4	Het	-0.000215828	0.11563	216467	0.626438	8.07157e-12	3.75833e-11
Usp16	Het	0.179866	0.0914329	216433	0.62634	8.37677e-12	3.897e-11
Gucy1a3	Het	-0.0515341	0.0129512	129140	0.373721	8.57089e-12	3.98206e-11
1110012L19Rik	Het	0.00968947	0.00471764	216373	0.626166	8.94316e-12	4.14955e-11
Nptxr	Het	0.0693544	0.0015465	129202	0.3739	9.17009e-12	4.24739e-11
Tmem64	Het	0.109958	0.00713014	216337	0.626062	9.30083e-12	4.30418e-11
Haus2	Het	0.0507107	0.00031395	129270	0.374097	9.87449e-12	4.56366e-11
BC037034	Het	-0.0200431	0.00878347	216266	0.625857	1.00478e-11	4.6397e-11
Accs	Het	0.00197848	0.0257905	216261	0.625842	1.01026e-11	4.66092e-11
Ncor1	Het	-0.139963	0.0721578	216244	0.625793	1.02909e-11	4.74577e-11
Srgap2	Het	0.132083	0.0864223	216234	0.625764	1.04034e-11	4.79552e-11
Rab11fip2	Het	-0.0333968	0.0588831	216173	0.625587	1.11157e-11	5.11717e-11
Cxcr6	Het	-0.652689	0.0488221	216171	0.625582	1.11398e-11	5.12605e-11
Utp20	Het	0.107395	0.0798751	216163	0.625559	1.12369e-11	5.16848e-11
Fbxo45	Het	0.127265	0.0289516	129396	0.374462	1.13225e-11	5.20335e-11
Scml4	Het	-0.122486	0.0241785	216152	0.625527	1.13718e-11	5.2237e-11
Exoc6b	Het	0.0104808	0.0596835	216114	0.625417	1.18499e-11	5.43864e-11
Pja1	Het	-0.183514	0.0189949	216070	0.625289	1.24283e-11	5.69419e-11
Smim8	Het	0.0182458	0.00803615	129632	0.375145	1.46153e-11	6.67598e-11
Src	Het	-0.0403374	0.0527322	215906	0.624815	1.48377e-11	6.77464e-11
Tpcn1	Het	-0.143355	0.0773782	215896	0.624786	1.49986e-11	6.83924e-11
Wdr53	Het	-0.0130111	0.0177143	129675	0.375269	1.5309e-11	6.97476e-11
Faap20	Het	-0.104776	0.00971791	129699	0.375339	1.57101e-11	7.1544e-11
Gm9008	Het	-0.0212748	0.00565596	129706	0.375359	1.5829e-11	7.19925e-11
Gnl2	Het	-0.109077	0.0293687	215815	0.624551	1.63662e-11	7.43721e-11
Stx2	Het	0.00742477	0.0429453	215797	0.624499	1.66863e-11	7.57616e-11
1810011O10Rik	Het	0.1389	0.0992987	215778	0.624444	1.70309e-11	7.72265e-11
Hdac7	Het	-0.158064	0.0806866	215743	0.624343	1.76839e-11	8.01189e-11
Cldn12	Het	-0.0323781	0.0140959	129832	0.375723	1.81263e-11	8.20881e-11
Gpr171	Het	-0.38266	0.0598725	215718	0.624271	1.81652e-11	8.22294e-11
Zkscan17	Het	0.0538006	0.0959389	215700	0.624219	1.85198e-11	8.37983e-11
Orc5	Het	0.051599	0.0176156	129920	0.375978	1.99212e-11	8.99089e-11
Sult2b1	Het	0.0272428	0.0630796	129976	0.37614	2.11529e-11	9.52645e-11
Akap17b	Het	-0.0254989	0.0284878	215569	0.62384	2.1312e-11	9.58994e-11
Acad12	Het	0.041754	0.0857597	130005	0.376224	2.18197e-11	9.81422e-11
Rpap1	Het	0.0217023	0.0277101	215542	0.623761	2.19367e-11	9.85848e-11
Spn	Het	-0.175484	0.0183622	215537	0.623747	2.20544e-11	9.90714e-11
Psmg2	Het	-0.0143862	0.00115616	215448	0.623489	2.42548e-11	1.08725e-10
Inpp4a	Het	-0.0291609	0.0119505	215440	0.623466	2.44628e-11	1.09611e-10
AI987944	Het	0.0420563	0.0114943	215425	0.623423	2.48575e-11	1.11286e-10
Bmpr2	Het	0.303417	0.0366739	215416	0.623397	2.50974e-11	1.12312e-10
Pmf1	Het	-0.07743	0.0378473	130193	0.376768	2.66697e-11	1.19247e-10
Amfr	Het	0.124817	0.0103859	215336	0.623165	2.73311e-11	1.22153e-10
Nt5e	Het	0.207954	0.0748697	215309	0.623087	2.81281e-11	1.25609e-10
Fiz1	Het	-0.11301	0.0731906	215263	0.622954	2.95385e-11	1.31629e-10
Fxr2	Het	0.0420758	0.0321578	215233	0.622867	3.04954e-11	1.35779e-10
Ece1	Het	-0.148251	0.0345292	215224	0.622841	3.07883e-11	1.37026e-10
Yrdc	Het	-0.0751894	0.00433371	215190	0.622743	3.19201e-11	1.41824e-10
Pten	Het	0.129319	0.0901906	215157	0.622647	3.30574e-11	1.46754e-10
Pgrmc2	Het	-0.0201014	0.0178333	215140	0.622598	3.36587e-11	1.4936e-10
Rpl32	Het	-0.365069	0.316214	215125	0.622555	3.41981e-11	1.51691e-10
B3galnt1	Het	-0.0756634	0.0181916	215123	0.622549	3.42707e-11	1.51949e-10
Elf4	Het	0.183028	0.0767049	215117	0.622531	3.44893e-11	1.52854e-10
Rmnd1	Het	-0.0254717	0.0224053	215115	0.622526	3.45624e-11	1.5305e-10
1500015A07Rik	Het	-0.0727813	0.0099243	130494	0.377639	3.67126e-11	1.623e-10
Mllt6	Het	-0.0739376	0.0451763	215045	0.622323	3.72211e-11	1.64479e-10
Ube4a	Het	0.0606555	0.0600027	215027	0.622271	3.79364e-11	1.675e-10
Ino80d	Het	0.192477	0.0996621	215012	0.622228	3.85429e-11	1.70035e-10
C1qa	Het	-0.507175	0.0963636	215012	0.622228	3.85429e-11	1.70035e-10
Mxi1	Het	0.311676	0.154144	215010	0.622222	3.86244e-11	1.70324e-10
Sqle	Het	0.0170159	0.00956741	130545	0.377787	3.87471e-11	1.70794e-10
Ccdc163	Het	-0.0477429	0.00523768	215003	0.622202	3.89112e-11	1.71446e-10
Supt3	Het	0.0406677	0.0262391	130550	0.377801	3.89524e-11	1.71556e-10
Nup98	Het	0.0354642	0.0382252	214995	0.622178	3.92416e-11	1.72758e-10
Ap2b1	Het	0.257666	0.101523	214974	0.622118	4.01219e-11	1.7634e-10
Zmat2	Het	0.106346	0.211545	214961	0.62208	4.06765e-11	1.78703e-10
Lncpint	Het	-0.148765	0.0486184	214950	0.622048	4.11516e-11	1.8064e-10
Cipc	Het	-0.0361975	0.0338434	214922	0.621967	4.23856e-11	1.85826e-10
Cbx3	Het	-0.0569487	0.0160971	214875	0.621831	4.45389e-11	1.94943e-10
Lzic	Het	0.00631364	0.0142748	130742	0.378357	4.7694e-11	2.08408e-10
Ube2h	Het	0.0499271	0.00591795	214803	0.621623	4.80466e-11	2.09862e-10
Rbks	Het	-0.0641222	0.0161566	214775	0.621542	4.94825e-11	2.15866e-10
Srebf2	Het	0.0715299	0.0442101	214767	0.621519	4.99004e-11	2.1751e-10
Ppp1r21	Het	0.0628129	0.0458234	214743	0.621449	5.11749e-11	2.2279e-10
Lztfl1	Het	-0.0328312	0.0396491	214720	0.621383	5.24263e-11	2.2805e-10
Rufy2	Het	-0.0502466	0.0480381	214688	0.62129	5.42171e-11	2.35453e-10
Mex3a	Het	-0.00438453	0.0207647	130943	0.378939	5.88985e-11	2.55259e-10
Pop4	Het	-0.0174013	0.0613993	214582	0.620983	6.05873e-11	2.62149e-10
Mob3c	Het	-0.0151412	0.0501264	130971	0.37902	6.06508e-11	2.62316e-10
5031439G07Rik	Het	0.329177	0.110055	214568	0.620943	6.14816e-11	2.65692e-10
Vgll4	Het	-0.323578	0.109388	214551	0.620894	6.25848e-11	2.70129e-10
Ppp1r15a	Het	-0.461834	0.0548144	214534	0.620844	6.37075e-11	2.74638e-10
Tnpo3	Het	0.0956239	0.149606	214527	0.620824	6.41754e-11	2.76542e-10
D930016D06Rik	Het	0.0488132	0.0219841	131051	0.379251	6.59431e-11	2.83929e-10
0610040J01Rik	Het	-0.093235	0.0196411	214437	0.620564	7.04999e-11	3.03425e-10
Zfp346	Het	0.0888614	0.0688183	131150	0.379538	7.31206e-11	3.14576e-10
Ier2	Het	-0.0908801	0.360385	214349	0.620309	7.72715e-11	3.31759e-10
BC026585	Het	0.121984	0.0540186	131205	0.379697	7.74325e-11	3.32316e-10
Zfp595	Het	0.0112412	0.0535098	131212	0.379717	7.79988e-11	3.34475e-10
Wdr46	Het	-0.0159244	0.0441108	214333	0.620263	7.85692e-11	3.36784e-10
Rnf219	Het	0.0215566	0.0543736	131234	0.379781	7.98052e-11	3.41805e-10
Cnnm3	Het	0.2127	0.17429	214299	0.620164	8.13981e-11	3.48205e-10
Gtpbp1	Het	0.045222	0.0105353	214293	0.620147	8.19076e-11	3.50243e-10
Rps16	Het	-0.573515	0.23529	214291	0.620141	8.20781e-11	3.5083e-10
Cd200r4	Het	1.3607	0.055617	131304	0.379983	8.58291e-11	3.66419e-10
Spice1	Het	-0.0291112	0.0492846	214209	0.619904	8.93759e-11	3.81407e-10
Rpl37a	Het	0.108291	0.319662	214173	0.6198	9.27767e-11	3.95282e-10
Gna15	Het	0.0513766	0.0661778	214173	0.6198	9.27767e-11	3.95282e-10
Espl1	Het	0.0586969	0.0460732	131512	0.380585	1.06473e-10	4.51999e-10
Cass4	Het	-0.104685	0.00500895	214037	0.619406	1.06804e-10	4.53221e-10
Ankrd44	Het	0.00198915	0.0691915	213963	0.619192	1.15287e-10	4.88042e-10
Ccnj	Het	-0.0437363	0.00584576	131601	0.380843	1.16723e-10	4.93925e-10
Unc13a	Het	-0.00430452	0.0116375	213907	0.61903	1.2214e-10	5.1623e-10
Tbl1x	Het	-0.00475962	0.0701057	131675	0.381057	1.25974e-10	5.31796e-10
Hivep1	Het	0.144706	0.0461102	213866	0.618911	1.27409e-10	5.36996e-10
Uba52	Het	-0.536604	0.226775	213852	0.618871	1.29259e-10	5.44141e-10
4930455G09Rik	Het	0.109492	0.000333902	213830	0.618807	1.32218e-10	5.55936e-10
Sumf1	Het	0.145343	0.0120663	213816	0.618766	1.34136e-10	5.63551e-10
Snhg6	Het	-0.0269349	0.049284	213814	0.618761	1.34412e-10	5.64487e-10
L3mbtl2	Het	-0.00532748	0.0228137	213807	0.61874	1.35383e-10	5.68114e-10
Lig4	Het	0.0731004	0.0538081	131789	0.381387	1.41645e-10	5.9392e-10
Tpra1	Het	-0.0199959	0.0815481	131812	0.381453	1.4503e-10	6.07872e-10
Sphk2	Het	-0.00614803	0.000409475	131846	0.381552	1.50179e-10	6.28459e-10
Fam195a	Het	0.136783	0.0273951	131868	0.381616	1.53606e-10	6.42036e-10
Bud13	Het	0.000124025	0.00389289	213683	0.618382	1.53763e-10	6.42441e-10
Pdss2	Het	0.0123362	0.0353097	131873	0.38163	1.54395e-10	6.44826e-10
Slc25a53	Het	-0.0598021	0.0168537	213670	0.618344	1.55826e-10	6.50545e-10
Zfp24	Het	0.0371063	0.0108928	213653	0.618295	1.58564e-10	6.61454e-10
Mapkapk2	Het	0.203225	0.0829761	213652	0.618292	1.58726e-10	6.61871e-10
Rab7b	Het	0.0934018	0.149509	213627	0.61822	1.62843e-10	6.78501e-10
Tmco4	Het	-0.0499812	0.030938	213624	0.618211	1.63344e-10	6.80321e-10
Mrpl47	Het	0.00294569	0.0285435	131954	0.381864	1.67749e-10	6.98392e-10
Smchd1	Het	-0.18787	0.0564663	213575	0.618069	1.71742e-10	7.14736e-10
Alkbh7	Het	-0.061049	0.0305027	131992	0.381974	1.74396e-10	7.25496e-10
Fam122a	Het	-0.0520196	0.0678639	213507	0.617872	1.84099e-10	7.64959e-10
Vcam1	Het	-0.211736	0.046312	213485	0.617809	1.8828e-10	7.82023e-10
Parvb	Het	0.0997466	0.0690438	213483	0.617803	1.88665e-10	7.83313e-10
Pdpk1	Het	0.242598	0.0521977	213456	0.617725	1.93933e-10	8.04871e-10
Eps15	Het	0.0351465	0.0926661	213434	0.617661	1.98332e-10	8.22482e-10
Ptrf	Het	-0.192957	0.0149933	213402	0.617568	2.04904e-10	8.48741e-10
Ubox5	Het	0.0319056	0.0107226	213376	0.617493	2.10401e-10	8.70826e-10
Acadsb	Het	0.00133904	0.0210288	132229	0.38266	2.22055e-10	9.17626e-10
Mysm1	Het	-0.0113426	0.00910921	213284	0.617227	2.31032e-10	9.5323e-10
Atf6	Het	0.00254357	0.0924632	213277	0.617207	2.3268e-10	9.59656e-10
Kdm5b	Het	-0.0870118	0.0390459	213227	0.617062	2.44791e-10	1.00843e-09
Wdhd1	Het	-0.0158982	0.0105432	132379	0.383094	2.58563e-10	1.06227e-09
Hras	Het	0.02519	0.0636347	213159	0.616865	2.62256e-10	1.07577e-09
Klhl36	Het	0.0535462	0.0270688	132394	0.383138	2.62521e-10	1.07644e-09
Zfp592	Het	0.0256872	0.0648964	213126	0.61677	2.71164e-10	1.11059e-09
Zfp81	Het	-0.0143539	0.027304	132456	0.383317	2.79518e-10	1.14392e-09
Lrrc8d	Het	0.385759	0.00016892	213092	0.616671	2.80651e-10	1.14811e-09
Fmnl3	Het	0.0901383	0.0862727	132461	0.383332	2.80935e-10	1.14883e-09
Nfkbiz	Het	-0.0787415	0.136276	213029	0.616489	2.99094e-10	1.21884e-09
Rpl34	Het	-0.429698	0.20829	212999	0.616402	3.08288e-10	1.25486e-09
Sema7a	Het	-0.0492716	0.000352178	212971	0.616321	3.17117e-10	1.2898e-09
Qpct	Het	-0.196445	0.0963344	212970	0.616318	3.17437e-10	1.29061e-09
Syde2	Het	0.2516	0.0977368	132596	0.383722	3.21948e-10	1.30794e-09
Fbxl18	Het	0.0304032	0.0556546	132602	0.38374	3.239e-10	1.31537e-09
Dnajb12	Het	0.0800658	0.000828278	212948	0.616253	3.24717e-10	1.31818e-09
Sepw1	Het	-0.215838	0.150429	212946	0.616249	3.25209e-10	1.31967e-09
Appl1	Het	-0.00990655	0.0474357	212941	0.616234	3.26851e-10	1.32583e-09
Ric8	Het	0.0236634	0.00557305	132618	0.383786	3.29164e-10	1.3347e-09
Rpl27-ps3	Het	-0.110258	0.0447622	212923	0.616182	3.3283e-10	1.34853e-09
Ppp2ca	Het	0.346562	0.226043	212911	0.616147	3.36876e-10	1.36283e-09
Adi1	Het	0.0650616	0.0231651	132641	0.383853	3.36876e-10	1.36283e-09
Lmbr1	Het	0.10704	0.0271592	132684	0.383977	3.51771e-10	1.42092e-09
Map3k3	Het	0.0650336	0.0917743	212864	0.616011	3.53189e-10	1.4261e-09
Mier2	Het	0.0214801	0.0725929	212847	0.615962	3.59277e-10	1.44903e-09
Lrrc75a	Het	-0.0181781	0.0329192	212824	0.615896	3.67678e-10	1.48178e-09
Auts2	Het	-0.123439	0.00582227	212722	0.615601	4.07301e-10	1.63647e-09
Zranb1	Het	0.113795	0.0268497	212717	0.615586	4.09347e-10	1.64407e-09
Fam174b	Het	-0.0937441	0.00580634	132870	0.384515	4.23951e-10	1.70015e-09
Ppp1r12a	Het	-0.347656	0.00463187	212678	0.615473	4.25653e-10	1.70632e-09
Usp20	Het	-0.0658029	0.0490378	132877	0.384535	4.26933e-10	1.7108e-09
Prps1	Het	-0.114544	0.00559001	132901	0.384605	4.37311e-10	1.74908e-09
Fosb	Het	0.550091	0.292427	212648	0.615386	4.38626e-10	1.75367e-09
Sbf2	Het	0.239073	0.0434123	212634	0.615346	4.44811e-10	1.77706e-09
Pydc4	Het	-0.161931	0.00502918	132928	0.384683	4.49281e-10	1.79424e-09
Dusp5	Het	0.20734	0.192388	212618	0.6153	4.51984e-10	1.80436e-09
Ube2r2	Het	0.0615966	0.0531271	212601	0.61525	4.59729e-10	1.83458e-09
Ccdc34	Het	0.217231	0.0900298	132964	0.384787	4.6574e-10	1.85787e-09
Aff3	Het	-0.151151	0.0147179	212519	0.615013	4.98946e-10	1.98733e-09
Itih5	Het	-0.0718202	0.0142048	212515	0.615002	5.0094e-10	1.99452e-09
Zfp623	Het	0.0440989	0.0278794	133092	0.385158	5.29163e-10	2.10452e-09
Rpl37	Het	-0.199506	0.239373	212448	0.614809	5.35258e-10	2.12636e-09
Cnot6	Het	0.0227181	0.00939274	212422	0.614732	5.49563e-10	2.18155e-09
Ldb1	Het	-0.0880552	0.0881975	212410	0.614698	5.56163e-10	2.20692e-09
Rpl36-ps3	Het	-0.10887	0.0649321	212407	0.614689	5.57825e-10	2.21269e-09
Sumo2	Het	-0.195348	0.127382	212390	0.61464	5.67335e-10	2.24872e-09
Gimap1	Het	-0.626182	0.0495375	212377	0.614602	5.74714e-10	2.27712e-09
Ibtk	Het	0.0294888	0.144738	212350	0.614524	5.90341e-10	2.33816e-09
Fbrs	Het	0.115504	0.00458926	212286	0.614339	6.29055e-10	2.48591e-09
Gm16062	Het	-0.0102792	0.0201756	133275	0.385687	6.34695e-10	2.50726e-09
C1qb	Het	-0.517989	0.0634993	212275	0.614307	6.35955e-10	2.5113e-09
Rps15a	Het	-0.787592	0.232507	212270	0.614292	6.39115e-10	2.52283e-09
A630033H20Rik	Het	0.277028	0.100826	212223	0.614156	6.6958e-10	2.64112e-09
Hibch	Het	-0.0776792	0.0545938	133362	0.385939	6.91812e-10	2.72577e-09
Ostm1	Het	0.177849	0.0583906	133376	0.38598	7.01461e-10	2.76275e-09
Prkab2	Het	0.101551	0.00734172	133387	0.386011	7.09133e-10	2.79193e-09
Acox3	Het	0.594058	0.101224	133392	0.386026	7.12648e-10	2.80472e-09
Il4ra	Het	0.0368175	0.00707882	212136	0.613905	7.29755e-10	2.86885e-09
Cxxc5	Het	-0.204451	0.0296549	212120	0.613858	7.41382e-10	2.91023e-09
Cdyl2	Het	-0.0555003	0.0190546	212113	0.613838	7.46526e-10	2.92934e-09
Gm14418	Het	0.0299059	0.0212735	133454	0.386205	7.57665e-10	2.96974e-09
Socs4	Het	0.031343	0.0436239	212071	0.613717	7.78125e-10	3.04655e-09
Sorl1	Het	-0.266287	0.0557514	212051	0.613659	7.93628e-10	3.10495e-09
Ccdc69	Het	-0.0648165	0.0261104	133539	0.386451	8.23916e-10	3.22107e-09
Cep95	Het	0.0159339	0.0385706	212006	0.613528	8.29618e-10	3.24216e-09
Dpm3	Het	0.0228196	0.0527605	211956	0.613384	8.71474e-10	3.40196e-09
Gnas	Het	-0.0751977	0.240365	211854	0.613089	9.63346e-10	3.75368e-09
Rpl36	Het	-0.446787	0.233777	211808	0.612956	1.00781e-09	3.92258e-09
Mrpl52	Het	0.04949	0.20388	211806	0.61295	1.00978e-09	3.92884e-09
Nebl	Het	-0.167297	0.0473164	211803	0.612941	1.01276e-09	3.93896e-09
Ercc6	Het	0.03911	0.000877791	133759	0.387088	1.02273e-09	3.97629e-09
Rps19	Het	-1.02479	0.243322	211772	0.612851	1.04399e-09	4.05447e-09
Tfpi	Het	0.024886	0.0393865	133783	0.387157	1.04706e-09	4.06491e-09
Apool	Het	0.0306096	0.0521128	133787	0.387169	1.05117e-09	4.07937e-09
Zfp950	Het	0.0453237	0.101827	211750	0.612788	1.06672e-09	4.13517e-09
Gne	Het	-0.0220199	0.0409598	133819	0.387262	1.08462e-09	4.20146e-09
Nfyc	Het	0.018005	0.0220089	211732	0.612736	1.08568e-09	4.20404e-09
Treml2	Het	-0.168521	0.0165684	211724	0.612712	1.09421e-09	4.23552e-09
Wwp1	Het	-0.0120386	0.0454886	211701	0.612646	1.11911e-09	4.32555e-09
Irf2bp1	Het	-0.0426505	0.0107728	211683	0.612594	1.13897e-09	4.40072e-09
Tns2	Het	-0.0768996	0.00479841	133890	0.387467	1.16258e-09	4.48539e-09
Itga1	Het	-0.0109616	0.0189876	211641	0.612472	1.18667e-09	4.57166e-09
Mdfic	Het	0.177469	0.0628572	211621	0.612414	1.21006e-09	4.65839e-09
Pknox1	Het	-0.0865301	0.0746204	211568	0.612261	1.27425e-09	4.89657e-09
Pvr	Het	-0.172561	0.0205714	211537	0.612171	1.31332e-09	5.03391e-09
Cx3cr1	Het	-0.153937	0.0504545	211501	0.612067	1.36015e-09	5.20965e-09
Csnk1g1	Het	0.181489	0.0717558	211453	0.611928	1.42514e-09	5.4566e-09
Timm44	Het	-0.0212085	0.00325151	211419	0.61183	1.473e-09	5.63167e-09
Gtf2h4	Het	-0.0145769	0.0446996	211410	0.611804	1.48592e-09	5.67494e-09
Apeh	Het	0.0775052	0.0879211	134174	0.388289	1.53279e-09	5.84759e-09
Sfxn1	Het	0.0822892	0.0652163	211356	0.611647	1.56584e-09	5.97153e-09
Sap18	Het	-0.0475028	0.049364	211341	0.611604	1.58877e-09	6.05681e-09
Irak1	Het	0.349974	0.0129966	211317	0.611535	1.62615e-09	6.19483e-09
Gm2000	Het	-0.138964	0.109187	211282	0.611433	1.68219e-09	6.40142e-09
Abhd17a	Het	-0.0599494	0.0456294	211260	0.61137	1.71838e-09	6.53442e-09
Pnrc1	Het	-0.453248	0.0470724	211259	0.611367	1.72005e-09	6.5384e-09
Arhgap31	Het	0.223575	0.140492	211228	0.611277	1.77238e-09	6.73007e-09
Usp14	Het	0.139853	0.0174196	134325	0.388726	1.77409e-09	6.73416e-09
Ndufaf5	Het	0.0803611	0.0807652	134350	0.388798	1.81746e-09	6.89631e-09
Gm10250	Het	0.0287832	0.0337041	211194	0.611179	1.83156e-09	6.9473e-09
Nsg1	Het	-0.137717	0.000368769	211174	0.611121	1.86726e-09	7.07513e-09
Sub1	Het	-0.411227	0.231489	211120	0.610964	1.96709e-09	7.44006e-09
Bend3	Het	0.0797922	0.0329453	134450	0.389088	2.00151e-09	7.56752e-09
Abhd18	Het	-0.0442068	0.0276091	211056	0.610779	2.09215e-09	7.89331e-09
Tnfrsf25	Het	-0.215592	0.00650793	211028	0.610698	2.14927e-09	8.10014e-09
Fam217b	Het	0.670957	0.0564847	134527	0.38931	2.15548e-09	8.12065e-09
Lyrm5	Het	0.0734909	0.13233	134531	0.389322	2.16378e-09	8.14904e-09
Nol9	Het	-0.0594182	0.00953627	211012	0.610652	2.18258e-09	8.21693e-09
Slc22a18	Het	0.136833	0.103344	134658	0.38969	2.44433e-09	9.17948e-09
Rpl13a	Het	-0.973041	0.206023	210858	0.610206	2.5301e-09	9.49821e-09
Zdhhc18	Het	-0.0537897	0.0339022	210842	0.61016	2.56916e-09	9.63799e-09
Ccdc77	Het	-0.0407963	0.0124399	210833	0.610134	2.59138e-09	9.71448e-09
Fdx1	Het	-0.0409	0.0134421	134762	0.389991	2.70018e-09	1.0108e-08
Mtfp1	Het	0.133755	0.046264	134813	0.390138	2.835e-09	1.05865e-08
Arhgap21	Het	0.106992	0.0448796	134854	0.390258	2.94952e-09	1.10063e-08
Thap11	Het	0.0291045	0.00894623	134856	0.390263	2.95375e-09	1.10182e-08
Rpa1	Het	-0.140622	0.0304727	134858	0.390268	2.95938e-09	1.10354e-08
Zfp64	Het	-0.0170846	0.033762	134894	0.390373	3.0627e-09	1.14086e-08
Il1r1	Het	-0.0977074	0.016521	210636	0.609564	3.12756e-09	1.1642e-08
2310022B05Rik	Het	-0.0271374	0.0105045	134946	0.390523	3.21816e-09	1.1975e-08
Vezt	Het	0.0178878	0.0347578	134954	0.390548	3.24429e-09	1.20638e-08
Hoxa3	Het	-0.00911896	0.0221983	134965	0.390578	3.27686e-09	1.21806e-08
Pik3r5	Het	0.56596	0.022488	210544	0.609298	3.41358e-09	1.26665e-08
Polk	Het	0.105295	0.0083416	135015	0.390723	3.43635e-09	1.27466e-08
Nedd4	Het	-0.244308	0.0409693	210525	0.609243	3.47574e-09	1.28791e-08
Trps1	Het	0.494049	0.158333	210495	0.609156	3.57615e-09	1.32373e-08
Tmem47	Het	-0.0469207	0.0120602	210475	0.609098	3.64465e-09	1.34767e-08
Arsb	Het	0.0762376	0.0388544	210379	0.60882	3.99162e-09	1.47083e-08
Ptpn3	Het	0.162436	0.139837	135175	0.391186	3.99918e-09	1.47259e-08
Wdyhv1	Het	-0.008454	0.0181156	135219	0.391313	4.16908e-09	1.53301e-08
Fbxw7	Het	0.126274	0.0345917	210226	0.608377	4.61207e-09	1.6912e-08
6430548M08Rik	Het	0.21224	0.102408	135326	0.391623	4.61207e-09	1.6912e-08
Rpl39	Het	-0.0888151	0.253128	210213	0.60834	4.66892e-09	1.71145e-08
Mbd3	Het	-0.0670839	0.0293198	210207	0.608322	4.69538e-09	1.72056e-08
Tmem104	Het	0.219581	0.0251013	135393	0.391817	4.91244e-09	1.7976e-08
Rps11	Het	-0.584851	0.214894	210133	0.608108	5.03405e-09	1.83892e-08
Zfp830	Het	-0.108192	0.0313157	210120	0.608071	5.09595e-09	1.86089e-08
Fbxw17	Het	0.0708281	0.0359311	135435	0.391938	5.11034e-09	1.8655e-08
Cirbp	Het	-0.363896	0.0142145	210108	0.608036	5.15375e-09	1.8807e-08
Lrig1	Het	-0.0464745	0.0153156	135471	0.392042	5.28613e-09	1.92768e-08
Vti1a	Het	-0.00539393	0.00896954	135472	0.392045	5.29109e-09	1.92882e-08
Hace1	Het	0.115323	0.116679	210064	0.607907	5.37369e-09	1.95759e-08
Ptprs	Het	0.0988098	0.0965169	210062	0.607903	5.38126e-09	1.95967e-08
Atp8b1	Het	-0.0533287	0.0292478	210047	0.607859	5.45754e-09	1.98676e-08
Kctd9	Het	0.0349837	0.0199451	210040	0.607839	5.4935e-09	1.99917e-08
Socs3	Het	-0.424568	0.0848229	210036	0.607827	5.51415e-09	2.00599e-08
Zbtb20	Het	-0.251497	0.0270855	210006	0.607741	5.67145e-09	2.05967e-08
Sema4c	Het	-0.0682347	0.0412689	210002	0.607729	5.69275e-09	2.06528e-08
Gpatch8	Het	-0.0136085	0.0124621	209978	0.60766	5.8222e-09	2.1108e-08
Mafb	Het	-0.269723	0.0823561	209936	0.607538	6.05565e-09	2.19243e-08
Wnk1	Het	0.131405	0.187902	209922	0.607498	6.13548e-09	2.21981e-08
Gramd1b	Het	0.0233736	0.0537798	209874	0.607359	6.417e-09	2.31849e-08
Zfp322a	Het	0.0557333	0.0144503	209856	0.607307	6.52578e-09	2.35699e-08
Rsrp1	Het	-0.305469	0.0321317	209759	0.607026	7.14357e-09	2.57222e-08
Bin2	Het	-0.11602	0.0252995	209734	0.606954	7.31179e-09	2.6319e-08
Grwd1	Het	-0.0323627	0.0730565	135834	0.393093	7.42147e-09	2.66956e-08
Sh2d1b1	Het	1.406	0.0607097	135854	0.393151	7.56081e-09	2.71783e-08
Aes	Het	-0.134955	0.137872	209696	0.606844	7.57489e-09	2.72197e-08
Jarid2	Het	0.0206825	0.116084	209663	0.606748	7.81082e-09	2.80484e-08
Tspyl3	Het	-0.0482106	0.0148556	135894	0.393266	7.84718e-09	2.81694e-08
Itgb7	Het	-0.600789	0.0133146	209639	0.606679	7.98688e-09	2.86515e-08
Rpl26	Het	-0.259333	0.206963	209631	0.606655	8.04642e-09	2.88455e-08
Pnisr	Het	-0.243071	0.0248307	209623	0.606632	8.10639e-09	2.90506e-08
Slc35c1	Het	0.200638	0.0238064	209539	0.606389	8.76291e-09	3.13503e-08
Mir17hg	Het	-0.0560966	0.0390669	136013	0.393611	8.76291e-09	3.13503e-08
Hip1r	Het	-0.111905	0.047515	209518	0.606328	8.93494e-09	3.1955e-08
Foxf2	Het	-0.0316432	0.00383728	136042	0.393695	9.00134e-09	3.21816e-08
Asb8	Het	0.107505	0.000454931	136077	0.393796	9.29752e-09	3.31956e-08
Ttf2	Het	0.131287	0.0224788	136079	0.393802	9.31473e-09	3.32458e-08
Hopx	Het	-0.116987	0.00784984	209448	0.606126	9.53245e-09	3.3977e-08
Hdgf	Het	0.292187	0.152608	209424	0.606056	9.74612e-09	3.47035e-08
Arhgap10	Het	-0.103046	0.012568	209325	0.60577	1.06778e-08	3.78679e-08
Ptch1	Het	-0.0490922	0.038059	136230	0.394239	1.07073e-08	3.796e-08
Ube2o	Het	0.0481328	0.0355385	209299	0.605695	1.09364e-08	3.87334e-08
Smad6	Het	-0.133997	0.0254305	209222	0.605472	1.17388e-08	4.15055e-08
Lace1	Het	0.0629367	0.000326544	136347	0.394577	1.19235e-08	4.20742e-08
Pou6f1	Het	0.0442968	0.0310275	136363	0.394624	1.20999e-08	4.26824e-08
Lat	Het	-0.631328	0.0360708	209157	0.605284	1.24603e-08	4.38808e-08
Cnot6l	Het	0.0669976	0.0420363	209103	0.605127	1.30924e-08	4.60301e-08
AA467197	Het	-0.172811	0.0158651	209056	0.604991	1.36678e-08	4.79893e-08
Chd3	Het	-0.291256	0.100914	209044	0.604957	1.38186e-08	4.84866e-08
Nuak2	Het	0.179905	0.10026	136530	0.395107	1.40993e-08	4.94059e-08
Blzf1	Het	-0.035335	0.0174042	136541	0.395139	1.42417e-08	4.98884e-08
Ighmbp2	Het	0.0630955	0.0589905	136545	0.39515	1.42938e-08	5.00544e-08
Cxx1a	Het	-0.222928	0.0160661	208987	0.604792	1.45573e-08	5.09264e-08
Cdc6	Het	0.0130886	0.029095	136574	0.395234	1.46774e-08	5.13295e-08
Mre11a	Het	0.00722323	0.0760106	208976	0.60476	1.47042e-08	5.14063e-08
Atp5k	Het	0.406354	0.174523	208964	0.604725	1.48661e-08	5.19208e-08
Tm9sf4	Het	0.0227209	0.00993057	136620	0.395367	1.53063e-08	5.34407e-08
Etv1	Het	-0.0615832	0.000699111	136628	0.395391	1.54183e-08	5.37964e-08
Eprs	Het	-0.0139344	0.0715795	208885	0.604497	1.59759e-08	5.57236e-08
Tgfb3	Het	-0.0693988	0.0143607	136675	0.395527	1.60927e-08	5.61124e-08
Dgka	Het	-0.273741	0.0154645	208873	0.604462	1.61514e-08	5.628e-08
Znhit6	Het	-0.0462047	0.00753854	208855	0.60441	1.64182e-08	5.71717e-08
Gkap1	Het	-0.0853044	0.0338505	208829	0.604335	1.6811e-08	5.85205e-08
Anxa6	Het	-0.37853	0.0631573	208826	0.604326	1.68569e-08	5.8661e-08
Kif1c	Het	0.273454	0.0310356	208777	0.604184	1.76243e-08	6.12709e-08
Cdpf1	Het	-0.0736506	0.00107074	136817	0.395938	1.83089e-08	6.35675e-08
PISD	Het	-0.227181	0.061086	208734	0.60406	1.83255e-08	6.36043e-08
Gbp4	Het	-0.19597	0.0366656	208714	0.604002	1.86609e-08	6.46833e-08
Gjc1	Het	-0.0365731	0.0101642	136855	0.396047	1.89506e-08	6.56444e-08
Gab1	Het	0.293543	0.067876	136866	0.396079	1.91404e-08	6.62368e-08
Cep44	Het	-0.0593414	0.00285793	208658	0.60384	1.96318e-08	6.78708e-08
Notch3	Het	-0.0174232	0.0181552	208650	0.603817	1.97744e-08	6.83417e-08
Arf6	Het	0.0689579	0.166561	208645	0.603802	1.98641e-08	6.86067e-08
Ptcd2	Het	-0.0540406	0.020015	136920	0.396236	2.00991e-08	6.93956e-08
Phf10	Het	0.05175	0.0707478	208611	0.603704	2.04844e-08	7.06798e-08
Kmt2e	Het	-0.0831619	0.0556904	208601	0.603675	2.06704e-08	7.12983e-08
E130309D02Rik	Het	-0.0706381	0.0199719	208516	0.603429	2.23188e-08	7.69341e-08
Ap5z1	Het	0.0428903	0.00829093	137041	0.396586	2.24197e-08	7.72566e-08
Zfp651	Het	0.0151122	0.00943717	137049	0.396609	2.25819e-08	7.77904e-08
Sfn	Het	-0.24175	0.00835046	208481	0.603327	2.30341e-08	7.92963e-08
Tle2	Het	0.0100761	0.027868	137091	0.39673	2.34527e-08	8.06326e-08
Hmg20a	Het	0.0357234	0.082293	208452	0.603244	2.36435e-08	8.12622e-08
Klhl26	Het	0.061158	0.0125783	137124	0.396826	2.41597e-08	8.29017e-08
Ldha	Het	-0.0402654	0.155224	208423	0.60316	2.42686e-08	8.32484e-08
Rps27rt	Het	-0.630035	0.177958	208407	0.603113	2.46204e-08	8.44001e-08
Ppp2r5a	Het	0.285599	0.060634	208405	0.603107	2.46647e-08	8.45246e-08
Tubgcp5	Het	-0.00485621	0.0188616	208379	0.603032	2.52478e-08	8.6411e-08
Ppp1cb	Het	-0.0086261	0.00499313	208340	0.602919	2.61476e-08	8.9404e-08
Tprgl	Het	-0.228122	0.0969075	208314	0.602844	2.67648e-08	9.14845e-08
Cd28	Het	-0.570126	0.0211251	208282	0.602752	2.75437e-08	9.40862e-08
Fzd5	Het	0.0222645	0.113439	137283	0.397286	2.78664e-08	9.50963e-08
Eif4e2	Het	-0.0384001	0.00661123	208259	0.602685	2.81171e-08	9.5921e-08
Smarcd1	Het	0.0755799	0.0596371	208258	0.602682	2.81423e-08	9.5976e-08
Gatc	Het	0.0460311	0.00744616	137298	0.397329	2.82433e-08	9.62583e-08
Nol10	Het	-0.0016606	0.0260833	208251	0.602662	2.83193e-08	9.64861e-08
Snhg12	Het	-0.0843509	0.0127313	137320	0.397393	2.8805e-08	9.80465e-08
Nat9	Het	-0.0189705	0.0167667	137327	0.397413	2.8986e-08	9.86308e-08
Prep	Het	0.126221	0.0181943	208213	0.602552	2.92989e-08	9.96313e-08
Traf1	Het	-0.394283	0.0463608	208205	0.602529	2.95093e-08	1.00282e-07
Ndst2	Het	0.0657122	0.0358843	137371	0.397541	3.01493e-08	1.02326e-07
Atp9a	Het	-0.0880338	0.00307716	137403	0.397633	3.10236e-08	1.05259e-07
Mtmr10	Het	0.176896	0.0364324	208133	0.60232	3.14699e-08	1.06739e-07
Tspyl1	Het	0.0207031	0.0871076	208106	0.602244	3.22228e-08	1.09223e-07
Zc3hav1	Het	-0.256825	0.00172464	208106	0.602242	3.22372e-08	1.09237e-07
Ifi205	Het	-0.162645	0.033444	208105	0.602239	3.2266e-08	1.09299e-07
Fbxo32	Het	0.0352234	0.134503	208047	0.602071	3.39777e-08	1.1484e-07
Ddx20	Het	-0.0243682	0.0186391	208036	0.60204	3.43121e-08	1.15896e-07
Skil	Het	0.256463	0.150389	208020	0.601993	3.48042e-08	1.17521e-07
Siah1a	Het	-0.0173425	0.113986	208011	0.601967	3.50841e-08	1.18428e-07
1700017B05Rik	Het	0.315263	0.169603	207976	0.601866	3.61932e-08	1.22094e-07
Smg6	Het	-0.063855	0.0901854	207968	0.601843	3.64514e-08	1.22926e-07
Nsa2	Het	-0.0493224	0.00437297	207933	0.601742	3.76024e-08	1.26525e-07
Edc3	Het	0.0326148	0.102872	207919	0.601701	3.80726e-08	1.27985e-07
Cfh	Het	-0.279612	0.0146796	207904	0.601658	3.85827e-08	1.29659e-07
Upf3a	Het	-0.0848844	0.0170414	207889	0.601614	3.90995e-08	1.3127e-07
Simc1	Het	-0.00787584	0.0207814	207807	0.601377	4.20451e-08	1.40847e-07
Rhbdf1	Het	-0.0313397	0.0163208	137748	0.398632	4.21568e-08	1.41177e-07
Arl14ep	Het	0.0741977	0.0400786	137774	0.398707	4.31375e-08	1.44415e-07
Tacstd2	Het	-0.0521947	0.0280254	137830	0.398869	4.53253e-08	1.51547e-07
Krit1	Het	-0.194557	0.0016817	207719	0.601122	4.54455e-08	1.51901e-07
Rab21	Het	0.15884	0.00180901	207696	0.601056	4.63773e-08	1.5482e-07
Nfatc3	Het	0.0401314	0.0250738	207692	0.601044	4.65412e-08	1.55318e-07
1700037H04Rik	Het	0.23199	0.00449362	207626	0.600853	4.93285e-08	1.64051e-07
Zkscan14	Het	-0.146079	0.0351532	207606	0.600795	5.02047e-08	1.66808e-07
Fam172a	Het	0.0104421	0.0422398	207603	0.600787	5.03374e-08	1.67196e-07
Tada2a	Het	0.0347354	0.0353413	137960	0.399245	5.08269e-08	1.68663e-07
Pigv	Het	-0.000417433	0.0276995	137964	0.399257	5.10061e-08	1.69204e-07
Tipin	Het	-0.104565	0.0354597	137985	0.399318	5.19567e-08	1.72196e-07
Ryr1	Het	-0.026076	0.0417725	207565	0.600677	5.20481e-08	1.72445e-07
Ctr9	Het	0.025175	0.0396916	207536	0.600594	5.3368e-08	1.76652e-07
Klrk1	Het	-0.391717	0.0558385	207528	0.60057	5.37679e-08	1.77865e-07
Setd6	Het	-0.0405239	0.073687	207524	0.600558	5.39571e-08	1.78435e-07
Clk1	Het	-0.132079	0.0223307	207496	0.600477	5.52996e-08	1.82703e-07
Hars2	Het	0.0296902	0.0981679	138088	0.399617	5.68985e-08	1.87809e-07
Tet3	Het	0.104094	0.0376032	207456	0.600361	5.72738e-08	1.8893e-07
Pde8a	Het	0.308583	0.0618497	207426	0.600274	5.87991e-08	1.9372e-07
Dyrk2	Het	-0.018179	0.0559384	207407	0.600219	5.97854e-08	1.96908e-07
Mcmbp	Het	0.00486697	0.0467826	207392	0.600176	6.05753e-08	1.99448e-07
Arhgef17	Het	-0.0106643	0.0503539	138274	0.400154	6.69185e-08	2.19718e-07
Tpst2	Het	-0.232567	0.0418044	207274	0.599834	6.71523e-08	2.20417e-07
Fau	Het	-0.386498	0.17974	207271	0.599826	6.73283e-08	2.20926e-07
Ptdss1	Het	0.114128	0.0500347	207265	0.599808	6.76814e-08	2.21947e-07
Rbm6	Het	0.0839634	0.0227928	207238	0.59973	6.92931e-08	2.27091e-07
Ubtf	Het	-0.0308688	0.0820805	207228	0.599701	6.98993e-08	2.29007e-07
Rictor	Het	0.0152491	0.071723	207220	0.599678	7.03881e-08	2.30537e-07
Zdhhc12	Het	-0.00143196	0.00464557	138336	0.400333	7.06337e-08	2.3127e-07
Fam20b	Het	0.228684	0.0387564	207202	0.599626	7.14998e-08	2.33961e-07
Il2rb	Het	-0.341848	0.0291667	207199	0.599617	7.16868e-08	2.345e-07
Plekha1	Het	0.120814	0.0344418	207196	0.599609	7.18742e-08	2.35041e-07
Lancl1	Het	-0.0330493	0.0574278	207171	0.599536	7.34545e-08	2.39986e-07
Herc1	Het	0.139249	0.0720143	207163	0.599513	7.39673e-08	2.41587e-07
Rps6	Het	-0.924589	0.184617	207155	0.59949	7.44835e-08	2.43198e-07
Slc25a17	Het	-0.106662	0.0749077	138404	0.40053	7.49381e-08	2.44456e-07
Yy1	Het	-0.0344738	0.0692902	207112	0.599366	7.73187e-08	2.51911e-07
Tnip2	Het	0.0154538	0.00122725	207108	0.599354	7.75877e-08	2.52709e-07
Rpl35a	Het	-0.0385773	0.230648	207101	0.599334	7.80606e-08	2.54171e-07
Cald1	Het	-0.105046	0.0908572	138496	0.400795	8.11328e-08	2.63769e-07
Prdm9	Het	0.0251568	0.0110268	138499	0.400805	8.13794e-08	2.64489e-07
Alg8	Het	-0.0128732	0.0433264	138509	0.400834	8.20878e-08	2.6671e-07
Slc30a5	Het	0.0754896	0.0411713	207032	0.599134	8.2874e-08	2.69181e-07
Ssbp2	Het	-0.309097	0.0254312	206999	0.599039	8.52764e-08	2.7673e-07
Maff	Het	0.46615	0.0982118	206996	0.59903	8.54982e-08	2.77364e-07
Rpl9	Het	-0.727038	0.173221	206989	0.59901	8.60177e-08	2.78964e-07
Pid1	Het	0.00106815	0.121228	206979	0.598981	8.67652e-08	2.8113e-07
Adamts14	Het	-0.0538328	0.010586	206963	0.598934	8.79742e-08	2.84873e-07
Arrb1	Het	-0.109073	0.0467473	206954	0.598908	8.86615e-08	2.8701e-07
Rhobtb2	Het	-0.0655495	0.045287	206913	0.59879	9.18586e-08	2.97178e-07
Itfg2	Het	-0.128846	0.051066	206908	0.598775	9.2256e-08	2.98373e-07
Rps4x	Het	-0.592432	0.189728	206894	0.598735	9.33778e-08	3.01816e-07
Raver2	Het	-0.0194874	0.0231258	206887	0.598715	9.39436e-08	3.03459e-07
Armc7	Het	0.0504477	0.0162562	138686	0.401346	9.5661e-08	3.08913e-07
Fahd1	Het	0.0297907	0.0659154	138723	0.401453	9.87611e-08	3.18632e-07
Nxn	Het	-0.0888954	0.0103368	206823	0.598529	9.92729e-08	3.1999e-07
Rpl11	Het	-0.570907	0.193421	206816	0.598509	9.98733e-08	3.21827e-07
Grk5	Het	0.211879	0.145328	206804	0.598474	1.00911e-07	3.24972e-07
Ogfrl1	Het	0.142855	0.100878	206787	0.598425	1.02398e-07	3.29662e-07
Tpm4	Het	-0.233108	0.132866	206776	0.598393	1.03372e-07	3.32696e-07
Parva	Het	-0.117594	0.0103058	138792	0.401653	1.04804e-07	3.371e-07
Usp38	Het	0.0632587	0.0533853	206753	0.598327	1.05437e-07	3.38929e-07
Rpl18a	Het	-1.08947	0.192198	206739	0.598286	1.06713e-07	3.42616e-07
Rasgrp3	Het	-0.1527	0.0176277	206739	0.598286	1.06713e-07	3.42616e-07
Iqsec2	Het	0.175431	0.0413433	138825	0.401749	1.07819e-07	3.45957e-07
Ankrd13d	Het	-0.032003	0.000510276	138838	0.401786	1.0903e-07	3.49524e-07
Fgd6	Het	-0.0208158	0.0330141	138864	0.401861	1.11491e-07	3.56873e-07
Hdgfrp3	Het	-0.103247	0.0197801	206675	0.598101	1.12742e-07	3.60658e-07
Gm5424	Het	-0.0563185	0.0238372	206674	0.598098	1.12838e-07	3.60858e-07
0610009O20Rik	Het	-0.0958307	0.00113071	138900	0.401966	1.14988e-07	3.67287e-07
Mthfd1l	Het	-0.105769	0.0457508	206623	0.597951	1.17881e-07	3.75848e-07
Cenpl	Het	-0.0558331	0.00838829	138947	0.402102	1.19712e-07	3.81572e-07
Tubb2a	Het	-0.315259	0.0687416	206571	0.5978	1.23247e-07	3.92365e-07
Tnfaip8	Het	0.0197142	0.129503	206543	0.597719	1.26233e-07	4.0151e-07
Lztr1	Het	-0.0135849	0.0959636	206511	0.597626	1.29732e-07	4.12267e-07
Dad1	Het	-0.206744	0.126894	206506	0.597612	1.30287e-07	4.13782e-07
Sh3glb2	Het	-0.0643046	0.0237632	139058	0.402423	1.31629e-07	4.17667e-07
Gas2l3	Het	0.354593	0.00822421	206490	0.597566	1.32079e-07	4.1897e-07
Agk	Het	-0.112944	0.0335689	206486	0.597554	1.32531e-07	4.20151e-07
Zfp579	Het	-0.0650325	0.00416792	139105	0.402559	1.37013e-07	4.34101e-07
Gm3550	Het	-0.00814726	0.00229815	139133	0.40264	1.40322e-07	4.44317e-07
Nars2	Het	0.021207	0.0203417	139188	0.402799	1.47047e-07	4.64916e-07
Nradd	Het	-0.0349051	0.0579253	139191	0.402808	1.47423e-07	4.65964e-07
Tradd	Het	0.0598315	0.0211581	139250	0.40298	1.55068e-07	4.89689e-07
Arl13b	Het	0.286678	0.0619732	139253	0.402987	1.55397e-07	4.90583e-07
Ndc80	Het	-0.0928114	0.00928448	206288	0.596981	1.56855e-07	4.9489e-07
Tnfrsf4	Het	-0.142538	0.0246926	206277	0.596949	1.58326e-07	4.99233e-07
Lpgat1	Het	0.0531452	0.0732579	206274	0.596941	1.58729e-07	5.00207e-07
Cnst	Het	-0.0339254	0.0484834	139288	0.403088	1.60081e-07	5.04168e-07
Fam110a	Het	-0.163824	0.0604839	139342	0.403245	1.67577e-07	5.27306e-07
Dock8	Het	0.263247	0.126852	206199	0.596724	1.69146e-07	5.32082e-07
Trip4	Het	0.100625	0.0394718	206197	0.596718	1.69432e-07	5.32825e-07
Itpripl1	Het	0.0324313	0.0633718	206188	0.596692	1.70728e-07	5.3674e-07
Gbf1	Het	-0.0133316	0.00255516	206168	0.596634	1.73641e-07	5.45575e-07
Tbck	Het	0.0593851	0.0402975	206147	0.596573	1.76752e-07	5.54855e-07
Bmi1	Het	0.20044	0.0126289	139423	0.403479	1.79462e-07	5.63026e-07
Il6	Het	0.33527	0.270461	139447	0.403549	1.83137e-07	5.73535e-07
Tmem60	Het	0.00390302	0.0037174	139471	0.403618	1.86884e-07	5.85099e-07
Ptpro	Het	-0.0994808	0.01308	206070	0.59635	1.88627e-07	5.90379e-07
Rap2c	Het	0.305901	0.106673	206031	0.596237	1.94932e-07	6.09572e-07
Ubald1	Het	0.0629621	0.0363586	206031	0.596237	1.94932e-07	6.09572e-07
Suv39h1	Het	-0.0681073	0.0323246	206017	0.596197	1.97244e-07	6.16439e-07
Rps23	Het	-0.701536	0.18972	205993	0.596127	2.0127e-07	6.28465e-07
Rpl13	Het	-0.865115	0.205679	205983	0.596098	2.02971e-07	6.33403e-07
Dock2	Het	0.137917	0.0869218	205937	0.595965	2.10976e-07	6.57801e-07
Gm4950	Het	-0.0321911	0.0608707	205853	0.595722	2.26388e-07	7.04194e-07
Pea15a	Het	-0.0417388	0.103514	205852	0.595719	2.26578e-07	7.04577e-07
Rpl38	Het	0.000398904	0.241722	205826	0.595644	2.31569e-07	7.19463e-07
Map3k4	Het	0.0984321	0.0421162	205825	0.595641	2.31763e-07	7.19855e-07
Csnk2a1	Het	0.107987	0.0672284	205822	0.595632	2.32347e-07	7.21454e-07
Dmd	Het	0.232444	0.0268901	139742	0.404404	2.34792e-07	7.28833e-07
Rgs2	Het	-0.309194	0.0154507	205772	0.595488	2.42277e-07	7.50747e-07
Adamtsl5	Het	0.00788555	0.0306708	139794	0.404553	2.4513e-07	7.59365e-07
Acad10	Het	0.0222265	0.0012261	139830	0.404657	2.52617e-07	7.81871e-07
Prr14	Het	0.0286997	0.0311797	205649	0.595132	2.68482e-07	8.28792e-07
Mettl23	Het	-0.0995959	0.0920439	205627	0.595068	2.73449e-07	8.43387e-07
Pde7a	Het	-0.00461911	0.0804918	205610	0.595019	2.77348e-07	8.55163e-07
Peli1	Het	-0.0655979	0.0191908	205557	0.594866	2.89851e-07	8.91895e-07
Rnf145	Het	-0.212691	0.0133516	205552	0.594851	2.91058e-07	8.95089e-07
Sfpq	Het	0.156161	0.119028	205548	0.59484	2.92028e-07	8.97809e-07
Fam214a	Het	-0.0146195	0.033961	205529	0.594785	2.96674e-07	9.11565e-07
Pex6	Het	0.0616882	0.119576	205526	0.594776	2.97415e-07	9.13309e-07
Gm20696	Het	-0.180151	0.0297943	205517	0.59475	2.99646e-07	9.19627e-07
Fdft1	Het	0.203073	0.00107363	140035	0.40525	2.99646e-07	9.19627e-07
Kctd13	Het	0.00193666	0.0513406	140053	0.405302	3.04157e-07	9.32931e-07
2810403A07Rik	Het	0.0608188	0.179681	205494	0.594685	3.05295e-07	9.3615e-07
Rpl23a-ps3	Het	-0.293164	0.141111	205494	0.594683	3.05422e-07	9.36267e-07
Lhfpl4	Het	-0.0168128	0.00550296	205472	0.59462	3.11047e-07	9.5296e-07
Itm2a	Het	-0.202833	0.00129558	140127	0.405516	3.23402e-07	9.90238e-07
Wtip	Het	0.0282921	0.0194443	140130	0.405525	3.24207e-07	9.92414e-07
Kctd12	Het	0.0641675	0.0235758	205411	0.594443	3.27173e-07	1.00092e-06
Zfp180	Het	0.0862137	0.0709411	140146	0.405571	3.2853e-07	1.00478e-06
Rgmb	Het	0.227457	0.0757512	140147	0.405574	3.28802e-07	1.00503e-06
Ssfa2	Het	0.309092	0.123105	205392	0.594388	3.32359e-07	1.0156e-06
Cnn2	Het	-0.556932	0.072147	205387	0.594374	3.33736e-07	1.01923e-06
Rps27a	Het	-0.100815	0.195673	205365	0.59431	3.39864e-07	1.03764e-06
Mtfr1	Het	-0.0605728	0.0280688	140190	0.405699	3.40708e-07	1.03992e-06
Crem	Het	-0.224038	0.00474323	205349	0.594264	3.44389e-07	1.05085e-06
Zfp182	Het	0.059257	0.0873504	205342	0.594243	3.46387e-07	1.05664e-06
Lox	Het	-0.0241506	0.00872622	140214	0.405768	3.47533e-07	1.05953e-06
Sgcb	Het	0.0776026	0.00960565	205298	0.594116	3.59203e-07	1.0929e-06
Rps3a1	Het	-0.481931	0.183566	205255	0.593992	3.72169e-07	1.12975e-06
Dpm1	Het	-0.157612	0.0320548	205223	0.593899	3.82111e-07	1.1596e-06
Rnf168	Het	0.112485	0.129621	140347	0.406153	3.87815e-07	1.17589e-06
[truncated: 5,259 more rows]

## Sheet: alvmac.8m
feature	group	avgExpr	logFC	statistic	auc	pval	padj
[truncated: 8,825 more rows]

[truncated: 32 more sheets: alvepi.combined, alvepi.11m, alvepi.4m, alvepi.8m, b.combined, b.11m, b.4m, b.8m, cd8t.combined, cd8t.11m, cd8t.4m, cd8t.8m, endo.combined, endo.11m, endo.4m, endo.8m, fibro.combined, fibro.11m, fibro.4m, fibro.8m …]
